# Supplementary material for: SynGenes: a Python class for standardizing nomenclatures of mitochondrial and chloroplast genes and a web form for enhancing searches for evolutionary analyses
Source: BMC Bioinformatics. 2024 Apr 22;25:160. doi: 10.1186/s12859-024-05781-y (PMC11036621; doi:10.1186/s12859-024-05781-y)
Supplement: Supplementary file 1 — Additional file 1: List of Chordata genomes analyzed in this study, including their taxonomic classification and accession numbers. [file 12859_2024_5781_MOESM1_ESM.xlsx]

## Sheet: Chordata
Voucher	Taxonomy	Family	Genus	Specie	Length (pb)	Complete/Partial	Description	Authors	Title	Journal	PubMedID	DateSubmitted
KF482070.1	Eukaryota;Metazoa;Chordata;Craniata;Vertebrata;Chondrichthyes;Elasmobranchii;Batoidea;Myliobatiformes;Aetobatus	-	Aetobatus	Aetobatus flagellum	20201	Complete	Aetobatus flagellum strain 09A06 mitochondrion, complete genome	Yang,B., Zhang,J., Ding,M. and Zhang,B.	Direct Submission	Submitted (30-JUL-2013) Anhui University, School of Life Science, 111 Jiulong Road, Hefei, Anhui Province 230000, China	-	41581
NC_022837.1	Eukaryota;Metazoa;Chordata;Craniata;Vertebrata;Chondrichthyes;Elasmobranchii;Batoidea;Myliobatiformes;Aetobatus	-	Aetobatus	Aetobatus flagellum	20201	Complete	Aetobatus flagellum strain 09A06 mitochondrion, complete genome	-	Direct Submission	Submitted (18-NOV-2013) National Center for Biotechnology Information, NIH, Bethesda, MD 20894, USA	-	41626
KX151649.1	Eukaryota;Metazoa;Chordata;Craniata;Vertebrata;Chondrichthyes;Elasmobranchii;Batoidea;Myliobatiformes;Aetobatus	-	Aetobatus	Aetobatus narinari	15714	Partial	Aetobatus narinari isolate GN5677 mitochondrion, partial genome	White,W.T., Corrigan,S., Yang,L., Henderson,A.C., Bazinet,A.L., Swofford,D.L. and Naylor,G.J.P.	Phylogeny of the manta and devilrays (Chondrichthyes: Mobulidae), with an updated taxonomic arrangement for the family	Zool. J. Linn. Soc. 182 (1), 50-75 (2018)	-	43160
JN184054.1	Eukaryota;Metazoa;Chordata;Craniata;Vertebrata;Chondrichthyes;Elasmobranchii;Batoidea;Myliobatiformes;Aetobatus	-	Aetobatus	Aetobatus ocellatus	11901	Partial	Aetobatus ocellatus mitochondrion, partial genome	Aschliman,N.C.	The Batoid tree of life: recovering the patterns and timing of the evolution of skates, rays and allies (Chondrichthyes: Batoidea)	Thesis (2011) The Florida State University, Tallahassee, FL, USA	-	40967
AP011998.1	Eukaryota;Metazoa;Chordata;Craniata;Vertebrata;Euteleostomi;Actinopterygii;Neopterygii;Teleostei;Ostariophysi;Characiformes;Characoidei;Apareiodon	-	Apareiodon	Apareiodon affinis	16679	Complete	Apareiodon affinis mitochondrial DNA, complete genome	Nakatani,M., Miya,M., Mabuchi,K., Saitoh,K. and Nishida,M.	Evolutionary history of Otophysi (Teleostei), a major clade of the modern freshwater fishes: Pangaean origin and Mesozoic radiation	BMC Evol. Biol. 11 (1), 177 (2011)	21693066	42576
JN184055.1	Eukaryota;Metazoa;Chordata;Craniata;Vertebrata;Chondrichthyes;Elasmobranchii;Batoidea;Rajiformes;Atlantoraja	-	Atlantoraja	Atlantoraja castelnaui	11656	Partial	Atlantoraja castelnaui mitochondrion, partial genome	Aschliman,N.C.	The Batoid tree of life: recovering the patterns and timing of the evolution of skates, rays and allies (Chondrichthyes: Batoidea)	Thesis (2011) The Florida State University, Tallahassee, FL, USA	-	40967
KM507724.1	Eukaryota;Metazoa;Chordata;Craniata;Vertebrata;Chondrichthyes;Elasmobranchii;Batoidea;Rajiformes;Atlantoraja	-	Atlantoraja	Atlantoraja castelnaui	16750	Complete	Atlantoraja castelnaui voucher INIDEP-T 0406 mitochondrion, complete genome	Duckett,D.J. and Naylor,G.J.	The complete mitochondrial genome of the endangered spotback skate, Atlantoraja castelnaui	Mitochondrial DNA, 1-2 (2014) In press	25418618	41980
NC_025942.1	Eukaryota;Metazoa;Chordata;Craniata;Vertebrata;Chondrichthyes;Elasmobranchii;Batoidea;Rajiformes;Atlantoraja	-	Atlantoraja	Atlantoraja castelnaui	16750	Complete	Atlantoraja castelnaui voucher INIDEP-T 0406 mitochondrion, complete genome	Duckett,D.J. and Naylor,G.J.	The complete mitochondrial genome of the endangered spotback skate, Atlantoraja castelnaui	Mitochondrial DNA, 1-2 (2014) In press	25418618	42549
MF278964.1	Eukaryota;Metazoa;Chordata;Craniata;Vertebrata;Chondrichthyes;Elasmobranchii;Batoidea;Rajiformes;Bathyraja	-	Bathyraja	Bathyraja albomaculata	16742	Complete	Bathyraja albomaculata voucher eFish-1087 mitochondrion, complete genome	Vargas Caro,C.A.	Skate-ing on thin ice: Molecular ecology of longnose skates in the Southeast Pacific Ocean	Thesis (2017) The University of Queensland, Australia	-	43257
NC_037964.1	Eukaryota;Metazoa;Chordata;Craniata;Vertebrata;Chondrichthyes;Elasmobranchii;Batoidea;Rajiformes;Bathyraja	-	Bathyraja	Bathyraja albomaculata	16742	Complete	Bathyraja albomaculata voucher eFish-1087 mitochondrion, complete genome	Vargas Caro,C.A.	Skate-ing on thin ice: Molecular ecology of longnose skates in the Southeast Pacific Ocean	Thesis (2017) The University of Queensland, Australia	-	43295
KF991391.1	Eukaryota;Metazoa;Chordata;Craniata;Vertebrata;Chondrichthyes;Elasmobranchii;Batoidea;Rajiformes;Bathyraja	-	Bathyraja	Bathyraja bergi	16780	Complete	Bathyraja bergi mitochondrion, complete genome	Jeong,D., Turanov,S., Kartavtsev,Y. and Lee,Y.-H.	Complete mitochondrial genome of the Bottom skate: Bathyraja bergi (Arynchobatidae, Rajiformes)	Unpublished	-	43465
MT447072.1	Eukaryota;Metazoa;Chordata;Craniata;Vertebrata;Chondrichthyes;Elasmobranchii;Batoidea;Rajiformes;Bathyraja	-	Bathyraja	Bathyraja eatonii	16698	Complete	Bathyraja eatonii mitochondrion, complete genome	Kim,J.	The complete mitochondrial genome of Bathyraja eatonii	Unpublished	-	43991
NC_048964.1	Eukaryota;Metazoa;Chordata;Craniata;Vertebrata;Chondrichthyes;Elasmobranchii;Batoidea;Rajiformes;Bathyraja	-	Bathyraja	Bathyraja eatonii	16698	Complete	Bathyraja eatonii mitochondrion, complete genome	Kim,J.	The complete mitochondrial genome of Bathyraja eatonii	Unpublished	-	44030
MF278965.1	Eukaryota;Metazoa;Chordata;Craniata;Vertebrata;Chondrichthyes;Elasmobranchii;Batoidea;Rajiformes;Bathyraja	-	Bathyraja	Bathyraja griseocauda	16744	Complete	Bathyraja griseocauda voucher eFish-1088 mitochondrion, complete genome	Vargas Caro,C.A.	Skate-ing on thin ice: Molecular ecology of longnose skates in the Southeast Pacific Ocean	Thesis (2017) The University of Queensland, Australia	-	43257
NC_037965.1	Eukaryota;Metazoa;Chordata;Craniata;Vertebrata;Chondrichthyes;Elasmobranchii;Batoidea;Rajiformes;Bathyraja	-	Bathyraja	Bathyraja griseocauda	16744	Complete	Bathyraja griseocauda voucher eFish-1088 mitochondrion, complete genome	Vargas Caro,C.A.	Skate-ing on thin ice: Molecular ecology of longnose skates in the Southeast Pacific Ocean	Thesis (2017) The University of Queensland, Australia	-	43295
MF278977.1	Eukaryota;Metazoa;Chordata;Craniata;Vertebrata;Chondrichthyes;Elasmobranchii;Batoidea;Rajiformes;Bathyraja	-	Bathyraja	Bathyraja maccaini	16744	Complete	Bathyraja maccaini voucher efish-1221 mitochondrion, complete genome	Vargas Caro,C.A.	Skate-ing on thin ice: Molecular ecology of longnose skates in the Southeast Pacific Ocean	Thesis (2017) The University of Queensland, Australia	-	43257
NC_037975.1	Eukaryota;Metazoa;Chordata;Craniata;Vertebrata;Chondrichthyes;Elasmobranchii;Batoidea;Rajiformes;Bathyraja	-	Bathyraja	Bathyraja maccaini	16744	Complete	Bathyraja maccaini voucher efish-1221 mitochondrion, complete genome	Vargas Caro,C.A.	Skate-ing on thin ice: Molecular ecology of longnose skates in the Southeast Pacific Ocean	Thesis (2017) The University of Queensland, Australia	-	43294
MF278978.1	Eukaryota;Metazoa;Chordata;Craniata;Vertebrata;Chondrichthyes;Elasmobranchii;Batoidea;Rajiformes;Bathyraja	-	Bathyraja	Bathyraja meridionalis	16742	Complete	Bathyraja meridionalis voucher efish-1223 mitochondrion, complete genome	Vargas Caro,C.A.	Skate-ing on thin ice: Molecular ecology of longnose skates in the Southeast Pacific Ocean	Thesis (2017) The University of Queensland, Australia	-	43257
NC_037976.1	Eukaryota;Metazoa;Chordata;Craniata;Vertebrata;Chondrichthyes;Elasmobranchii;Batoidea;Rajiformes;Bathyraja	-	Bathyraja	Bathyraja meridionalis	16742	Complete	Bathyraja meridionalis voucher efish-1223 mitochondrion, complete genome	Vargas Caro,C.A.	Skate-ing on thin ice: Molecular ecology of longnose skates in the Southeast Pacific Ocean	Thesis (2017) The University of Queensland, Australia	-	43294
MF278963.1	Eukaryota;Metazoa;Chordata;Craniata;Vertebrata;Chondrichthyes;Elasmobranchii;Batoidea;Rajiformes;Bathyraja	-	Bathyraja	Bathyraja multispinis	16742	Complete	Bathyraja multispinis voucher eFish-1086 mitochondrion, complete genome	Vargas Caro,C.A.	Skate-ing on thin ice: Molecular ecology of longnose skates in the Southeast Pacific Ocean	Thesis (2017) The University of Queensland, Australia	-	43257
NC_037963.1	Eukaryota;Metazoa;Chordata;Craniata;Vertebrata;Chondrichthyes;Elasmobranchii;Batoidea;Rajiformes;Bathyraja	-	Bathyraja	Bathyraja multispinis	16742	Complete	Bathyraja multispinis voucher eFish-1086 mitochondrion, complete genome	Vargas Caro,C.A.	Skate-ing on thin ice: Molecular ecology of longnose skates in the Southeast Pacific Ocean	Thesis (2017) The University of Queensland, Australia	-	43295
JN184056.1	Eukaryota;Metazoa;Chordata;Craniata;Vertebrata;Chondrichthyes;Elasmobranchii;Batoidea;Rajiformes;Bathyraja	-	Bathyraja	Bathyraja parmifera	11813	Partial	Bathyraja parmifera mitochondrion, partial genome	Aschliman,N.C.	The Batoid tree of life: recovering the patterns and timing of the evolution of skates, rays and allies (Chondrichthyes: Batoidea)	Thesis (2011) The Florida State University, Tallahassee, FL, USA	-	40967
MF278979.1	Eukaryota;Metazoa;Chordata;Craniata;Vertebrata;Chondrichthyes;Elasmobranchii;Batoidea;Rajiformes;Bathyraja	-	Bathyraja	Bathyraja richardsoni	16742	Complete	Bathyraja richardsoni voucher efish-1224 mitochondrion, complete genome	Vargas Caro,C.A.	Skate-ing on thin ice: Molecular ecology of longnose skates in the Southeast Pacific Ocean	Thesis (2017) The University of Queensland, Australia	-	43257
NC_037977.1	Eukaryota;Metazoa;Chordata;Craniata;Vertebrata;Chondrichthyes;Elasmobranchii;Batoidea;Rajiformes;Bathyraja	-	Bathyraja	Bathyraja richardsoni	16742	Complete	Bathyraja richardsoni voucher efish-1224 mitochondrion, complete genome	Vargas Caro,C.A.	Skate-ing on thin ice: Molecular ecology of longnose skates in the Southeast Pacific Ocean	Thesis (2017) The University of Queensland, Australia	-	43294
MF278980.1	Eukaryota;Metazoa;Chordata;Craniata;Vertebrata;Chondrichthyes;Elasmobranchii;Batoidea;Rajiformes;Bathyraja	-	Bathyraja	Bathyraja shuntovi	16744	Complete	Bathyraja shuntovi voucher efish-1227 mitochondrion, complete genome	Vargas Caro,C.A.	Skate-ing on thin ice: Molecular ecology of longnose skates in the Southeast Pacific Ocean	Thesis (2017) The University of Queensland, Australia	-	43257
NC_037978.1	Eukaryota;Metazoa;Chordata;Craniata;Vertebrata;Chondrichthyes;Elasmobranchii;Batoidea;Rajiformes;Bathyraja	-	Bathyraja	Bathyraja shuntovi	16744	Complete	Bathyraja shuntovi voucher efish-1227 mitochondrion, complete genome	Vargas Caro,C.A.	Skate-ing on thin ice: Molecular ecology of longnose skates in the Southeast Pacific Ocean	Thesis (2017) The University of Queensland, Australia	-	43294
AB239572.1	Eukaryota;Metazoa;Chordata;Craniata;Vertebrata;Euteleostomi;Amphibia;Batrachia;Anura;Neobatrachia;Ranoidea;Boophinae;Boophis;Boophis;Boophis goudoti group	-	Boophis	Boophis madagascariensis	7480	Complete	Boophis madagascariensis mitochondrial ND5, ND1, ND2 genes for NADH dehydrogenase subunit 5, NADH dehydrogenase subunit 1, NADH dehydrogenase subunit 2, complete cds	Kurabayashi,A., Usuki,C., Mikami,N., Fujii,T., Yonekawa,H., Sumida,M. and Hasegawa,M.	Complete nucleotide sequence of the mitochondrial genome of a Malagasy poison frog Mantella madagascariensis: evolutionary implications on mitochondrial genomes of higher anuran groups	Mol. Phylogenet. Evol. 39 (1), 223-236 (2006)	16446106	42577
KP027535.1	Eukaryota;Metazoa;Chordata;Craniata;Vertebrata;Euteleostomi;Actinopterygii;Neopterygii;Teleostei;Ostariophysi;Characiformes;Characoidei;Bryconinae;Brycon	-	Brycon	Brycon henni	16885	Complete	Brycon henni voucher Bhen-UNAL-001 mitochondrion, complete genome	Landinez-Garcia,R.M., Alzate,J.F. and Marquez,E.J.	Complete mitogenome of the Neotropical fish Brycon henni, Eigenmann 1913 (Characiformes, Bryconidae)	Mitochondrial DNA, 1-2 (2014) In press	25423503	42092
NC_026873.1	Eukaryota;Metazoa;Chordata;Craniata;Vertebrata;Euteleostomi;Actinopterygii;Neopterygii;Teleostei;Ostariophysi;Characiformes;Characoidei;Bryconinae;Brycon	-	Brycon	Brycon henni	16885	Complete	Brycon henni voucher Bhen-UNAL-001 mitochondrion, complete genome	Landinez-Garcia,R.M., Alzate,J.F. and Marquez,E.J.	Complete mitogenome of the Neotropical fish Brycon henni, Eigenmann 1913 (Characiformes, Bryconidae)	Mitochondrial DNA, 1-2 (2014) In press	25423503	42157
MT428073.1	Eukaryota;Metazoa;Chordata;Craniata;Vertebrata;Euteleostomi;Actinopterygii;Neopterygii;Teleostei;Ostariophysi;Characiformes;Characoidei;Bryconinae;Brycon	-	Brycon	Brycon nattereri	16837	Complete	Brycon nattereri voucher LAGEEVO_3928 mitochondrion, complete genome	Resende,S.V., Pasa,R., Menegidio,F.B., Heslop-Harrison,J.S., Schwarzacher,T. and Kavalco,K.F.	Draft genome of the endangered species Brycon nattereri (Characiformes, Characidae)	Unpublished	-	44066
MT428074.1	Eukaryota;Metazoa;Chordata;Craniata;Vertebrata;Euteleostomi;Actinopterygii;Neopterygii;Teleostei;Ostariophysi;Characiformes;Characoidei;Bryconinae;Brycon	-	Brycon	Brycon nattereri	16752	Complete	Brycon nattereri voucher LAGEEVO_3847 mitochondrion, complete genome	Resende,S.V., Pasa,R., Menegidio,F.B., Heslop-Harrison,J.S., Schwarzacher,T. and Kavalco,K.F.	Draft genome of the endangered species Brycon nattereri (Characiformes, Characidae)	Unpublished	-	44066
NC_051927.1	Eukaryota;Metazoa;Chordata;Craniata;Vertebrata;Euteleostomi;Actinopterygii;Neopterygii;Teleostei;Ostariophysi;Characiformes;Characoidei;Bryconinae;Brycon	-	Brycon	Brycon nattereri	16837	Complete	Brycon nattereri voucher LAGEEVO_3928 mitochondrion, complete genome	Resende,S.V., Pasa,R., Menegidio,F.B., Heslop-Harrison,J.S., Schwarzacher,T. and Kavalco,K.F.	Draft genome of the endangered species Brycon nattereri (Characiformes, Characidae)	Unpublished	-	44204
KM245044.1	Eukaryota;Metazoa;Chordata;Craniata;Vertebrata;Euteleostomi;Actinopterygii;Neopterygii;Teleostei;Ostariophysi;Characiformes;Characoidei;Bryconinae;Brycon	-	Brycon	Brycon orbignyanus	16800	Complete	Brycon orbignyanus mitochondrion, complete genome	Siqueira,F.F., Carmo,A.O., Pimentel,J.S.M. and Kalapothakis,E.	Complete mitochondrial genome of Brycon orbignyanus (Characiformes, Bryconidae)	Unpublished	-	41903
KY825192.1	Eukaryota;Metazoa;Chordata;Craniata;Vertebrata;Euteleostomi;Actinopterygii;Neopterygii;Teleostei;Ostariophysi;Characiformes;Characoidei;Bryconinae;Brycon	-	Brycon	Brycon orbignyanus	16802	Complete	Brycon orbignyanus mitochondrion, complete genome	Ribeiro,J.M., Oliveira,R.S., Carmo,F.M.S. and Yazbeck,G.M.	Molecular diversity in mitochondrial genomes for the Characiformes order	Unpublished	-	42879
NC_024938.1	Eukaryota;Metazoa;Chordata;Craniata;Vertebrata;Euteleostomi;Actinopterygii;Neopterygii;Teleostei;Ostariophysi;Characiformes;Characoidei;Bryconinae;Brycon	-	Brycon	Brycon orbignyanus	16800	Complete	Brycon orbignyanus mitochondrion, complete genome	Siqueira,F.F., Carmo,A.O., Pimentel,J.S.M. and Kalapothakis,E.	Complete mitochondrial genome of Brycon orbignyanus (Characiformes, Bryconidae)	Unpublished	-	41928
AY694420.1	Eukaryota;Metazoa;Chordata;Craniata;Vertebrata;Euteleostomi;Actinopterygii;Neopterygii;Teleostei;Ostariophysi;Cypriniformes;Cyprinoidei intergeneric hybrids	-	Carassius	Carassius auratus x Cyprinus carpio	16580	Complete	Carassius auratus x Cyprinus carpio mitochondrion, complete genome	Guo,X., Liu,S. and Liu,Y.	Evidence for recombination of mitochondrial DNA in triploid crucian carp	Genetics 172 (3), 1745-1749 (2006)	16322508	42577
GU186888.1	Eukaryota;Metazoa;Chordata;Craniata;Vertebrata;Euteleostomi;Actinopterygii;Neopterygii;Teleostei;Ostariophysi;Cypriniformes;Cyprinoidei intergeneric hybrids	-	Carassius	Carassius auratus x Cyprinus carpio	16579	Complete	Carassius auratus x Cyprinus carpio common artificial goldfish mitochondrion, complete genome	Liu,S., Wang,J. and He,W.	Direct Submission	Submitted (10-NOV-2009) College of Life Science, Hunan Normal University, Lushan Road, Changsha, Hunan 410081, China	-	42575
NC_006136.1	Eukaryota;Metazoa;Chordata;Craniata;Vertebrata;Euteleostomi;Actinopterygii;Neopterygii;Teleostei;Ostariophysi;Cypriniformes;Cyprinoidei intergeneric hybrids	-	Carassius	Carassius auratus x Cyprinus carpio	16580	Complete	Carassius auratus x Cyprinus carpio mitochondrion, complete genome	Guo,X., Liu,S. and Liu,Y.	Evidence for maternal inheritance of mitochondrial DNA in allotetraploid	DNA Seq. 18 (4), 247-256 (2007)	17541829	40210
AY771781.1	Eukaryota;Metazoa;Chordata;Craniata;Vertebrata;Euteleostomi;Actinopterygii;Neopterygii;Teleostei;Ostariophysi;Cypriniformes;Cyprinoidei intergeneric hybrids	-	Carassius	Carassius auratus x Cyprinus carpio x Carassius cuvieri	16581	Complete	Carassius auratus x Cyprinus carpio x Carassius cuvieri mitochondrion, complete genome	Guo,X., Liu,S. and Liu,Y.	Evidence for recombination of mitochondrial DNA in triploid crucian carp	Genetics 172 (3), 1745-1749 (2006)	16322508	42577
NC_006387.1	Eukaryota;Metazoa;Chordata;Craniata;Vertebrata;Euteleostomi;Actinopterygii;Neopterygii;Teleostei;Ostariophysi;Cypriniformes;Cyprinoidei intergeneric hybrids	-	Carassius	Carassius auratus x Cyprinus carpio x Carassius cuvieri	16581	Complete	Carassius auratus x Cyprinus carpio x Carassius cuvieri mitochondrion, complete genome	Guo,X., Liu,S. and Liu,Y.	Evidence for recombination of mitochondrial DNA in triploid crucian carp	Genetics 172 (3), 1745-1749 (2006)	16322508	40210
GQ903707.1	Eukaryota;Metazoa;Chordata;Craniata;Vertebrata;Euteleostomi;Actinopterygii;Neopterygii;Teleostei;Ostariophysi;Cypriniformes;Cyprinoidei intergeneric hybrids	-	Carassius	Carassius auratus x Megalobrama amblycephala pentaploid hybrid	16580	Complete	Carassius auratus x Megalobrama amblycephala pentaploid hybrid isolate 5RB1 mitochondrion, complete genome	Liu,S., Chen,Y. and You,C.	Direct Submission	Submitted (12-SEP-2009) College of Life Science, Hunan Normal University, Lushan Road, Changsha, Hunan 410081, China	-	42575
HQ401008.1	Eukaryota;Metazoa;Chordata;Craniata;Vertebrata;Euteleostomi;Actinopterygii;Neopterygii;Teleostei;Ostariophysi;Cypriniformes;Cyprinoidei intergeneric hybrids	-	Carassius	Carassius auratus x Megalobrama amblycephala pentaploid hybrid	16580	Complete	Carassius auratus x Megalobrama amblycephala pentaploid hybrid isolate 5RB2 mitochondrion, complete genome	Liu,S., Chen,Y. and You,C.	Direct Submission	Submitted (13-OCT-2010) College of Life Science, Hunan Normal University, Lushan Road, Changsha, Hunan 410081, China	-	42576
NC_013433.1	Eukaryota;Metazoa;Chordata;Craniata;Vertebrata;Euteleostomi;Actinopterygii;Neopterygii;Teleostei;Ostariophysi;Cypriniformes;Cyprinoidei intergeneric hybrids	-	Carassius	Carassius auratus x Megalobrama amblycephala pentaploid hybrid	16580	Complete	Carassius auratus x Megalobrama amblycephala pentaploid hybrid mitochondrion, complete genome	-	Direct Submission	Submitted (22-OCT-2009) National Center for Biotechnology Information, NIH, Bethesda, MD 20894, USA	-	40115
GQ903705.1	Eukaryota;Metazoa;Chordata;Craniata;Vertebrata;Euteleostomi;Actinopterygii;Neopterygii;Teleostei;Ostariophysi;Cypriniformes;Cyprinoidei intergeneric hybrids	-	Carassius	Carassius auratus x Megalobrama amblycephala tetraploid hybrid	16580	Complete	Carassius auratus x Megalobrama amblycephala tetraploid hybrid mitochondrion, complete genome	Liu,S., Chen,Y. and You,C.	Direct Submission	Submitted (11-SEP-2009) College of Life Science, Hunan Normal University, Lushan Road, Changsha, Hunan 410081, China	-	42575
NC_013430.1	Eukaryota;Metazoa;Chordata;Craniata;Vertebrata;Euteleostomi;Actinopterygii;Neopterygii;Teleostei;Ostariophysi;Cypriniformes;Cyprinoidei intergeneric hybrids	-	Carassius	Carassius auratus x Megalobrama amblycephala tetraploid hybrid	16580	Complete	Carassius auratus x Megalobrama amblycephala tetraploid hybrid mitochondrion, complete genome	-	Direct Submission	Submitted (22-OCT-2009) National Center for Biotechnology Information, NIH, Bethesda, MD 20894, USA	-	40115
GQ903706.1	Eukaryota;Metazoa;Chordata;Craniata;Vertebrata;Euteleostomi;Actinopterygii;Neopterygii;Teleostei;Ostariophysi;Cypriniformes;Cyprinoidei intergeneric hybrids	-	Carassius	Carassius auratus x Megalobrama amblycephala triploid hybrid	16580	Complete	Carassius auratus x Megalobrama amblycephala triploid hybrid mitochondrion, complete genome	Liu,S., Chen,Y. and You,C.	Direct Submission	Submitted (11-SEP-2009) College of Life Science, Hunan Normal University, Lushan Road, Changsha, Hunan 410081, China	-	42575
NC_013431.1	Eukaryota;Metazoa;Chordata;Craniata;Vertebrata;Euteleostomi;Actinopterygii;Neopterygii;Teleostei;Ostariophysi;Cypriniformes;Cyprinoidei intergeneric hybrids	-	Carassius	Carassius auratus x Megalobrama amblycephala triploid hybrid	16580	Complete	Carassius auratus x Megalobrama amblycephala triploid hybrid mitochondrion, complete genome	-	Direct Submission	Submitted (22-OCT-2009) National Center for Biotechnology Information, NIH, Bethesda, MD 20894, USA	-	40115
KX347977.1	Eukaryota;Metazoa;Chordata;Craniata;Vertebrata;Euteleostomi;Actinopterygii;Neopterygii;Teleostei;Ostariophysi;Siluriformes	-	cf	cf. Bagridae sp. XL-2016	16533	Complete	Cf. Bagridae sp. XL-2016 mitochondrion, complete genome	Li,S., Liu,X., Jiang,W., Bai,Y., Huang,T. and Wang,J.	The complete mtDNA genome of suspected natural Bagridae hybridization (Pelteobagrus olimcorporis sp.nov): genome characterization and phylogenetic analysis	Mitochondrial DNA B Resour 1 (1), 623-624 (2016)	-	42722
AP011984.1	Eukaryota;Metazoa;Chordata;Craniata;Vertebrata;Euteleostomi;Actinopterygii;Neopterygii;Teleostei;Ostariophysi;Characiformes;Characoidei;Chilodus	-	Chilodus	Chilodus punctatus	16869	Complete	Chilodus punctatus mitochondrial DNA, complete genome	Nakatani,M., Miya,M., Mabuchi,K., Saitoh,K. and Nishida,M.	Evolutionary history of Otophysi (Teleostei), a major clade of the modern freshwater fishes: Pangaean origin and Mesozoic radiation	BMC Evol. Biol. 11 (1), 177 (2011)	21693066	42576
NC_015801.1	Eukaryota;Metazoa;Chordata;Craniata;Vertebrata;Euteleostomi;Actinopterygii;Neopterygii;Teleostei;Ostariophysi;Characiformes;Characoidei;Chilodus	-	Chilodus	Chilodus punctatus	16869	Complete	Chilodus punctatus mitochondrion, complete genome	Nakatani,M., Miya,M., Mabuchi,K., Saitoh,K. and Nishida,M.	Evolutionary history of Otophysi (Teleostei), a major clade of the modern freshwater fishes: Pangaean origin and Mesozoic radiation	BMC Evol. Biol. 11 (1), 177 (2011)	21693066	40745
KM596849.1	Eukaryota;Metazoa;Chordata;Craniata;Vertebrata;Euteleostomi;Actinopterygii;Neopterygii;Teleostei;Ostariophysi;Cypriniformes;Cyprinoidei intergeneric hybrids	-	Cirrhinus	Cirrhinus mrigala x Labeo rohita	16595	Complete	Cirrhinus mrigala x Labeo rohita mitochondrion, complete genome	Wu,P., Chen,D.X., Wang,X.D., Wang,J.H., Zhang,J.Z., Chu,Y.W. and Zhang,J.S.	Direct Submission	Submitted (22-SEP-2014) Bioengineering Environmental Sciences, Changsha University, 98 Hongshanqiao Rd, Changsha, Hunan 410003, China	-	41974
NC_025930.1	Eukaryota;Metazoa;Chordata;Craniata;Vertebrata;Euteleostomi;Actinopterygii;Neopterygii;Teleostei;Ostariophysi;Cypriniformes;Cyprinoidei intergeneric hybrids	-	Cirrhinus	Cirrhinus mrigala x Labeo rohita	16595	Complete	Cirrhinus mrigala x Labeo rohita mitochondrion, complete genome	-	Direct Submission	Submitted (16-DEC-2014) National Center for Biotechnology Information, NIH, Bethesda, MD 20894, USA	-	42549
JN160804.1	other sequences;artificial sequences;vectors	-	Cloning	Cloning vector pRS316-1B9	21437	Complete	Cloning vector pRS316-1B9, complete sequence	Bigger,B.W., Liao,A.Y., Sergijenko,A. and Coutelle,C.	Trial and Error: How the Unclonable Human Mitochondrial Genome was Cloned in Yeast	Pharm. Res. (2011) In press	21739320	42576
KP188830.1	Eukaryota;Metazoa;Chordata;Craniata;Vertebrata;Euteleostomi;Actinopterygii;Neopterygii;Teleostei;Ostariophysi;Characiformes;Characoidei;Colossoma	-	Colossoma	Colossoma macropomum	16703	Complete	Colossoma macropomum mitochondrion, complete genome	Wu,Y.-P., Xie,J.-F. and Fan,R.-J.	Complete mitogenome of Colossoma macropomus	Unpublished	-	42043
JX119017.1	Eukaryota;Metazoa;Chordata;Craniata;Vertebrata;Euteleostomi;Actinopterygii;Neopterygii;Teleostei;Ostariophysi;Cypriniformes;Cyprinoidei intergeneric hybrids	-	Ctenopharyngodon	Ctenopharyngodon idella x Megalobrama amblycephala	16610	Complete	Ctenopharyngodon idella x Megalobrama amblycephala mitochondrion, complete genome	Xie,L., You,C. and Liu,S.	Direct Submission	Submitted (30-MAY-2012) College of Life Science, Hunan Normal University, Lushan Road, Changsha, Hunan 410081, China	-	41098
JX125584.1	Eukaryota;Metazoa;Chordata;Craniata;Vertebrata;Euteleostomi;Actinopterygii;Neopterygii;Teleostei;Ostariophysi;Cypriniformes;Cyprinoidei intergeneric hybrids	-	Ctenopharyngodon	Ctenopharyngodon idella x Megalobrama amblycephala	16610	Complete	Ctenopharyngodon idella x Megalobrama amblycephala mitochondrion, complete genome	Xie,L., You,C. and Liu,S.	Direct Submission	Submitted (30-MAY-2012) College of Life Science, Hunan Normal University, Lushan Road, Changsha, Hunan 410081, China	-	41098
NC_018134.1	Eukaryota;Metazoa;Chordata;Craniata;Vertebrata;Euteleostomi;Actinopterygii;Neopterygii;Teleostei;Ostariophysi;Cypriniformes;Cyprinoidei intergeneric hybrids	-	Ctenopharyngodon	Ctenopharyngodon idella x Megalobrama amblycephala	16610	Complete	Ctenopharyngodon idella x Megalobrama amblycephala mitochondrion, complete genome	-	Direct Submission	Submitted (10-JUL-2012) National Center for Biotechnology Information, NIH, Bethesda, MD 20894, USA	-	41103
KC346973.1	Eukaryota;Metazoa;Chordata;Craniata;Vertebrata;Euteleostomi;Actinopterygii;Neopterygii;Teleostei;Ostariophysi;Cypriniformes;Cyprinoidei intergeneric hybrids	-	Ctenopharyngodon	Ctenopharyngodon idella x Squaliobarbus curriculus	16609	Complete	Ctenopharyngodon idella x Squaliobarbus curriculus mitochondrion, complete genome	Liu,Q.L., Xu,B.H., Xiao,T.Y., Liu,M. and Su,J.M.	The complete mitochondrial genome of the hybrid of Ctenopharyngodon idella (female symbol) x Squaliobarbus curriculus (male symbol)	Mitochondrial DNA 24 (4), 370-372 (2013)	23350616	41477
NC_020466.1	Eukaryota;Metazoa;Chordata;Craniata;Vertebrata;Euteleostomi;Actinopterygii;Neopterygii;Teleostei;Ostariophysi;Cypriniformes;Cyprinoidei intergeneric hybrids	-	Ctenopharyngodon	Ctenopharyngodon idella x Squaliobarbus curriculus	16609	Complete	Ctenopharyngodon idella x Squaliobarbus curriculus mitochondrion, complete genome	Liu,Q.L., Xu,B.H., Xiao,T.Y., Liu,M. and Su,J.M.	The complete mitochondrial genome of the hybrid of Ctenopharyngodon idella (female symbol) x Squaliobarbus curriculus (male symbol)	Mitochondrial DNA 24 (4), 370-372 (2013)	23350616	41492
KM401549.1	Eukaryota;Metazoa;Chordata;Craniata;Vertebrata;Euteleostomi;Actinopterygii;Neopterygii;Teleostei;Ostariophysi;Cypriniformes;Cyprinoidei intergeneric hybrids	-	Ctenopharyngodon	Ctenopharyngodon idellus x Elopichthys bambusa	16608	Complete	Ctenopharyngodon idellus x Elopichthys bambusa mitochondrion, complete genome	Zhang,J., Chu,W., Li,Y., Chen,D., Hu,Y. and Zhang,J.	Complete mitochondrial genome of the hybrid of Ctenopharyngodon idellus (female symbol) x Elopichthys bambusa (male symbol)	Mitochondrial DNA, 1-2 (2014) In press	25264840	41944
NC_025590.1	Eukaryota;Metazoa;Chordata;Craniata;Vertebrata;Euteleostomi;Actinopterygii;Neopterygii;Teleostei;Ostariophysi;Cypriniformes;Cyprinoidei intergeneric hybrids	-	Ctenopharyngodon	Ctenopharyngodon idellus x Elopichthys bambusa	16608	Complete	Ctenopharyngodon idellus x Elopichthys bambusa mitochondrion, complete genome	Zhang,J., Chu,W., Li,Y., Chen,D., Hu,Y. and Zhang,J.	Complete mitochondrial genome of the hybrid of Ctenopharyngodon idellus (female symbol) x Elopichthys bambusa (male symbol)	Mitochondrial DNA, 1-2 (2014) In press	25264840	41988
KJ094511.1	Eukaryota;Metazoa;Chordata;Craniata;Vertebrata;Euteleostomi;Actinopterygii;Neopterygii;Teleostei;Ostariophysi;Cypriniformes;Cyprinoidei intergeneric hybrids	-	Culter	Culter alburnus x Ancherythroculter nigrocauda	16621	Complete	Culter alburnus x Ancherythroculter nigrocauda mitochondrion, complete genome	Zhu,D., Li,Q., Wang,G., Sun,Y., Chen,J. and Li,P.	The complete mitochondrial genome of the hybrid of Culter alburnus (female symbol) x Ancherythroculter nigrocauda (male symbol)	Mitochondrial DNA, 1-2 (2014) In press	25028789	41847
NC_024645.1	Eukaryota;Metazoa;Chordata;Craniata;Vertebrata;Euteleostomi;Actinopterygii;Neopterygii;Teleostei;Ostariophysi;Cypriniformes;Cyprinoidei intergeneric hybrids	-	Culter	Culter alburnus x Ancherythroculter nigrocauda	16621	Complete	Culter alburnus x Ancherythroculter nigrocauda mitochondrion, complete genome	Zhu,D., Li,Q., Wang,G., Sun,Y., Chen,J. and Li,P.	The complete mitochondrial genome of the hybrid of Culter alburnus (female symbol) x Ancherythroculter nigrocauda (male symbol)	Mitochondrial DNA, 1-2 (2014) In press	25028789	41880
KP210473.1	Eukaryota;Metazoa;Chordata;Craniata;Vertebrata;Euteleostomi;Actinopterygii;Neopterygii;Teleostei;Ostariophysi;Cypriniformes;Cyprinoidei intergeneric hybrids	-	Cyprinus	Cyprinus carpio 'Furong' x Carassius auratus red var.	16581	Complete	Cyprinus carpio 'Furong' x Carassius auratus red var. mitochondrion, complete genome	Peng,H., Liu,Q. and Xiao,T.	Inheritance of the complete mitochondrial genomes Cyprinus capio furong(female symbol) x Cyprinus carpio var.singguonensis(male symbol)	Mitochondrial DNA, 1-2 (2015) In press	25648921	42180
NC_026543.1	Eukaryota;Metazoa;Chordata;Craniata;Vertebrata;Euteleostomi;Actinopterygii;Neopterygii;Teleostei;Ostariophysi;Cypriniformes;Cyprinoidei intergeneric hybrids	-	Cyprinus	Cyprinus carpio 'Furong' x Carassius auratus red var.	16581	Complete	Cyprinus carpio 'Furong' x Carassius auratus red var. mitochondrion, complete genome	Peng,H., Liu,Q. and Xiao,T.	Inheritance of the complete mitochondrial genomes Cyprinus capio furong(female symbol) x Cyprinus carpio var.singguonensis(male symbol)	Mitochondrial DNA, 1-2 (2015) In press	25648921	42220
MK726305.1	Eukaryota;Metazoa;Chordata;Craniata;Vertebrata;Euteleostomi;Actinopterygii;Neopterygii;Teleostei;Ostariophysi;Cypriniformes;Cyprinoidei intergeneric hybrids	-	Cyprinus	Cyprinus carpio haematopterus x Megalobrama amblycephala	16580	Complete	Cyprinus carpio haematopterus x Megalobrama amblycephala isolate 20190127 mitochondrion, complete genome	Wang,Y., Tan,H., Zhang,M., Zhao,R., Wang,S., Qin,Q., Wang,J., Zhang,C., Tao,M., Ma,M., Chen,B. and Liu,S.	The Hybrid Genome of a New Goldfish-Like Fish Lineage Provides Insights Into the Origin of the Goldfish	Front Genet 11, 122 (2020)	32194618	44002
KU146532.1	Eukaryota;Metazoa;Chordata;Craniata;Vertebrata;Euteleostomi;Actinopterygii;Neopterygii;Teleostei;Ostariophysi;Cypriniformes;Cyprinoidei intergeneric hybrids	-	Cyprinus	Cyprinus carpio 'mirror' x Cyprinus carpio 'singuonensis'	16581	Complete	Cyprinus carpio 'mirror' x Cyprinus carpio 'singuonensis' mitochondrion, complete genome	Zou,L., Wang,J.L., Li,C.W. and Wu,Y.A.	Direct Submission	Submitted (13-NOV-2015) Fisheries Research Institute of Hunan Province, Changsha, Hunan, China	-	42674
NC_031808.1	Eukaryota;Metazoa;Chordata;Craniata;Vertebrata;Euteleostomi;Actinopterygii;Neopterygii;Teleostei;Ostariophysi;Cypriniformes;Cyprinoidei intergeneric hybrids	-	Cyprinus	Cyprinus carpio 'mirror' x Cyprinus carpio 'singuonensis'	16581	Complete	Cyprinus carpio 'mirror' x Cyprinus carpio 'singuonensis' mitochondrion, complete genome	-	Direct Submission	Submitted (14-NOV-2016) National Center for Biotechnology Information, NIH, Bethesda, MD 20894, USA	-	42711
KU146531.1	Eukaryota;Metazoa;Chordata;Craniata;Vertebrata;Euteleostomi;Actinopterygii;Neopterygii;Teleostei;Ostariophysi;Cypriniformes;Cyprinoidei intergeneric hybrids	-	Cyprinus	(Cyprinus carpio 'mirror' x Cyprinus carpio 'singuonensis') x Carassius auratus red var.	16581	Complete	(Cyprinus carpio 'mirror' x Cyprinus carpio 'singuonensis') x Carassius auratus red var. mitochondrion, complete genome	Zou,L., Wang,J.L., Li,C.W. and Wu,Y.A.	Direct Submission	Submitted (11-NOV-2015) Fisheries Research Institute of Hunan Province, Changsha, Hunan, China	-	42674
NC_031807.1	Eukaryota;Metazoa;Chordata;Craniata;Vertebrata;Euteleostomi;Actinopterygii;Neopterygii;Teleostei;Ostariophysi;Cypriniformes;Cyprinoidei intergeneric hybrids	-	Cyprinus	(Cyprinus carpio 'mirror' x Cyprinus carpio 'singuonensis') x Carassius auratus red var.	16581	Complete	(Cyprinus carpio 'mirror' x Cyprinus carpio 'singuonensis') x Carassius auratus red var. mitochondrion, complete genome	-	Direct Submission	Submitted (14-NOV-2016) National Center for Biotechnology Information, NIH, Bethesda, MD 20894, USA	-	42711
KP691029.1	Eukaryota;Metazoa;Chordata;Craniata;Vertebrata;Euteleostomi;Actinopterygii;Neopterygii;Teleostei;Ostariophysi;Cypriniformes;Cyprinoidei intergeneric hybrids	-	Cyprinus	Cyprinus carpio specularis x Carassius cuvieri	16584	Complete	Cyprinus carpio specularis x Carassius cuvieri mitochondrion, complete genome	Li,C., Yue,H., Wang,X. and Ma,Y.	The complete mitochondrial genome of the hybrid of Cyprinus carpio specularis (female symbol) x Carassius cuvieri (male symbol)	Unpublished	-	42091
NC_026870.1	Eukaryota;Metazoa;Chordata;Craniata;Vertebrata;Euteleostomi;Actinopterygii;Neopterygii;Teleostei;Ostariophysi;Cypriniformes;Cyprinoidei intergeneric hybrids	-	Cyprinus	Cyprinus carpio specularis x Carassius cuvieri	16584	Complete	Cyprinus carpio specularis x Carassius cuvieri mitochondrion, complete genome	Li,C., Yue,H., Wang,X. and Ma,Y.	The complete mitochondrial genome of the hybrid of Cyprinus carpio specularis (female symbol) x Carassius cuvieri (male symbol)	Unpublished	-	42157
JN105356.1	Eukaryota;Metazoa;Chordata;Craniata;Vertebrata;Euteleostomi;Actinopterygii;Neopterygii;Teleostei;Ostariophysi;Cypriniformes;Cyprinoidei intergeneric hybrids	-	Cyprinus	Cyprinus carpio wuyuanensis x Carassius auratus	16580	Complete	Cyprinus carpio wuyuanensis x Carrassius auratus mitochondrion, complete genome	Hu,G., Zou,G., Liu,X., Liang,H., Li,Z. and Hu,S.	The carp-goldfish nucleocytoplasmic hybrid has mitochondria from the carp as the nuclear donor species	Gene 536 (2), 265-271 (2014)	24365595	41717
NC_018038.1	Eukaryota;Metazoa;Chordata;Craniata;Vertebrata;Euteleostomi;Actinopterygii;Neopterygii;Teleostei;Ostariophysi;Cypriniformes;Cyprinoidei intergeneric hybrids	-	Cyprinus	Cyprinus carpio wuyuanensis x Carassius auratus	16580	Complete	Cyprinus carpio wuyuanensis x Carassius auratus mitochondrion, complete genome	Hu,G., Zou,G., Liu,X., Liang,H., Li,Z. and Hu,S.	The carp-goldfish nucleocytoplasmic hybrid has mitochondria from the carp as the nuclear donor species	Gene 536 (2), 265-271 (2014)	24365595	41725
MH599071.1	Eukaryota;Metazoa;Chordata;Craniata;Vertebrata;Euteleostomi;Actinopterygii;Neopterygii;Teleostei;Ostariophysi;Cypriniformes;Cyprinoidei intergeneric hybrids	-	Cyprinus	Cyprinus carpio x Megalobrama amblycephala	16580	Complete	Cyprinus carpio x Megalobrama amblycephala mitochondrion, complete genome	Wang,S., Jiao,N., Zhou,P. and Liu,S.	Unique mitochondrial genome inheritance in crucian carp-like homodiploid fish	Unpublished	-	43582
MK085972.1	Eukaryota;Metazoa;Chordata;Craniata;Vertebrata;Euteleostomi;Actinopterygii;Neopterygii;Teleostei;Ostariophysi;Cypriniformes;Cyprinoidei intergeneric hybrids	-	Cyprinus	Cyprinus carpio x Megalobrama amblycephala	16580	Complete	Cyprinus carpio x Megalobrama amblycephala isolate F2 mitochondrion, complete genome	Wang,S., Jiao,N., Zhao,L., Zhang,M., Zhou,P., Huang,X., Hu,F., Yang,C., Shu,Y., Li,W., Zhang,C., Tao,M., Chen,B., Ma,M. and Liu,S.	Evidence for the paternal mitochondrial DNA in the crucian carp-like fish lineage with hybrid origin	Sci China Life Sci (2019) In press	-	43649
MK085973.1	Eukaryota;Metazoa;Chordata;Craniata;Vertebrata;Euteleostomi;Actinopterygii;Neopterygii;Teleostei;Ostariophysi;Cypriniformes;Cyprinoidei intergeneric hybrids	-	Cyprinus	Cyprinus carpio x Megalobrama amblycephala	16580	Complete	Cyprinus carpio x Megalobrama amblycephala isolate F3 mitochondrion, complete genome	Wang,S., Jiao,N., Zhao,L., Zhang,M., Zhou,P., Huang,X., Hu,F., Yang,C., Shu,Y., Li,W., Zhang,C., Tao,M., Chen,B., Ma,M. and Liu,S.	Evidence for the paternal mitochondrial DNA in the crucian carp-like fish lineage with hybrid origin	Sci China Life Sci (2019) In press	-	43649
NC_042402.1	Eukaryota;Metazoa;Chordata;Craniata;Vertebrata;Euteleostomi;Actinopterygii;Neopterygii;Teleostei;Ostariophysi;Cypriniformes;Cyprinoidei intergeneric hybrids	-	Cyprinus	Cyprinus carpio x Megalobrama amblycephala	16580	Complete	Cyprinus carpio x Megalobrama amblycephala mitochondrion, complete genome	Wang,S., Jiao,N., Zhou,P. and Liu,S.	Unique mitochondrial genome inheritance in crucian carp-like homodiploid fish	Unpublished	-	43720
GQ244467.1	Eukaryota;Metazoa;Chordata;Craniata;Vertebrata;Euteleostomi;Amphibia;Gymnophiona;Dermophis	-	Dermophis	Dermophis mexicanus	16162	Complete	Dermophis mexicanus mitochondrion, complete genome	Zhang,P. and Wake,M.H.	A mitogenomic perspective on the phylogeny and biogeography of living caecilians (Amphibia: Gymnophiona)	Mol. Phylogenet. Evol. 53 (2), 479-491 (2009)	19577653	42575
KF540150.1	Eukaryota;Metazoa;Chordata;Craniata;Vertebrata;Euteleostomi;Amphibia;Gymnophiona;Dermophis	-	Dermophis	Dermophis mexicanus	16151	Complete	Dermophis mexicanus mitochondrion, complete genome	San Mauro,D., Gower,D.J., Muller,H., Loader,S.P., Zardoya,R., Nussbaum,R.A. and Wilkinson,M.	Life-history evolution and mitogenomic phylogeny of caecilian amphibians	Mol. Phylogenet. Evol. 73, 177-189 (2014)	24480323	41711
NC_020138.1	Eukaryota;Metazoa;Chordata;Craniata;Vertebrata;Euteleostomi;Amphibia;Gymnophiona;Dermophis	-	Dermophis	Dermophis mexicanus	16162	Complete	Dermophis mexicanus mitochondrion, complete genome	Zhang,P. and Wake,M.H.	A mitogenomic perspective on the phylogeny and biogeography of living caecilians (Amphibia: Gymnophiona)	Mol. Phylogenet. Evol. 53 (2), 479-491 (2009)	19577653	41340
GU949545.1	Eukaryota;Metazoa;Chordata;Craniata;Vertebrata;Euteleostomi;Actinopterygii;Neopterygii;Teleostei;Ostariophysi;Cypriniformes;Cyprinoidei intergeneric hybrids	-	diploid	diploid Megalobrama amblycephala x Xenocypris davidi	16623	Complete	Diploid Megalobrama amblycephala x Xenocypris davidi mitochondrion, complete genome	Liu,S., Hu,J. and You,C.	Direct Submission	Submitted (02-MAR-2010) College of Life Sciences, Hunan Normal University, Lushan Road, Changsha, Hunan 410081, China	-	42576
NC_013994.1	Eukaryota;Metazoa;Chordata;Craniata;Vertebrata;Euteleostomi;Actinopterygii;Neopterygii;Teleostei;Ostariophysi;Cypriniformes;Cyprinoidei intergeneric hybrids	-	diploid	diploid Megalobrama amblycephala x Xenocypris davidi	16623	Complete	Diploid Megalobrama amblycephala x Xenocypris davidi mitochondrion, complete genome	-	Direct Submission	Submitted (29-MAR-2010) National Center for Biotechnology Information, NIH, Bethesda, MD 20894, USA	-	40549
HQ651067.1	Eukaryota;Metazoa;Chordata;Craniata;Vertebrata;Euteleostomi;Actinopterygii;Neopterygii;Teleostei;Ostariophysi;Cypriniformes;Cyprinoidei intergeneric hybrids	-	diploid	diploid Xenocypris davidi x Megalobrama amblycephala	16630	Complete	Diploid Xenocypris davidi x Megalobrama amblycephala mitochondrion, complete genome	Hu,J., Liu,S. and You,C.	Direct Submission	Submitted (24-NOV-2010) College of Life Sciences, Hunan Normal University, Lushan Road, Changsha, Hunan 410081, China	-	42576
NC_015838.1	Eukaryota;Metazoa;Chordata;Craniata;Vertebrata;Euteleostomi;Actinopterygii;Neopterygii;Teleostei;Ostariophysi;Cypriniformes;Cyprinoidei intergeneric hybrids	-	diploid	diploid Xenocypris davidi x Megalobrama amblycephala	16630	Complete	Diploid Xenocypris davidi x Megalobrama amblycephala mitochondrion, complete genome	-	Direct Submission	Submitted (13-JUL-2011) National Center for Biotechnology Information, NIH, Bethesda, MD 20894, USA	-	40745
MT559886.1	Eukaryota;Metazoa;Chordata;Craniata;Vertebrata;Euteleostomi;Actinopterygii;Neopterygii;Teleostei;Neoteleostei;Acanthomorphata;Eupercaria;Perciformes;Notothenioidei;Dolloidraco	-	Dolloidraco	Dolloidraco longedorsalis	17272	Complete	Dolloidraco longedorsalis mitochondrion, complete genome	Papetti,C., Babbucci,M., Dettai,A., Basso,A., Lucassen,M., Harms,L., Bonillo,C., Heindler,F.M., Patarnello,T. and Negrisolo,E.	Not Frozen in the Ice: large and Dynamic Rearrangements in the Mitochondrial Genomes of the Antarctic Fish	Genome Biol Evol (2021) In press	33570582	44264
NC_057667.1	Eukaryota;Metazoa;Chordata;Craniata;Vertebrata;Euteleostomi;Actinopterygii;Neopterygii;Teleostei;Neoteleostei;Acanthomorphata;Eupercaria;Perciformes;Notothenioidei;Dolloidraco	-	Dolloidraco	Dolloidraco longedorsalis	17272	Complete	Dolloidraco longedorsalis mitochondrion, complete genome	Papetti,C., Babbucci,M., Dettai,A., Basso,A., Lucassen,M., Harms,L., Bonillo,C., Heindler,F.M., Patarnello,T. and Negrisolo,E.	Not Frozen in the Ice: large and Dynamic Rearrangements in the Mitochondrial Genomes of the Antarctic Fish	Genome Biol Evol (2021) In press	33570582	44469
NC_035063.1	Eukaryota;Metazoa;Chordata;Craniata;Vertebrata;Euteleostomi;Actinopterygii;Neopterygii;Teleostei;Clupei;Clupeiformes;Clupeoidei;Dussumieria	-	Dussumieria	Dussumieria elopsoides	16819	Complete	Dussumieria elopsoides mitochondrion, complete genome	Lavoue,S., Bertrand,J.A.M., Chen,W.J., Ho,H.H., Motomura,H., Sado,T. and Miya,M.	Phylogenetic position of the rainbow sardine Dussumieria (Dussumieriidae) and its bearing on the early evolution of the Clupeoidei	Gene (2017) In press	28435132	42926
AP009139.1	Eukaryota;Metazoa;Chordata;Craniata;Vertebrata;Euteleostomi;Actinopterygii;Neopterygii;Teleostei;Clupei;Clupeiformes;Clupeoidei;Etrumeus	-	Etrumeus	Etrumeus micropus	16979	Complete	Etrumeus micropus mitochondrial DNA, complete genome	Lavoue,S., Miya,M., Saitoh,K., Ishiguro,N.B. and Nishida,M.	Phylogenetic relationships among anchovies, sardines, herrings and their relatives (Clupeiformes), inferred from whole mitogenome sequences	Mol. Phylogenet. Evol. 43 (3), 1096-1105 (2007)	17123838	41920
NC_009583.1	Eukaryota;Metazoa;Chordata;Craniata;Vertebrata;Euteleostomi;Actinopterygii;Neopterygii;Teleostei;Clupei;Clupeiformes;Clupeoidei;Etrumeus	-	Etrumeus	Etrumeus teres	16979	Complete	Etrumeus teres mitochondrion, complete genome	Lavoue,S., Miya,M., Saitoh,K., Ishiguro,N.B. and Nishida,M.	Phylogenetic relationships among anchovies, sardines, herrings and their relatives (Clupeiformes), inferred from whole mitogenome sequences	Mol. Phylogenet. Evol. 43 (3), 1096-1105 (2007)	17123838	39254
AY954505.1	Eukaryota;Metazoa;Chordata;Craniata;Vertebrata;Euteleostomi;Amphibia;Gymnophiona;Geotrypetes	-	Geotrypetes	Geotrypetes seraphini	16293	Complete	Geotrypetes seraphini mitochondrion, complete genome	San Mauro,D., Gower,D.J., Massingham,T., Wilkinson,M., Zardoya,R. and Cotton,J.A.	Experimental design in caecilian systematics: phylogenetic information of mitochondrial genomes and nuclear rag1	Syst. Biol. 58 (4), 425-438 (2009)	20525595	42577
GQ244469.1	Eukaryota;Metazoa;Chordata;Craniata;Vertebrata;Euteleostomi;Amphibia;Gymnophiona;Geotrypetes	-	Geotrypetes	Geotrypetes seraphini	16315	Complete	Geotrypetes seraphini mitochondrion, complete genome	Zhang,P. and Wake,M.H.	A mitogenomic perspective on the phylogeny and biogeography of living caecilians (Amphibia: Gymnophiona)	Mol. Phylogenet. Evol. 53 (2), 479-491 (2009)	19577653	42575
NC_020155.1	Eukaryota;Metazoa;Chordata;Craniata;Vertebrata;Euteleostomi;Amphibia;Gymnophiona;Geotrypetes	-	Geotrypetes	Geotrypetes seraphini	16293	Complete	Geotrypetes seraphini mitochondrion, complete genome	San Mauro,D., Gower,D.J., Massingham,T., Wilkinson,M., Zardoya,R. and Cotton,J.A.	Experimental design in caecilian systematics: phylogenetic information of mitochondrial genomes and nuclear rag1	Syst. Biol. 58 (4), 425-438 (2009)	20525595	41340
GQ244471.1	Eukaryota;Metazoa;Chordata;Craniata;Vertebrata;Euteleostomi;Amphibia;Gymnophiona;Gymnopis	-	Gymnopis	Gymnopis multiplicata	16134	Complete	Gymnopis multiplicata mitochondrion, complete genome	Zhang,P. and Wake,M.H.	A mitogenomic perspective on the phylogeny and biogeography of living caecilians (Amphibia: Gymnophiona)	Mol. Phylogenet. Evol. 53 (2), 479-491 (2009)	19577653	42575
KF540153.1	Eukaryota;Metazoa;Chordata;Craniata;Vertebrata;Euteleostomi;Amphibia;Gymnophiona;Gymnopis	-	Gymnopis	Gymnopis multiplicata	16352	Complete	Gymnopis multiplicata mitochondrion, complete genome	San Mauro,D., Gower,D.J., Muller,H., Loader,S.P., Zardoya,R., Nussbaum,R.A. and Wilkinson,M.	Life-history evolution and mitogenomic phylogeny of caecilian amphibians	Mol. Phylogenet. Evol. 73, 177-189 (2014)	24480323	41711
NC_020139.1	Eukaryota;Metazoa;Chordata;Craniata;Vertebrata;Euteleostomi;Amphibia;Gymnophiona;Gymnopis	-	Gymnopis	Gymnopis multiplicata	16134	Complete	Gymnopis multiplicata mitochondrion, complete genome	Zhang,P. and Wake,M.H.	A mitogenomic perspective on the phylogeny and biogeography of living caecilians (Amphibia: Gymnophiona)	Mol. Phylogenet. Evol. 53 (2), 479-491 (2009)	19577653	41340
MT274571.1	Eukaryota;Metazoa;Chordata;Craniata;Vertebrata;Chondrichthyes;Elasmobranchii;Batoidea;Myliobatiformes;Gymnura	-	Gymnura	Gymnura altavela	19472	Complete	Gymnura altavela mitochondrion, complete genome	Kousteni,V., Mazzoleni,S., Vasileiadou,K. and Rovatsos,M.	Complete Mitochondrial DNA Genome of Nine Species of Sharks and Rays and Their Phylogenetic Placement among Modern Elasmobranchs	Genes (Basel) 12 (3), 324 (2021)	33668210	44292
NC_059938.1	Eukaryota;Metazoa;Chordata;Craniata;Vertebrata;Chondrichthyes;Elasmobranchii;Batoidea;Myliobatiformes;Gymnura	-	Gymnura	Gymnura altavela	19472	Complete	Gymnura altavela mitochondrion, complete genome	Kousteni,V., Mazzoleni,S., Vasileiadou,K. and Rovatsos,M.	Complete Mitochondrial DNA Genome of Nine Species of Sharks and Rays and Their Phylogenetic Placement among Modern Elasmobranchs	Genes (Basel) 12 (3), 324 (2021)	33668210	44580
OK104094.1	Eukaryota;Metazoa;Chordata;Craniata;Vertebrata;Chondrichthyes;Elasmobranchii;Batoidea;Myliobatiformes;Gymnura	-	Gymnura	Gymnura altavela	19022	Complete	Gymnura altavela mitochondrion, complete genome	Bemis,K., Reft,A., Murphy,K., Pitassy,D., Meyer,C., Hoban,M., Whitney,J. and Collins,A.	Partial mtGenome from Gymnura altavela, USNM433343	Unpublished	-	44649
JN184060.1	Eukaryota;Metazoa;Chordata;Craniata;Vertebrata;Chondrichthyes;Elasmobranchii;Batoidea;Myliobatiformes;Gymnura	-	Gymnura	Gymnura crebripunctata	10743	Partial	Gymnura crebripunctata mitochondrion, partial genome	Aschliman,N.C.	The Batoid tree of life: recovering the patterns and timing of the evolution of skates, rays and allies (Chondrichthyes: Batoidea)	Thesis (2011) The Florida State University, Tallahassee, FL, USA	-	40967
KJ617038.1	Eukaryota;Metazoa;Chordata;Craniata;Vertebrata;Chondrichthyes;Elasmobranchii;Batoidea;Myliobatiformes;Gymnura	-	Gymnura	Gymnura poecilura	17874	Complete	Gymnura poecilura mitochondrion, complete genome	Chen,X., Ai,W., Xiang,D. and Shi,X.	Mitochondrial genome of the longtail butterfly ray Gymnura poecilura (Myliobatiformes: Gymnuridae)	Mitochondrial DNA (2014) In press	24779606	41766
NC_024102.1	Eukaryota;Metazoa;Chordata;Craniata;Vertebrata;Chondrichthyes;Elasmobranchii;Batoidea;Myliobatiformes;Gymnura	-	Gymnura	Gymnura poecilura	17874	Complete	Gymnura poecilura mitochondrion, complete genome	Chen,X., Ai,W., Xiang,D. and Shi,X.	Mitochondrial genome of the longtail butterfly ray Gymnura poecilura (Myliobatiformes: Gymnuridae)	Mitochondrial DNA (2014) In press	24779606	41801
KJ645979.1	Eukaryota;Metazoa;Chordata;Craniata;Vertebrata;Euteleostomi;Actinopterygii;Neopterygii;Teleostei;Stomiati;Osmeriformes;Hemisalanx	-	Hemisalanx	Hemisalanx brachyrostralis	16588	Complete	Hemisalanx brachyrostralis mitochondrion, complete genome	Zhang,J., Zhang,B. and Ding,M.	The complete mitochondrial genome of Hemisalanx brachyrostrali (Osteichthyes: Salangiade)	Unpublished	-	42369
NC_029157.1	Eukaryota;Metazoa;Chordata;Craniata;Vertebrata;Euteleostomi;Actinopterygii;Neopterygii;Teleostei;Stomiati;Osmeriformes;Hemisalanx	-	Hemisalanx	Hemisalanx brachyrostralis	16588	Complete	Hemisalanx brachyrostralis mitochondrion, complete genome	Zhang,J., Zhang,B. and Ding,M.	The complete mitochondrial genome of Hemisalanx brachyrostrali (Osteichthyes: Salangiade)	Unpublished	-	42431
KP025763.1	Eukaryota;Metazoa;Chordata;Craniata;Vertebrata;Euteleostomi;Actinopterygii;Neopterygii;Teleostei;Ostariophysi;Characiformes;Characoidei;Ichthyoelephas	-	Ichthyoelephas	Ichthyoelephas longirostris	16840	Complete	Ichthyoelephas longirostris voucher Ilong-UNAL-001 mitochondrion, complete genome	Landinez-Garcia,R.M., Alzate,J.F. and Marquez,E.J.	Mitochondrial genome of the Neotropical trans-Andean fish Ichthyoelephas longirostris, Steindachner 1879 (Characiformes, Prochilodontidae)	Mitochondrial DNA, 1-2 (2014) In press	25423520	41981
NC_025950.1	Eukaryota;Metazoa;Chordata;Craniata;Vertebrata;Euteleostomi;Actinopterygii;Neopterygii;Teleostei;Ostariophysi;Characiformes;Characoidei;Ichthyoelephas	-	Ichthyoelephas	Ichthyoelephas longirostris	16840	Complete	Ichthyoelephas longirostris voucher Ilong-UNAL-001 mitochondrion, complete genome	Landinez-Garcia,R.M., Alzate,J.F. and Marquez,E.J.	Mitochondrial genome of the Neotropical trans-Andean fish Ichthyoelephas longirostris, Steindachner 1879 (Characiformes, Prochilodontidae)	Mitochondrial DNA, 1-2 (2014) In press	25423520	41989
AB470305.1	Eukaryota;Metazoa;Chordata;Craniata;Vertebrata;Euteleostomi;Actinopterygii;Neopterygii;Teleostei;Neoteleostei;Acanthomorphata;Carangaria;Istiophoriformes;Istiompax	-	Istiompax	Istiompax indica	16526	Complete	Makaira indica mitochondrial DNA, complete genome	Kadoyama,K., Ishizaki,S., Usui,K., Nagashima,Y., Shiomi,K. and Watabe,S.	Complete mitochondrial DNA sequence of Xiphiidae and Istiophoridae species	Unpublished	-	42575
KJ510416.1	Eukaryota;Metazoa;Chordata;Craniata;Vertebrata;Euteleostomi;Actinopterygii;Neopterygii;Teleostei;Neoteleostei;Acanthomorphata;Carangaria;Istiophoriformes;Istiompax	-	Istiompax	Istiompax indica	16531	Complete	Istiompax indica voucher ISIN1100 mitochondrion, complete genome	Williams,S.M., Morgan,J.A. and Ovenden,J.R.	The complete validated mitochondrial genome of the black marlin Istiompax indica (Cuvier, 1832)	Mitochondrial DNA (2014) In press	24660926	41737
KJ510417.1	Eukaryota;Metazoa;Chordata;Craniata;Vertebrata;Euteleostomi;Actinopterygii;Neopterygii;Teleostei;Neoteleostei;Acanthomorphata;Carangaria;Istiophoriformes;Istiompax	-	Istiompax	Istiompax indica	16532	Complete	Istiompax indica voucher ISIN1005 mitochondrion, complete genome	Williams,S.M., Morgan,J.A. and Ovenden,J.R.	The complete validated mitochondrial genome of the black marlin Istiompax indica (Cuvier, 1832)	Mitochondrial DNA (2014) In press	24660926	41737
NC_012675.1	Eukaryota;Metazoa;Chordata;Craniata;Vertebrata;Euteleostomi;Actinopterygii;Neopterygii;Teleostei;Neoteleostei;Acanthomorphata;Carangaria;Istiophoriformes;Istiompax	-	Istiompax	Istiompax indica	16526	Complete	Makaira indica mitochondrion, complete genome	Kadoyama,K., Ishizaki,S., Usui,K., Nagashima,Y., Shiomi,K. and Watabe,S.	Complete mitochondrial DNA sequence of Xiphiidae and Istiophoridae species	Unpublished	-	39954
AP006035.1	Eukaryota;Metazoa;Chordata;Craniata;Vertebrata;Euteleostomi;Actinopterygii;Neopterygii;Teleostei;Neoteleostei;Acanthomorphata;Carangaria;Istiophoriformes;Istiophorus	-	Istiophorus	Istiophorus albicans	16514	Complete	Istiophorus albicans mitochondrial DNA, complete genome	Miya,M., Friedman,M., Satoh,T.P., Takeshima,H., Sado,T., Iwasaki,W., Yamanoue,Y., Nakatani,M., Mabuchi,K., Inoue,J.G., Poulsen,J.Y., Fukunaga,T., Sato,Y. and Nishida,M.	Evolutionary origin of the scombridae (tunas and mackerels): members of a paleogene adaptive radiation with 14 other pelagic fish families	PLoS ONE 8 (9), E73535 (2013)	24023883	41529
NC_022478.1	Eukaryota;Metazoa;Chordata;Craniata;Vertebrata;Euteleostomi;Actinopterygii;Neopterygii;Teleostei;Neoteleostei;Acanthomorphata;Carangaria;Istiophoriformes;Istiophorus	-	Istiophorus	Istiophorus albicans	16514	Complete	Istiophorus albicans mitochondrion, complete genome	Miya,M., Friedman,M., Satoh,T.P., Takeshima,H., Sado,T., Iwasaki,W., Yamanoue,Y., Nakatani,M., Mabuchi,K., Inoue,J.G., Poulsen,J.Y., Fukunaga,T., Sato,Y. and Nishida,M.	Evolutionary origin of the scombridae (tunas and mackerels): members of a paleogene adaptive radiation with 14 other pelagic fish families	PLoS ONE 8 (9), E73535 (2013)	24023883	41592
AB470306.1	Eukaryota;Metazoa;Chordata;Craniata;Vertebrata;Euteleostomi;Actinopterygii;Neopterygii;Teleostei;Neoteleostei;Acanthomorphata;Carangaria;Istiophoriformes;Istiophorus	-	Istiophorus	Istiophorus platypterus	16524	Complete	Istiophorus platypterus mitochondrial DNA, complete genome	Kadoyama,K., Ishizaki,S., Usui,K., Nagashima,Y., Shiomi,K. and Watabe,S.	Complete mitochondrial DNA sequence of Xiphiidae and Istiophoridae species	Unpublished	-	42575
KU315124.1	Eukaryota;Metazoa;Chordata;Craniata;Vertebrata;Euteleostomi;Actinopterygii;Neopterygii;Teleostei;Neoteleostei;Acanthomorphata;Carangaria;Istiophoriformes;Istiophorus	-	Istiophorus	Istiophorus platypterus	16523	Complete	Istiophorus platypterus isolate E voucher ISPL mitochondrion, complete genome	Williams,S.M.	whole mitochondrial genome phylogeny analysis of billfish (Xiphiidae)	Unpublished	-	42476
NC_012676.1	Eukaryota;Metazoa;Chordata;Craniata;Vertebrata;Euteleostomi;Actinopterygii;Neopterygii;Teleostei;Neoteleostei;Acanthomorphata;Carangaria;Istiophoriformes;Istiophorus	-	Istiophorus	Istiophorus platypterus	16524	Complete	Istiophorus platypterus mitochondrion, complete genome	Kadoyama,K., Ishizaki,S., Usui,K., Nagashima,Y., Shiomi,K. and Watabe,S.	Complete mitochondrial DNA sequence of Xiphiidae and Istiophoridae species	Unpublished	-	39954
KU315127.1	Eukaryota;Metazoa;Chordata;Craniata;Vertebrata;Euteleostomi;Actinopterygii;Neopterygii;Teleostei;Neoteleostei;Acanthomorphata;Carangaria;Istiophoriformes;Kajikia	-	Kajikia	Kajikia albida	16528	Complete	Kajikia albida isolate G voucher KAAL0001 mitochondrion, complete genome	Williams,S.M.	whole mitochondrial genome phylogeny analysis of billfish (Xiphiidae)	Unpublished	-	42476
NC_030010.1	Eukaryota;Metazoa;Chordata;Craniata;Vertebrata;Euteleostomi;Actinopterygii;Neopterygii;Teleostei;Neoteleostei;Acanthomorphata;Carangaria;Istiophoriformes;Kajikia	-	Kajikia	Kajikia albida	16528	Complete	Kajikia albida isolate G voucher KAAL0001 mitochondrion, complete genome	Williams,S.M.	whole mitochondrial genome phylogeny analysis of billfish (Xiphiidae)	Unpublished	-	42521
AB470302.1	Eukaryota;Metazoa;Chordata;Craniata;Vertebrata;Euteleostomi;Actinopterygii;Neopterygii;Teleostei;Neoteleostei;Acanthomorphata;Carangaria;Istiophoriformes;Kajikia	-	Kajikia	Kajikia audax	16526	Complete	Tetrapturus audax mitochondrial DNA, complete genome	Kadoyama,K., Ishizaki,S., Usui,K., Nagashima,Y., Shiomi,K. and Watabe,S.	Complete mitochondrial DNA sequence of Xiphiidae and Istiophoridae species	Unpublished	-	42575
KU315126.1	Eukaryota;Metazoa;Chordata;Craniata;Vertebrata;Euteleostomi;Actinopterygii;Neopterygii;Teleostei;Neoteleostei;Acanthomorphata;Carangaria;Istiophoriformes;Kajikia	-	Kajikia	Kajikia audax	16515	Complete	Kajikia audax isolate F voucher KAAU0001 mitochondrion, complete genome	Williams,S.M.	whole mitochondrial genome phylogeny analysis of billfish (Xiphiidae)	Unpublished	-	42476
NC_012678.1	Eukaryota;Metazoa;Chordata;Craniata;Vertebrata;Euteleostomi;Actinopterygii;Neopterygii;Teleostei;Neoteleostei;Acanthomorphata;Carangaria;Istiophoriformes;Kajikia	-	Kajikia	Kajikia audax	16526	Complete	Tetrapturus audax mitochondrion, complete genome	Kadoyama,K., Ishizaki,S., Usui,K., Nagashima,Y., Shiomi,K. and Watabe,S.	Complete mitochondrial DNA sequence of Xiphiidae and Istiophoridae species	Unpublished	-	40263
AB470304.1	Eukaryota;Metazoa;Chordata;Craniata;Vertebrata;Euteleostomi;Actinopterygii;Neopterygii;Teleostei;Neoteleostei;Acanthomorphata;Carangaria;Istiophoriformes;Makaira	-	Makaira	Makaira mazara	16534	Complete	Makaira mazara mitochondrial DNA, complete genome	Kadoyama,K., Ishizaki,S., Usui,K., Nagashima,Y., Shiomi,K. and Watabe,S.	Complete mitochondrial DNA sequence of Xiphiidae and Istiophoridae species	Unpublished	-	42575
NC_012680.1	Eukaryota;Metazoa;Chordata;Craniata;Vertebrata;Euteleostomi;Actinopterygii;Neopterygii;Teleostei;Neoteleostei;Acanthomorphata;Carangaria;Istiophoriformes;Makaira	-	Makaira	Makaira mazara	16534	Complete	Makaira mazara mitochondrion, complete genome	Kadoyama,K., Ishizaki,S., Usui,K., Nagashima,Y., Shiomi,K. and Watabe,S.	Complete mitochondrial DNA sequence of Xiphiidae and Istiophoridae species	Unpublished	-	39954
KU315120.1	Eukaryota;Metazoa;Chordata;Craniata;Vertebrata;Euteleostomi;Actinopterygii;Neopterygii;Teleostei;Neoteleostei;Acanthomorphata;Carangaria;Istiophoriformes;Makaira	-	Makaira	Makaira nigricans	16533	Complete	Makaira nigricans isolate A voucher MANI0001 mitochondrion, complete genome	Williams,S.M.	whole mitochondrial genome phylogeny analysis of billfish (Xiphiidae)	Unpublished	-	42476
NC_030006.1	Eukaryota;Metazoa;Chordata;Craniata;Vertebrata;Euteleostomi;Actinopterygii;Neopterygii;Teleostei;Neoteleostei;Acanthomorphata;Carangaria;Istiophoriformes;Makaira	-	Makaira	Makaira nigricans	16533	Complete	Makaira nigricans isolate A voucher MANI0001 mitochondrion, complete genome	Williams,S.M.	whole mitochondrial genome phylogeny analysis of billfish (Xiphiidae)	Unpublished	-	42521
HM106491.1	Eukaryota;Metazoa;Chordata;Craniata;Vertebrata;Euteleostomi;Actinopterygii;Neopterygii;Teleostei;Stomiati;Osmeriformes;Mallotus	-	Mallotus	Mallotus villosus	16648	Complete	Mallotus villosus mitochondrion, complete genome	Li,J., Xia,R., McDowall,R.M., Lopez,J.A., Lei,G. and Fu,C.	Phylogenetic position of the enigmatic Lepidogalaxias salamandroides with comment on the orders of lower euteleostean fishes	Mol. Phylogenet. Evol. 57 (2), 932-936 (2010)	20674753	42576
NC_015244.1	Eukaryota;Metazoa;Chordata;Craniata;Vertebrata;Euteleostomi;Actinopterygii;Neopterygii;Teleostei;Stomiati;Osmeriformes;Mallotus	-	Mallotus	Mallotus villosus	16648	Complete	Mallotus villosus mitochondrion, complete genome	Li,J., Xia,R., McDowall,R.M., Lopez,J.A., Lei,G. and Fu,C.	Phylogenetic position of the enigmatic Lepidogalaxias salamandroides with comment on the orders of lower euteleostean fishes	Mol. Phylogenet. Evol. 57 (2), 932-936 (2010)	20674753	40631
AB239568.1	Eukaryota;Metazoa;Chordata;Craniata;Vertebrata;Euteleostomi;Amphibia;Batrachia;Anura;Neobatrachia;Ranoidea;Mantellinae;Mantella;cowani group	-	Mantella	Mantella baroni	10814	Complete	Mantella baroni mitochondrial ND5, ND1, ND2 genes for NADH dehydrogenase subunit 5, NADH dehydrogenase subunit 1, NADH dehydrogenase subunit 2, complete cds	Kurabayashi,A., Usuki,C., Mikami,N., Fujii,T., Yonekawa,H., Sumida,M. and Hasegawa,M.	Complete nucleotide sequence of the mitochondrial genome of a Malagasy poison frog Mantella madagascariensis: evolutionary implications on mitochondrial genomes of higher anuran groups	Mol. Phylogenet. Evol. 39 (1), 223-236 (2006)	16446106	42577
MH141597.1	Eukaryota;Metazoa;Chordata;Craniata;Vertebrata;Euteleostomi;Amphibia;Batrachia;Anura;Neobatrachia;Ranoidea;Mantellinae;Mantella;cowani group	-	Mantella	Mantella baroni	20945	Complete	Mantella baroni mitochondrion, complete genome	Richard,Y., Vieites,D. and Ratsoavina,F.	Complete mitochondrial genome of the Malagasy poison frog Mantella baroni through RNAseq	Unpublished	-	43419
NC_039758.1	Eukaryota;Metazoa;Chordata;Craniata;Vertebrata;Euteleostomi;Amphibia;Batrachia;Anura;Neobatrachia;Ranoidea;Mantellinae;Mantella;cowani group	-	Mantella	Mantella baroni	20945	Complete	Mantella baroni mitochondrion, complete genome	Richard,Y., Vieites,D. and Ratsoavina,F.	Complete mitochondrial genome of the Malagasy poison frog Mantella baroni through RNAseq	Unpublished	-	43419
AB239570.1	Eukaryota;Metazoa;Chordata;Craniata;Vertebrata;Euteleostomi;Amphibia;Batrachia;Anura;Neobatrachia;Ranoidea;Mantellinae;Mantella;bernhardi group	-	Mantella	Mantella bernhardi	10218	Complete	Mantella bernhardi mitochondrial ND5, ND1, ND2 genes for NADH dehydrogenase subunit 5, NADH dehydrogenase subunit 1, NADH dehydrogenase subunit 2, complete cds	Kurabayashi,A., Usuki,C., Mikami,N., Fujii,T., Yonekawa,H., Sumida,M. and Hasegawa,M.	Complete nucleotide sequence of the mitochondrial genome of a Malagasy poison frog Mantella madagascariensis: evolutionary implications on mitochondrial genomes of higher anuran groups	Mol. Phylogenet. Evol. 39 (1), 223-236 (2006)	16446106	42577
AB212225.1	Eukaryota;Metazoa;Chordata;Craniata;Vertebrata;Euteleostomi;Amphibia;Batrachia;Anura;Neobatrachia;Ranoidea;Mantellinae;Mantella;madagascariensis group	-	Mantella	Mantella madagascariensis	22874	Complete	Mantella madagascariensis mitochondrial DNA, complete genome	Kurabayashi,A., Usuki,C., Mikami,N., Fujii,T., Yonekawa,H., Sumida,M. and Hasegawa,M.	Complete nucleotide sequence of the mitochondrial genome of a Malagasy poison frog Mantella madagascariensis: evolutionary implications on mitochondrial genomes of higher anuran groups	Mol. Phylogenet. Evol. 39 (1), 223-236 (2006)	16446106	42577
NC_007888.1	Eukaryota;Metazoa;Chordata;Craniata;Vertebrata;Euteleostomi;Amphibia;Batrachia;Anura;Neobatrachia;Ranoidea;Mantellinae;Mantella;madagascariensis group	-	Mantella	Mantella madagascariensis	22874	Complete	Mantella madagascariensis mitochondrion, complete genome	Kurabayashi,A., Usuki,C., Mikami,N., Fujii,T., Yonekawa,H., Sumida,M. and Hasegawa,M.	Complete nucleotide sequence of the mitochondrial genome of a Malagasy poison frog Mantella madagascariensis: evolutionary implications on mitochondrial genomes of higher anuran groups	Mol. Phylogenet. Evol. 39 (1), 223-236 (2006)	16446106	40210
AB239573.1	Eukaryota;Metazoa;Chordata;Craniata;Vertebrata;Euteleostomi;Amphibia;Batrachia;Anura;Neobatrachia;Ranoidea;Mantellinae;Mantidactylus;Brygoomantis	-	Mantidactylus	Mantidactylus cf. ulcerosus	11500	Unknown	Mantidactylus cf. ulcerosus mitochondrial Cytb, ND5, ND1, ND2 genes for cytochrome b, NADH dehydrogenase subunit 5, NADH dehydrogenase subunit 1, NADH dehydrogenase subunit 2, partial and complete cds	Kurabayashi,A., Usuki,C., Mikami,N., Fujii,T., Yonekawa,H., Sumida,M. and Hasegawa,M.	Complete nucleotide sequence of the mitochondrial genome of a Malagasy poison frog Mantella madagascariensis: evolutionary implications on mitochondrial genomes of higher anuran groups	Mol. Phylogenet. Evol. 39 (1), 223-236 (2006)	16446106	42577
KJ801831.1	Eukaryota;Metazoa;Chordata;Craniata;Vertebrata;Euteleostomi;Actinopterygii;Neopterygii;Teleostei;Ostariophysi;Cypriniformes;Cyprinoidei intergeneric hybrids	-	Megalobrama	Megalobrama amblycephala x Ancherythroculter nigrocauda	16621	Complete	Megalobrama amblycephala x Ancherythroculter nigrocauda mitochondrion, complete genome	Zhu,D., Li,Q., Wang,G., Sun,Y., Chen,J. and Li,P.	Complete mitochondrial genome of the hybrid of Megalobrama amblycephala x Ancherythroculter nigrocauda	Mitochondrial DNA (2014) In press	-	41842
NC_024623.1	Eukaryota;Metazoa;Chordata;Craniata;Vertebrata;Euteleostomi;Actinopterygii;Neopterygii;Teleostei;Ostariophysi;Cypriniformes;Cyprinoidei intergeneric hybrids	-	Megalobrama	Megalobrama amblycephala x Ancherythroculter nigrocauda	16621	Complete	Megalobrama amblycephala x Ancherythroculter nigrocauda mitochondrion, complete genome	Zhu,D., Li,Q., Wang,G., Sun,Y., Chen,J. and Li,P.	Complete mitochondrial genome of the hybrid of Megalobrama amblycephala x Ancherythroculter nigrocauda	Mitochondrial DNA (2014) In press	-	41879
KT851547.1	Eukaryota;Metazoa;Chordata;Craniata;Vertebrata;Euteleostomi;Actinopterygii;Neopterygii;Teleostei;Ostariophysi;Cypriniformes;Cyprinoidei intergeneric hybrids	-	Megalobrama	(Megalobrama amblycephala x Megalobrama terminalis) x Megalobrama amblycephala	16623	Complete	(Megalobrama amblycephala x Megalobrama terminalis) x Megalobrama amblycephala mitochondrion, complete genome	Zhang,W.Z., Xiong,X.M., Zhang,X.J., Wan,S.M., Guan,N.N., Nie,C.H., Zhao,B.W., Hsiao,C.D., Wang,W.M. and Gao,Z.X.	Mitochondrial Genome Variation after Hybridization and Differences in the First and Second Generation Hybrids of Bream Fishes	PLoS ONE 11 (7), E0158915 (2016)	27391325	42594
KT851545.1	Eukaryota;Metazoa;Chordata;Craniata;Vertebrata;Euteleostomi;Actinopterygii;Neopterygii;Teleostei;Ostariophysi;Cypriniformes;Cyprinoidei intergeneric hybrids	-	Megalobrama	(Megalobrama amblycephala x Megalobrama terminalis) x (Megalobrama amblycephala x Parabramis pekinensis)	16623	Complete	(Megalobrama amblycephala x Megalobrama terminalis) x (Megalobrama amblycephala x Parabramis pekinensis) mitochondrion, complete genome	Zhang,W.Z., Xiong,X.M., Zhang,X.J., Wan,S.M., Guan,N.N., Nie,C.H., Zhao,B.W., Hsiao,C.D., Wang,W.M. and Gao,Z.X.	Mitochondrial Genome Variation after Hybridization and Differences in the First and Second Generation Hybrids of Bream Fishes	PLoS ONE 11 (7), E0158915 (2016)	27391325	42594
KF927167.1	Eukaryota;Metazoa;Chordata;Craniata;Vertebrata;Euteleostomi;Actinopterygii;Neopterygii;Teleostei;Ostariophysi;Cypriniformes;Cyprinoidei intergeneric hybrids	-	Megalobrama	Megalobrama amblycephala x Parabramis pekinensis	16623	Complete	Megalobrama amblycephala x Parabramis pekinensis mitochondrion, complete genome	Yang,Z., Gao,Z., Wang,W. and Zhang,X.	The complete mitochondrial genome of the hybrid of Megalobrama amblycephala (female symbol) x Parabramis pekinesis (male symbol)	Mitochondrial DNA (2014) In press	24450716	41681
NC_023534.1	Eukaryota;Metazoa;Chordata;Craniata;Vertebrata;Euteleostomi;Actinopterygii;Neopterygii;Teleostei;Ostariophysi;Cypriniformes;Cyprinoidei intergeneric hybrids	-	Megalobrama	Megalobrama amblycephala x Parabramis pekinensis	16623	Complete	Megalobrama amblycephala x Parabramis pekinensis mitochondrion, complete genome	Yang,Z., Gao,Z., Wang,W. and Zhang,X.	The complete mitochondrial genome of the hybrid of Megalobrama amblycephala (female symbol) x Parabramis pekinesis (male symbol)	Mitochondrial DNA (2014) In press	24450716	41745
KT851550.1	Eukaryota;Metazoa;Chordata;Craniata;Vertebrata;Euteleostomi;Actinopterygii;Neopterygii;Teleostei;Ostariophysi;Cypriniformes;Cyprinoidei intergeneric hybrids	-	Megalobrama	(Megalobrama amblycephala x Parabramis pekinensis) x (Megalobrama amblycephala x Megalobrama terminalis)	16623	Complete	(Megalobrama amblycephala x Parabramis pekinensis) x (Megalobrama amblycephala x Megalobrama terminalis) mitochondrion, complete genome	Zhang,W.Z., Xiong,X.M., Zhang,X.J., Wan,S.M., Guan,N.N., Nie,C.H., Zhao,B.W., Hsiao,C.D., Wang,W.M. and Gao,Z.X.	Mitochondrial Genome Variation after Hybridization and Differences in the First and Second Generation Hybrids of Bream Fishes	PLoS ONE 11 (7), E0158915 (2016)	27391325	42594
MN604232.1	Eukaryota;Metazoa;Chordata;Craniata;Vertebrata;Euteleostomi;Actinopterygii;Neopterygii;Teleostei;Ostariophysi;Cypriniformes;Cyprinoidei intergeneric hybrids	-	Megalobrama	Megalobrama terminalis x Culter alburnus	16621	Complete	Megalobrama terminalis x Culter alburnus mitochondrion, complete genome	Liu,K., Ma,H.-J., Feng,X.-Y. and Xie,N.	Complete mitochondrial genome of the hybrid of Megalobrama terminalis(female) x Culter alburnus(male)	Mitochondrial DNA B Resour 5 (1), 841-842 (2020)	-	43914
NC_047207.1	Eukaryota;Metazoa;Chordata;Craniata;Vertebrata;Euteleostomi;Actinopterygii;Neopterygii;Teleostei;Ostariophysi;Cypriniformes;Cyprinoidei intergeneric hybrids	-	Megalobrama	Megalobrama terminalis x Culter alburnus	16621	Complete	Megalobrama terminalis x Culter alburnus mitochondrion, complete genome	Liu,K., Ma,H.-J., Feng,X.-Y. and Xie,N.	Complete mitochondrial genome of the hybrid of Megalobrama terminalis(female) x Culter alburnus(male)	Mitochondrial DNA B Resour 5 (1), 841-842 (2020)	-	43974
MH358334.1	Eukaryota;Metazoa;Chordata;Craniata;Vertebrata;Euteleostomi;Actinopterygii;Neopterygii;Teleostei;Ostariophysi;Characiformes;Characoidei;Metynnis	-	Metynnis	Metynnis hypsauchen	16737	Complete	Metynnis hypsauchen mitochondrion, complete genome	Liu,X., Jiang,J., Wu,H., Li,C., Bai,X. and Ma,L.	Direct Submission	Submitted (16-MAY-2018) Aquaculture Technology Department, Tianjin Fishery Reasearch Institute, No. 442, Jiefangnanlu Road, Hexi Dis., Tianjin 300221, China	-	43306
NC_039113.1	Eukaryota;Metazoa;Chordata;Craniata;Vertebrata;Euteleostomi;Actinopterygii;Neopterygii;Teleostei;Ostariophysi;Characiformes;Characoidei;Metynnis	-	Metynnis	Metynnis hypsauchen	16737	Complete	Metynnis hypsauchen mitochondrion, complete genome	-	Direct Submission	Submitted (24-AUG-2018) National Center for Biotechnology Information, NIH, Bethesda, MD 20894, USA	-	43350
KX151653.1	Eukaryota;Metazoa;Chordata;Craniata;Vertebrata;Chondrichthyes;Elasmobranchii;Batoidea;Myliobatiformes;Mobula	-	Mobula	Mobula alfredi	15708	Partial	Mobula alfredi isolate GN16688 mitochondrion, partial genome	White,W.T., Corrigan,S., Yang,L., Henderson,A.C., Bazinet,A.L., Swofford,D.L. and Naylor,G.J.P.	Phylogeny of the manta and devilrays (Chondrichthyes: Mobulidae), with an updated taxonomic arrangement for the family	Zool. J. Linn. Soc. 182 (1), 50-75 (2018)	-	43160
NC_068734.1	Eukaryota;Metazoa;Chordata;Craniata;Vertebrata;Chondrichthyes;Elasmobranchii;Batoidea;Myliobatiformes;Mobula	-	Mobula	Mobula alfredi	18166	Complete	Mobula alfredi voucher HAMER_M5003_cat176_Bullseye haplogroup Maui Nui 4-island complex mitochondrion, complete genome	Whitney,J.L., Coleman,R.C. and Deakos,M.H.	The complete mitochondrial genome of the Reef Manta Ray, Mobula alfredi, from the Hawaiian Islands	Unpublished	-	44917
OP562409.1	Eukaryota;Metazoa;Chordata;Craniata;Vertebrata;Chondrichthyes;Elasmobranchii;Batoidea;Myliobatiformes;Mobula	-	Mobula	Mobula alfredi	18166	Complete	Mobula alfredi mitochondrion, complete genome	Whitney,J.L., Coleman,R.C. and Deakos,M.H.	The complete mitochondrial genome of the Reef Manta Ray, Mobula alfredi, from the Hawaiian Islands	Unpublished	-	44878
KF413894.1	Eukaryota;Metazoa;Chordata;Craniata;Vertebrata;Chondrichthyes;Elasmobranchii;Batoidea;Myliobatiformes;Mobula	-	Mobula	Mobula birostris	18075	Partial	Manta birostris mitochondrion, partial genome	Hinojosa-Alvarez,S., Diaz-Jaimes,P., Marcet-Houben,M. and Gabaldon,T.	Manta birostris mitochondrial genome	Unpublished	-	41546
KX151648.1	Eukaryota;Metazoa;Chordata;Craniata;Vertebrata;Chondrichthyes;Elasmobranchii;Batoidea;Myliobatiformes;Mobula	-	Mobula	Mobula birostris	15709	Partial	Mobula birostris isolate GN6791 mitochondrion, partial genome	White,W.T., Corrigan,S., Yang,L., Henderson,A.C., Bazinet,A.L., Swofford,D.L. and Naylor,G.J.P.	Phylogeny of the manta and devilrays (Chondrichthyes: Mobulidae), with an updated taxonomic arrangement for the family	Zool. J. Linn. Soc. 182 (1), 50-75 (2018)	-	43160
KM361353.1	Eukaryota;Metazoa;Chordata;Craniata;Vertebrata;Chondrichthyes;Elasmobranchii;Batoidea;Myliobatiformes;Mobula	-	Mobula	Mobula eregoodootenkee	15716	Complete	Mobula eregoodootenkee mitochondrion, complete genome	Poortvliet,M., Olsen,J.L., Croll,D.A., Bernardi,G., Newton,K., Kollias,S., O'Sullivan,J., Fernando,D., Stevens,G., Galvan Magana,F., Seret,B., Wintner,S. and Hoarau,G.G.	A dated molecular phylogeny of manta and devil rays (Mobulidae) based on mitogenome and nuclear sequences	Mol. Phylogenet. Evol. (2014) In press	25462995	41983
NC_025954.1	Eukaryota;Metazoa;Chordata;Craniata;Vertebrata;Chondrichthyes;Elasmobranchii;Batoidea;Myliobatiformes;Mobula	-	Mobula	Mobula eregoodootenkee	15716	Complete	Mobula eregoodootenkee mitochondrion, complete genome	Poortvliet,M., Olsen,J.L., Croll,D.A., Bernardi,G., Newton,K., Kollias,S., O'Sullivan,J., Fernando,D., Stevens,G., Galvan Magana,F., Seret,B., Wintner,S. and Hoarau,G.G.	A dated molecular phylogeny of manta and devil rays (Mobulidae) based on mitogenome and nuclear sequences	Mol. Phylogenet. Evol. (2014) In press	25462995	41989
KX151646.1	Eukaryota;Metazoa;Chordata;Craniata;Vertebrata;Chondrichthyes;Elasmobranchii;Batoidea;Myliobatiformes;Mobula	-	Mobula	Mobula hypostoma	15719	Partial	Mobula hypostoma isolate GN5814 mitochondrion, partial genome	White,W.T., Corrigan,S., Yang,L., Henderson,A.C., Bazinet,A.L., Swofford,D.L. and Naylor,G.J.P.	Phylogeny of the manta and devilrays (Chondrichthyes: Mobulidae), with an updated taxonomic arrangement for the family	Zool. J. Linn. Soc. 182 (1), 50-75 (2018)	-	43160
JN184063.1	Eukaryota;Metazoa;Chordata;Craniata;Vertebrata;Chondrichthyes;Elasmobranchii;Batoidea;Myliobatiformes;Mobula	-	Mobula	Mobula japanica	11970	Partial	Mobula japanica mitochondrion, partial genome	Aschliman,N.C.	The Batoid tree of life: recovering the patterns and timing of the evolution of skates, rays and allies (Chondrichthyes: Batoidea)	Thesis (2011) The Florida State University, Tallahassee, FL, USA	-	40967
JX392983.1	Eukaryota;Metazoa;Chordata;Craniata;Vertebrata;Chondrichthyes;Elasmobranchii;Batoidea;Myliobatiformes;Mobula	-	Mobula	Mobula japanica	18880	Complete	Mobula japanica mitochondrion, complete genome	Poortvliet,M. and Hoarau,G.	The complete mitochondrial genome of the Spinetail Devilray, Mobula japanica	Mitochondrial DNA 24 (1), 28-30 (2013)	22963611	41292
KM435072.1	Eukaryota;Metazoa;Chordata;Craniata;Vertebrata;Chondrichthyes;Elasmobranchii;Batoidea;Myliobatiformes;Mobula	-	Mobula	Mobula japanica	15523	Partial	Mobula japanica mitochondrion, partial genome	Poortvliet,M., Olsen,J.L., Croll,D.A., Bernardi,G., Newton,K., Kollias,S., O'Sullivan,J., Fernando,D., Stevens,G., Magana,F.G., Seret,B., Wintner,S. and Hoarau,G.	A dated molecular phylogeny of manta and devil rays (Mobulidae) based on mitogenome and nuclear sequences	Mol. Phylogenet. Evol. (2014) In press	25462995	41985
NC_018784.1	Eukaryota;Metazoa;Chordata;Craniata;Vertebrata;Chondrichthyes;Elasmobranchii;Batoidea;Myliobatiformes;Mobula	-	Mobula	Mobula japanica	18880	Complete	Mobula japanica mitochondrion, complete genome	Poortvliet,M. and Hoarau,G.	The complete mitochondrial genome of the Spinetail Devilray, Mobula japanica	Mitochondrial DNA 24 (1), 28-30 (2013)	22963611	41296
KX151651.1	Eukaryota;Metazoa;Chordata;Craniata;Vertebrata;Chondrichthyes;Elasmobranchii;Batoidea;Myliobatiformes;Mobula	-	Mobula	Mobula kuhlii	15727	Partial	Mobula kuhlii isolate GN9426 mitochondrion, partial genome	White,W.T., Corrigan,S., Yang,L., Henderson,A.C., Bazinet,A.L., Swofford,D.L. and Naylor,G.J.P.	Phylogeny of the manta and devilrays (Chondrichthyes: Mobulidae), with an updated taxonomic arrangement for the family	Zool. J. Linn. Soc. 182 (1), 50-75 (2018)	-	43160
KX151654.1	Eukaryota;Metazoa;Chordata;Craniata;Vertebrata;Chondrichthyes;Elasmobranchii;Batoidea;Myliobatiformes;Mobula	-	Mobula	Mobula kuhlii	15731	Partial	Mobula kuhlii isolate GN15461 mitochondrion, partial genome	White,W.T., Corrigan,S., Yang,L., Henderson,A.C., Bazinet,A.L., Swofford,D.L. and Naylor,G.J.P.	Phylogeny of the manta and devilrays (Chondrichthyes: Mobulidae), with an updated taxonomic arrangement for the family	Zool. J. Linn. Soc. 182 (1), 50-75 (2018)	-	43160
KT203434.1	Eukaryota;Metazoa;Chordata;Craniata;Vertebrata;Chondrichthyes;Elasmobranchii;Batoidea;Myliobatiformes;Mobula	-	Mobula	Mobula mobular	18913	Complete	Mobula mobular mitochondrion, complete genome	Bustamante,C., Barria,C., Vargas-Caro,C., Ovenden,J.R. and Bennett,M.B.	The phylogenetic position of the giant devil ray Mobula mobular (Bonnaterre, 1788) (Myliobatiformes, Myliobatidae) inferred from the mitochondrial genome	Mitochondrial DNA, 1-2 (2015) In press	26260171	42346
KX151643.1	Eukaryota;Metazoa;Chordata;Craniata;Vertebrata;Chondrichthyes;Elasmobranchii;Batoidea;Myliobatiformes;Mobula	-	Mobula	Mobula mobular	15719	Partial	Mobula mobular isolate GN15654 mitochondrion, partial genome	White,W.T., Corrigan,S., Yang,L., Henderson,A.C., Bazinet,A.L., Swofford,D.L. and Naylor,G.J.P.	Phylogeny of the manta and devilrays (Chondrichthyes: Mobulidae), with an updated taxonomic arrangement for the family	Zool. J. Linn. Soc. 182 (1), 50-75 (2018)	-	43160
KX151644.1	Eukaryota;Metazoa;Chordata;Craniata;Vertebrata;Chondrichthyes;Elasmobranchii;Batoidea;Myliobatiformes;Mobula	-	Mobula	Mobula mobular	15711	Partial	Mobula mobular isolate GN7058 mitochondrion, partial genome	White,W.T., Corrigan,S., Yang,L., Henderson,A.C., Bazinet,A.L., Swofford,D.L. and Naylor,G.J.P.	Phylogeny of the manta and devilrays (Chondrichthyes: Mobulidae), with an updated taxonomic arrangement for the family	Zool. J. Linn. Soc. 182 (1), 50-75 (2018)	-	43160
KX151645.1	Eukaryota;Metazoa;Chordata;Craniata;Vertebrata;Chondrichthyes;Elasmobranchii;Batoidea;Myliobatiformes;Mobula	-	Mobula	Mobula munkiana	15719	Partial	Mobula munkiana isolate GN5251 mitochondrion, partial genome	White,W.T., Corrigan,S., Yang,L., Henderson,A.C., Bazinet,A.L., Swofford,D.L. and Naylor,G.J.P.	Phylogeny of the manta and devilrays (Chondrichthyes: Mobulidae), with an updated taxonomic arrangement for the family	Zool. J. Linn. Soc. 182 (1), 50-75 (2018)	-	43160
KX151647.1	Eukaryota;Metazoa;Chordata;Craniata;Vertebrata;Chondrichthyes;Elasmobranchii;Batoidea;Myliobatiformes;Mobula	-	Mobula	Mobula tarapacana	15730	Partial	Mobula tarapacana isolate GN10564 mitochondrion, partial genome	White,W.T., Corrigan,S., Yang,L., Henderson,A.C., Bazinet,A.L., Swofford,D.L. and Naylor,G.J.P.	Phylogeny of the manta and devilrays (Chondrichthyes: Mobulidae), with an updated taxonomic arrangement for the family	Zool. J. Linn. Soc. 182 (1), 50-75 (2018)	-	43160
MH669414.1	Eukaryota;Metazoa;Chordata;Craniata;Vertebrata;Chondrichthyes;Elasmobranchii;Batoidea;Myliobatiformes;Mobula	-	Mobula	Mobula tarapacana	15686	Complete	Mobula tarapacana isolate CK02 mitochondrion, complete genome	Kumar,C., Inbakandan,D., Thirugnanasambandam,R., Marudhupandi,T. and Mohammed Riyaz,S.U.	Complete mitochondrial genome of Sicklefin devilray	Unpublished	-	43478
NC_040922.1	Eukaryota;Metazoa;Chordata;Craniata;Vertebrata;Chondrichthyes;Elasmobranchii;Batoidea;Myliobatiformes;Mobula	-	Mobula	Mobula tarapacana	15686	Complete	Mobula tarapacana isolate CK02 mitochondrion, complete genome	Kumar,C., Inbakandan,D., Thirugnanasambandam,R., Marudhupandi,T. and Mohammed Riyaz,S.U.	Complete mitochondrial genome of Sicklefin devilray	Unpublished	-	43525
KX151650.1	Eukaryota;Metazoa;Chordata;Craniata;Vertebrata;Chondrichthyes;Elasmobranchii;Batoidea;Myliobatiformes;Mobula	-	Mobula	Mobula thurstoni	15728	Partial	Mobula thurstoni isolate GN9728 mitochondrion, partial genome	White,W.T., Corrigan,S., Yang,L., Henderson,A.C., Bazinet,A.L., Swofford,D.L. and Naylor,G.J.P.	Phylogeny of the manta and devilrays (Chondrichthyes: Mobulidae), with an updated taxonomic arrangement for the family	Zool. J. Linn. Soc. 182 (1), 50-75 (2018)	-	43160
MG206065.1	Eukaryota;Metazoa;Chordata;Craniata;Vertebrata;Chondrichthyes;Elasmobranchii;Batoidea;Myliobatiformes;Mobula	-	Mobula	Mobula thurstoni	17610	Complete	Mobula thurstoni mitochondrion, complete genome	Santillan-Lugo,B., Llera-Herrera,R., Corro-Espinoza,D., Onate-Gonzalez,E., Rodriguez-Dominguez,G. and Saavedra-Sotelo,N.	Complete mitochondrial genome of the Devil Ray, Mobula thurstoni (Lloyd, 1908) (Myliobatiformes: Myliobatidae)	Mitochondrial DNA B Resour 2 (2), 868-870 (2017)	-	43156
NC_037219.1	Eukaryota;Metazoa;Chordata;Craniata;Vertebrata;Chondrichthyes;Elasmobranchii;Batoidea;Myliobatiformes;Mobula	-	Mobula	Mobula thurstoni	17610	Complete	Mobula thurstoni mitochondrion, complete genome	Santillan-Lugo,B., Llera-Herrera,R., Corro-Espinoza,D., Onate-Gonzalez,E., Rodriguez-Dominguez,G. and Saavedra-Sotelo,N.	Complete mitochondrial genome of the Devil Ray, Mobula thurstoni (Lloyd, 1908) (Myliobatiformes: Myliobatidae)	Mitochondrial DNA B Resour 2 (2), 868-870 (2017)	-	43189
MH358335.1	Eukaryota;Metazoa;Chordata;Craniata;Vertebrata;Euteleostomi;Actinopterygii;Neopterygii;Teleostei;Ostariophysi;Characiformes;Characoidei;Myleus	-	Myleus	Myleus cf. schomburgkii XL-2018	16666	Complete	Myleus cf. schomburgkii XL-2018 mitochondrion, complete genome	Liu,X., Jiang,J., Wu,H., Li,C., Bai,X. and Ma,L.	Direct Submission	Submitted (16-MAY-2018) Aquaculture Technology Department, Tianjin Fishery Research Institute, No. 442, Jiefangnanlu Road, Hexi Dis., Tianjin 300221, China	-	43306
NC_039114.1	Eukaryota;Metazoa;Chordata;Craniata;Vertebrata;Euteleostomi;Actinopterygii;Neopterygii;Teleostei;Ostariophysi;Characiformes;Characoidei;Myleus	-	Myleus	Myleus cf. schomburgkii XL-2018	16666	Complete	Myleus cf. schomburgkii XL-2018 mitochondrion, complete genome	-	Direct Submission	Submitted (24-AUG-2018) National Center for Biotechnology Information, NIH, Bethesda, MD 20894, USA	-	43350
AP011997.1	Eukaryota;Metazoa;Chordata;Craniata;Vertebrata;Euteleostomi;Actinopterygii;Neopterygii;Teleostei;Ostariophysi;Characiformes;Characoidei;Myleus	-	Myleus	Myleus sp. NM-2010	16664	Complete	Myleus sp. NM-2010 mitochondrial DNA, complete genome	Nakatani,M., Miya,M., Mabuchi,K., Saitoh,K. and Nishida,M.	Evolutionary history of Otophysi (Teleostei), a major clade of the modern freshwater fishes: Pangaean origin and Mesozoic radiation	BMC Evol. Biol. 11 (1), 177 (2011)	21693066	42576
NC_015751.1	Eukaryota;Metazoa;Chordata;Craniata;Vertebrata;Euteleostomi;Actinopterygii;Neopterygii;Teleostei;Ostariophysi;Characiformes;Characoidei;Myleus	-	Myleus	Myleus sp. NM-2010	16664	Complete	Myleus sp. NM-2010 mitochondrion, complete genome	Nakatani,M., Miya,M., Mabuchi,K., Saitoh,K. and Nishida,M.	Evolutionary history of Otophysi (Teleostei), a major clade of the modern freshwater fishes: Pangaean origin and Mesozoic radiation	BMC Evol. Biol. 11 (1), 177 (2011)	21693066	42531
KX151642.1	Eukaryota;Metazoa;Chordata;Craniata;Vertebrata;Chondrichthyes;Elasmobranchii;Batoidea;Myliobatiformes;Myliobatis	-	Myliobatis	Myliobatis aquila	15738	Partial	Myliobatis aquila isolate GN7203 mitochondrion, partial genome	White,W.T., Corrigan,S., Yang,L., Henderson,A.C., Bazinet,A.L., Swofford,D.L. and Naylor,G.J.P.	Phylogeny of the manta and devilrays (Chondrichthyes: Mobulidae), with an updated taxonomic arrangement for the family	Zool. J. Linn. Soc. 182 (1), 50-75 (2018)	-	43160
JN184064.1	Eukaryota;Metazoa;Chordata;Craniata;Vertebrata;Chondrichthyes;Elasmobranchii;Batoidea;Myliobatiformes;Myliobatis	-	Myliobatis	Myliobatis australis	11977	Partial	Myliobatis australis mitochondrion, partial genome	Aschliman,N.C.	The Batoid tree of life: recovering the patterns and timing of the evolution of skates, rays and allies (Chondrichthyes: Batoidea)	Thesis (2011) The Florida State University, Tallahassee, FL, USA	-	40967
MH358336.1	Eukaryota;Metazoa;Chordata;Craniata;Vertebrata;Euteleostomi;Actinopterygii;Neopterygii;Teleostei;Ostariophysi;Characiformes;Characoidei;Myloplus	-	Myloplus	Myloplus rubripinnis	16662	Complete	Myloplus rubripinnis mitochondrion, complete genome	Liu,X., Jiang,J., Wu,H., Li,C., Bai,X. and Ma,L.	Direct Submission	Submitted (16-MAY-2018) Auqaculture Technology Department, Tianjin Fishery Research Institute, No. 442, Jiefangnanlu Road, Hexi Dis., Tianjin 300221, China	-	43306
NC_039115.1	Eukaryota;Metazoa;Chordata;Craniata;Vertebrata;Euteleostomi;Actinopterygii;Neopterygii;Teleostei;Ostariophysi;Characiformes;Characoidei;Myloplus	-	Myloplus	Myloplus rubripinnis	16662	Complete	Myloplus rubripinnis mitochondrion, complete genome	-	Direct Submission	Submitted (24-AUG-2018) National Center for Biotechnology Information, NIH, Bethesda, MD 20894, USA	-	43350
MK612108.1	Eukaryota;Metazoa;Chordata;Craniata;Vertebrata;Euteleostomi;Archelosauria;Archosauria;Dinosauria;Saurischia;Theropoda;Coelurosauria;Aves;Neognathae;Passeriformes;Passeriformes incertae sedis;Myzornis	-	Myzornis	Myzornis pyrrhoura	17397	Complete	Myzornis pyrrhoura mitochondrion, complete genome	Shao,S., Wang,X., Wu,X. and Luo,X.	Complete mitochondrial genome of Fire-tailed Myzornis (Myzornis pyrrhoura) and White-browed Fulvettta (Fulvetta vinipectus) (Aves, Passeriformes, Sylviidae)	Unpublished	-	44059
NC_051886.1	Eukaryota;Metazoa;Chordata;Craniata;Vertebrata;Euteleostomi;Archelosauria;Archosauria;Dinosauria;Saurischia;Theropoda;Coelurosauria;Aves;Neognathae;Passeriformes;Passeriformes incertae sedis;Myzornis	-	Myzornis	Myzornis pyrrhoura	17397	Complete	Myzornis pyrrhoura mitochondrion, complete genome	Shao,S., Wang,X., Wu,X. and Luo,X.	Complete mitochondrial genome of Fire-tailed Myzornis (Myzornis pyrrhoura) and White-browed Fulvettta (Fulvetta vinipectus) (Aves, Passeriformes, Sylviidae)	Unpublished	-	44204
GQ303444.1	Eukaryota;Metazoa;Chordata;Craniata;Vertebrata;Euteleostomi;Actinopterygii;Neopterygii;Teleostei;Ostariophysi;Cypriniformes;Cyprinoidei intergeneric hybrids	-	natural	natural gynogenetic Carassius auratus red var.	16580	Complete	Natural gynogenetic Carassius auratus red var. mitochondrion, complete genome	Liu,S., You,C. and Chen,Y.	Direct Submission	Submitted (23-JUN-2009) College of Life Science, Hunan Normal University, Lushan Road, Changsha, Hunan 410081, China	-	42575
NC_012980.1	Eukaryota;Metazoa;Chordata;Craniata;Vertebrata;Euteleostomi;Actinopterygii;Neopterygii;Teleostei;Ostariophysi;Cypriniformes;Cyprinoidei intergeneric hybrids	-	natural	natural gynogenetic Carassius auratus red var.	16580	Complete	Natural gynogenetic Carassius auratus red var. mitochondrion, complete genome	-	Direct Submission	Submitted (16-JUL-2009) National Center for Biotechnology Information, NIH, Bethesda, MD 20894, USA	-	42549
MT559883.1	Eukaryota;Metazoa;Chordata;Craniata;Vertebrata;Euteleostomi;Actinopterygii;Neopterygii;Teleostei;Neoteleostei;Acanthomorphata;Eupercaria;Perciformes;Notothenioidei;Neodraco	-	Neodraco	Neodraco skottsbergi	17319	Complete	Neodraco skottsbergi mitochondrion, complete genome	Papetti,C., Babbucci,M., Dettai,A., Basso,A., Lucassen,M., Harms,L., Bonillo,C., Heindler,F.M., Patarnello,T. and Negrisolo,E.	Not Frozen in the Ice: large and Dynamic Rearrangements in the Mitochondrial Genomes of the Antarctic Fish	Genome Biol Evol (2021) In press	33570582	44264
NC_057665.1	Eukaryota;Metazoa;Chordata;Craniata;Vertebrata;Euteleostomi;Actinopterygii;Neopterygii;Teleostei;Neoteleostei;Acanthomorphata;Eupercaria;Perciformes;Notothenioidei;Neodraco	-	Neodraco	Neodraco skottsbergi	17319	Complete	Artedidraco skottsbergi mitochondrion, complete genome	Papetti,C., Babbucci,M., Dettai,A., Basso,A., Lucassen,M., Harms,L., Bonillo,C., Heindler,F.M., Patarnello,T. and Negrisolo,E.	Not Frozen in the Ice: large and Dynamic Rearrangements in the Mitochondrial Genomes of the Antarctic Fish	Genome Biol Evol (2021) In press	33570582	44469
JX524196.1	Eukaryota;Metazoa;Chordata;Craniata;Vertebrata;Euteleostomi;Actinopterygii;Neopterygii;Teleostei;Stomiati;Osmeriformes;Neosalanx	-	Neosalanx	Neosalanx taihuensis	16549	Complete	Neosalanx taihuensis mitochondrion, complete genome	Zhang,J.F. and Rui,C.F.	The complete mitochondrial genome of Neosalanx taihuensis and its phylogenetic analysis	Unpublished	-	41199
MH348204.1	Eukaryota;Metazoa;Chordata;Craniata;Vertebrata;Euteleostomi;Actinopterygii;Neopterygii;Teleostei;Stomiati;Osmeriformes;Neosalanx	-	Neosalanx	Neosalanx taihuensis	17035	Complete	Neosalanx taihuensis mitochondrion, complete genome	Wang,Y., Wen,H., Yao,J., Sun,K., Wang,W., Liu,H., Yang,D., Zhang,F. and Xiong,F.	Complete mitochondrial genome of the Salangid icefish Neosalanx taihuensis (Actinopterygii: Osmeriformes: Salangidae)	Mitochondrial DNA B Resour 3 (2), 1040-1041 (2018)	-	43453
MW291630.1	Eukaryota;Metazoa;Chordata;Craniata;Vertebrata;Euteleostomi;Actinopterygii;Neopterygii;Teleostei;Stomiati;Osmeriformes;Neosalanx	-	Neosalanx	Neosalanx taihuensis	16931	Complete	Neosalanx taihuensis mitochondrion, complete genome	Yang,Y., Sui,Z., Liu,K. and Liu,Y.	The complete mitochondrial DNA sequence of Linyi small icefish(Neosalanx taihuensis)	Unpublished	-	44326
NC_019629.1	Eukaryota;Metazoa;Chordata;Craniata;Vertebrata;Euteleostomi;Actinopterygii;Neopterygii;Teleostei;Stomiati;Osmeriformes;Neosalanx	-	Neosalanx	Neosalanx taihuensis	16549	Complete	Neosalanx taihuensis mitochondrion, complete genome	Zhang,J.F. and Rui,C.F.	The complete mitochondrial genome of Neosalanx taihuensis and its phylogenetic analysis	Unpublished	-	41262
KP170510.1	Eukaryota;Metazoa;Chordata;Craniata;Vertebrata;Euteleostomi;Actinopterygii;Neopterygii;Teleostei;Stomiati;Osmeriformes;Neosalanx	-	Neosalanx	Neosalanx tangkahkeii	16550	Complete	Neosalanx tangkahkeii isolate TH-1 mitochondrion, complete genome	Zhong,L., Wang,M., Li,D., Tang,S., Zhang,T., Bian,W. and Chen,X.	Complete mitochondrial genome of Chinese icefish Neosalanx tangknhkeiis (Salmoniformes: Salangidae)	Unpublished	-	42037
NC_026455.1	Eukaryota;Metazoa;Chordata;Craniata;Vertebrata;Euteleostomi;Actinopterygii;Neopterygii;Teleostei;Stomiati;Osmeriformes;Neosalanx	-	Neosalanx	Neosalanx tangkahkeii	16550	Complete	Neosalanx tangkahkeii isolate TH-1 mitochondrion, complete genome	Zhong,L., Wang,M., Li,D., Tang,S., Zhang,T., Bian,W. and Chen,X.	Complete mitochondrial genome of Chinese icefish Neosalanx tangknhkeiis (Salmoniformes: Salangidae)	Unpublished	-	42080
KX150853.1	Eukaryota;Metazoa;Chordata;Craniata;Vertebrata;Chondrichthyes;Elasmobranchii;Batoidea;Rajiformes;Notoraja	-	Notoraja	Notoraja tobitukai	16799	Complete	Notoraja tobitukai mitochondrion, complete genome	Chen,X. and Si,R.	Direct Submission	Submitted (27-APR-2016) Wenzhou Medical University, Wenzhou, Zhejiang 325000, China	-	42532
NC_030525.1	Eukaryota;Metazoa;Chordata;Craniata;Vertebrata;Chondrichthyes;Elasmobranchii;Batoidea;Rajiformes;Notoraja	-	Notoraja	Notoraja tobitukai	16799	Complete	Notoraja tobitukai mitochondrion, complete genome	-	Direct Submission	Submitted (12-JUL-2016) National Center for Biotechnology Information, NIH, Bethesda, MD 20894, USA	-	42572
JN184067.1	Eukaryota;Metazoa;Chordata;Craniata;Vertebrata;Chondrichthyes;Elasmobranchii;Batoidea;Rajiformes;Pavoraja	-	Pavoraja	Pavoraja nitida	11427	Partial	Pavoraja nitida mitochondrion, partial genome	Aschliman,N.C.	The Batoid tree of life: recovering the patterns and timing of the evolution of skates, rays and allies (Chondrichthyes: Batoidea)	Thesis (2011) The Florida State University, Tallahassee, FL, USA	-	40967
KJ741403.1	Eukaryota;Metazoa;Chordata;Craniata;Vertebrata;Chondrichthyes;Elasmobranchii;Batoidea;Rajiformes;Pavoraja	-	Pavoraja	Pavoraja nitida	16760	Complete	Pavoraja nitida isolate GN2574 mitochondrion, complete genome	Yang,L. and Naylor,G.J.	Long-PCR based next generation sequencing of the whole mitochondrial genome of the peacock skate Pavoraja nitida (Elasmobranchii: Arhynchobatidae)	Mitochondrial DNA, 1-2 (2014) In press	24938110	41828
NC_024599.1	Eukaryota;Metazoa;Chordata;Craniata;Vertebrata;Chondrichthyes;Elasmobranchii;Batoidea;Rajiformes;Pavoraja	-	Pavoraja	Pavoraja nitida	16760	Complete	Pavoraja nitida isolate GN2574 mitochondrion, complete genome	Yang,L. and Naylor,G.J.	Long-PCR based next generation sequencing of the whole mitochondrial genome of the peacock skate Pavoraja nitida (Elasmobranchii: Arhynchobatidae)	Mitochondrial DNA, 1-2 (2014) In press	24938110	41879
AP014534.1	Eukaryota;Metazoa;Chordata;Craniata;Vertebrata;Euteleostomi;Actinopterygii;Neopterygii;Teleostei;Neoteleostei;Acanthomorphata;Eupercaria;Centrarchiformes;Percalatoidei;Percalates-clade;Percalates	-	Percalates	Percalates novemaculeata	16497	Complete	Macquaria novemaculeata mitochondrial DNA, complete genome	Lavoue,S., Nakayama,K., Jerry,D.R., Yamanoue,Y., Yagishita,N., Suzuki,N., Nishida,M. and Miya,M.	Mitogenomic phylogeny of the Percichthyidae and Centrarchiformes (Percomorphaceae): comparison with recent nuclear gene-based studies and simultaneous analysis	Gene 549 (1), 46-57 (2014)	25026502	41884
NC_024850.1	Eukaryota;Metazoa;Chordata;Craniata;Vertebrata;Euteleostomi;Actinopterygii;Neopterygii;Teleostei;Neoteleostei;Acanthomorphata;Eupercaria;Centrarchiformes;Percalatoidei;Percalates-clade;Percalates	-	Percalates	Percalates novemaculeata	16497	Complete	Percalates novemaculeata mitochondrion, complete genome	Lavoue,S., Nakayama,K., Jerry,D.R., Yamanoue,Y., Yagishita,N., Suzuki,N., Nishida,M. and Miya,M.	Mitogenomic phylogeny of the Percichthyidae and Centrarchiformes (Percomorphaceae): comparison with recent nuclear gene-based studies and simultaneous analysis	Gene 549 (1), 46-57 (2014)	25026502	41928
KJ993871.2	Eukaryota;Metazoa;Chordata;Craniata;Vertebrata;Euteleostomi;Actinopterygii;Neopterygii;Teleostei;Ostariophysi;Characiformes;Characoidei;Piaractus	-	Piaractus	Piaractus brachypomus	16722	Complete	Piaractus brachypomus mitochondrion, complete genome	Chen,H., Li,S., Xie,Z., Zhang,Y., Zhu,C., Deng,S., Li,G. and Huang,H.	The complete mitochondrial genome of the Piaractus brachypomus (Characiformes: Characidae)	Mitochondrial DNA 27 (2), 1289-1290 (2016)	25090392	42639
NC_025315.2	Eukaryota;Metazoa;Chordata;Craniata;Vertebrata;Euteleostomi;Actinopterygii;Neopterygii;Teleostei;Ostariophysi;Characiformes;Characoidei;Piaractus	-	Piaractus	Piaractus brachypomus	16722	Complete	Piaractus brachypomus mitochondrion, complete genome	Chen,H., Li,S., Xie,Z., Zhang,Y., Zhu,C., Deng,S., Li,G. and Huang,H.	The complete mitochondrial genome of the Piaractus brachypomus (Characiformes: Characidae)	Mitochondrial DNA A DNA Mapp Seq Anal 27 (2), 1289-1290 (2016)	25090392	42639
KM245046.1	Eukaryota;Metazoa;Chordata;Craniata;Vertebrata;Euteleostomi;Actinopterygii;Neopterygii;Teleostei;Ostariophysi;Characiformes;Characoidei;Piaractus	-	Piaractus	Piaractus mesopotamicus	16722	Complete	Piaractus mesopotamicus mitochondrion, complete genome	Pimentel,J.S.M., Carmo,A.O., Maciel,D.C.L. and Kalapothakis,E.	Complete mitochondrial genome of Piaractus mesopotamicus (Characiformes, Serrasalmidae)	Unpublished	-	41903
NC_024940.1	Eukaryota;Metazoa;Chordata;Craniata;Vertebrata;Euteleostomi;Actinopterygii;Neopterygii;Teleostei;Ostariophysi;Characiformes;Characoidei;Piaractus	-	Piaractus	Piaractus mesopotamicus	16722	Complete	Piaractus mesopotamicus mitochondrion, complete genome	Pimentel,J.S.M., Carmo,A.O., Maciel,D.C.L. and Kalapothakis,E.	Complete mitochondrial genome of Piaractus mesopotamicus (Characiformes, Serrasalmidae)	Unpublished	-	41928
KM435146.1	Eukaryota;Metazoa;Chordata;Craniata;Vertebrata;Euteleostomi;Actinopterygii;Neopterygii;Teleostei;Ostariophysi;Characiformes;Characoidei;Piaractus	-	Piaractus	Piaractus sp. HC-2014	16814	Complete	Piaractus sp. HC-2014 mitochondrion, complete genome	Chen,H., Huang,H., Xie,Z., Deng,S., Li,G. and Zhu,C.	Direct Submission	Submitted (01-SEP-2014) Key Laboratory of Aquaculture in South China Sea for Aquatic Economic, Animal of Guangdong Higher Education Institutes, Guangdong Ocean University, Zhanjiang, Guangdong 524088, China	-	43032
AB047553.2	Eukaryota;Metazoa;Chordata;Craniata;Vertebrata;Euteleostomi;Actinopterygii;Neopterygii;Teleostei;Stomiati;Osmeriformes;Plecoglossus	-	Plecoglossus	Plecoglossus altivelis	16542	Complete	Plecoglossus altivelis mitochondrial DNA, complete genome	Ishiguro,N., Miya,M. and Nishida,M.	Complete Mitochondrial DNA Sequence of ayu Plecoglossus altivelis	Fish. Sci. 67, 474-481 (2001)	-	42577
EU124679.1	Eukaryota;Metazoa;Chordata;Craniata;Vertebrata;Euteleostomi;Actinopterygii;Neopterygii;Teleostei;Stomiati;Osmeriformes;Plecoglossus	-	Plecoglossus	Plecoglossus altivelis	16542	Complete	Plecoglossus altivelis isolate 1 mitochondrion, complete genome	Li,N., Chen,S., Xie,Q., Li,S., Shan,L., Lu,J. and Guan,M.X.	Direct Submission	Submitted (28-AUG-2007) Life Sciences, Wenzhou Medical College, Wenzhou, Zhejiang 32503, China	-	42577
EU124680.1	Eukaryota;Metazoa;Chordata;Craniata;Vertebrata;Euteleostomi;Actinopterygii;Neopterygii;Teleostei;Stomiati;Osmeriformes;Plecoglossus	-	Plecoglossus	Plecoglossus altivelis	16542	Complete	Plecoglossus altivelis isolate 2 mitochondrion, complete genome	Chen,S., Li,N., Xie,Q., Li,S., Shan,L., Lu,J. and Guan,M.X.	Direct Submission	Submitted (28-AUG-2007) Life Sciences, Wenzhou Medical College, Wenzhou, Zhejiang 32503, China	-	42577
EU124681.1	Eukaryota;Metazoa;Chordata;Craniata;Vertebrata;Euteleostomi;Actinopterygii;Neopterygii;Teleostei;Stomiati;Osmeriformes;Plecoglossus	-	Plecoglossus	Plecoglossus altivelis	16542	Complete	Plecoglossus altivelis isolate 3 mitochondrion, complete genome	Xie,Q., Chen,S., Li,N., Li,S., Shan,L., Lu,J. and Guan,M.X.	Direct Submission	Submitted (28-AUG-2007) Life Sciences, Wenzhou Medical College, Wenzhou, Zhejiang 32503, China	-	42577
EU124682.1	Eukaryota;Metazoa;Chordata;Craniata;Vertebrata;Euteleostomi;Actinopterygii;Neopterygii;Teleostei;Stomiati;Osmeriformes;Plecoglossus	-	Plecoglossus	Plecoglossus altivelis	16542	Complete	Plecoglossus altivelis isolate 4 mitochondrion, complete genome	Li,S., Chen,S., Li,N., Xie,Q., Shan,L., Lu,J. and Guan,M.X.	Direct Submission	Submitted (28-AUG-2007) Genetics, Zhejiang Mariculture Research Institute, Wenzhou, Zhejiang 32505, China	-	42577
EU124683.1	Eukaryota;Metazoa;Chordata;Craniata;Vertebrata;Euteleostomi;Actinopterygii;Neopterygii;Teleostei;Stomiati;Osmeriformes;Plecoglossus	-	Plecoglossus	Plecoglossus altivelis	16542	Complete	Plecoglossus altivelis isolate 5 mitochondrion, complete genome	Li,N., Chen,S., Xie,Q., Li,S., Shan,L., Lu,J. and Guan,M.X.	Direct Submission	Submitted (28-AUG-2007) Genetics, Zhejiang Mariculture Research Institute, Wenzhou, Zhejiang 32505, China	-	42577
NC_002734.2	Eukaryota;Metazoa;Chordata;Craniata;Vertebrata;Euteleostomi;Actinopterygii;Neopterygii;Teleostei;Stomiati;Osmeriformes;Plecoglossus	-	Plecoglossus	Plecoglossus altivelis	16542	Complete	Plecoglossus altivelis mitochondrion, complete genome	Ishiguro,N., Miya,M. and Nishida,M.	Complete Mitochondrial DNA Sequence of Ayu Plecoglossus altivelis	Fish. Sci. 67, 474-481 (2001)	-	39790
MN614417.1	Eukaryota;Metazoa;Chordata;Craniata;Vertebrata;Euteleostomi;Actinopterygii;Neopterygii;Teleostei;Neoteleostei;Acanthomorphata;Eupercaria;Perciformes;Notothenioidei;Pogonophryne	-	Pogonophryne	Pogonophryne albipinna	17086	Complete	Pogonophryne albipinna mitochondrion, complete genome	Tabassum,N., Alam,M.J., Kim,J.-H., Lee,S.R., Lee,J.-H., Park,H. and Kim,H.-W.	Characterization of complete mitochondrial genome of Pogonophryne albipinna (Perciformes: Artedidraconidae)	Mitochondrial DNA B Resour 5 (1), 156-157 (2020)	-	43864
NC_046024.1	Eukaryota;Metazoa;Chordata;Craniata;Vertebrata;Euteleostomi;Actinopterygii;Neopterygii;Teleostei;Neoteleostei;Acanthomorphata;Eupercaria;Perciformes;Notothenioidei;Pogonophryne	-	Pogonophryne	Pogonophryne albipinna	17086	Complete	Pogonophryne albipinna mitochondrion, complete genome	Tabassum,N., Alam,M.J., Kim,J.-H., Lee,S.R., Lee,J.-H., Park,H. and Kim,H.-W.	Characterization of complete mitochondrial genome of Pogonophryne albipinna (Perciformes: Artedidraconidae)	Mitochondrial DNA B Resour 5 (1), 156-157 (2020)	-	43904
KR014816.1	Eukaryota;Metazoa;Chordata;Craniata;Vertebrata;Euteleostomi;Actinopterygii;Neopterygii;Teleostei;Ostariophysi;Characiformes;Characoidei;Prochilodus	-	Prochilodus	Prochilodus argenteus	16697	Complete	Prochilodus argenteus mitochondrion, complete genome	Chagas,A.T., Carmo,A.O., Costa,M.A., Resende,L.C., Brandao Dias,P.F., Martins,A.P. and Kalapothakis,E.	Description and comparison of two economically important fish species mitogenomes: Prochilodus argenteus and Prochilodus costatus (Characiformes, Prochilodontidae)	Mitochondrial DNA, 1-2 (2015) In press	26171874	42217
KY358753.1	Eukaryota;Metazoa;Chordata;Craniata;Vertebrata;Euteleostomi;Actinopterygii;Neopterygii;Teleostei;Ostariophysi;Characiformes;Characoidei;Prochilodus	-	Prochilodus	Prochilodus argenteus	16696	Complete	Prochilodus argenteus mitochondrion, complete genome	Prosdocimi,F., Furtado,C., Vidal,M.S. and Carvalho,D.C.	Comparative mitogenomics of Prochilodontidae and phylogenomic analyses of Characiformes	Unpublished	-	43240
NC_027689.1	Eukaryota;Metazoa;Chordata;Craniata;Vertebrata;Euteleostomi;Actinopterygii;Neopterygii;Teleostei;Ostariophysi;Characiformes;Characoidei;Prochilodus	-	Prochilodus	Prochilodus argenteus	16697	Complete	Prochilodus argenteus mitochondrion, complete genome	Chagas,A.T., Carmo,A.O., Costa,M.A., Resende,L.C., Brandao Dias,P.F., Martins,A.P. and Kalapothakis,E.	Description and comparison of two economically important fish species mitogenomes: Prochilodus argenteus and Prochilodus costatus (Characiformes, Prochilodontidae)	Mitochondrial DNA, 1-2 (2015) In press	26171874	42233
KR014817.1	Eukaryota;Metazoa;Chordata;Craniata;Vertebrata;Euteleostomi;Actinopterygii;Neopterygii;Teleostei;Ostariophysi;Characiformes;Characoidei;Prochilodus	-	Prochilodus	Prochilodus costatus	16699	Complete	Prochilodus costatus mitochondrion, complete genome	Chagas,A.T., Carmo,A.O., Costa,M.A., Resende,L.C., Brandao Dias,P.F., Martins,A.P. and Kalapothakis,E.	Description and comparison of two economically important fish species mitogenomes: Prochilodus argenteus and Prochilodus costatus (Characiformes, Prochilodontidae)	Mitochondrial DNA, 1-2 (2015) In press	26171874	42217
KY358754.1	Eukaryota;Metazoa;Chordata;Craniata;Vertebrata;Euteleostomi;Actinopterygii;Neopterygii;Teleostei;Ostariophysi;Characiformes;Characoidei;Prochilodus	-	Prochilodus	Prochilodus costatus	16699	Complete	Prochilodus costatus mitochondrion, complete genome	Prosdocimi,F., Furtado,C., Vidal,M.S. and Carvalho,D.C.	Comparative mitogenomics of Prochilodontidae and phylogenomic analyses of Characiformes	Unpublished	-	43240
NC_027690.1	Eukaryota;Metazoa;Chordata;Craniata;Vertebrata;Euteleostomi;Actinopterygii;Neopterygii;Teleostei;Ostariophysi;Characiformes;Characoidei;Prochilodus	-	Prochilodus	Prochilodus costatus	16699	Complete	Prochilodus costatus mitochondrion, complete genome	Chagas,A.T., Carmo,A.O., Costa,M.A., Resende,L.C., Brandao Dias,P.F., Martins,A.P. and Kalapothakis,E.	Description and comparison of two economically important fish species mitogenomes: Prochilodus argenteus and Prochilodus costatus (Characiformes, Prochilodontidae)	Mitochondrial DNA, 1-2 (2015) In press	26171874	42233
KY358756.1	Eukaryota;Metazoa;Chordata;Craniata;Vertebrata;Euteleostomi;Actinopterygii;Neopterygii;Teleostei;Ostariophysi;Characiformes;Characoidei;Prochilodus	-	Prochilodus	Prochilodus harttii	16697	Complete	Prochilodus harttii mitochondrion, complete genome	Prosdocimi,F., Furtado,C., Vidal,M.S. and Carvalho,D.C.	Comparative mitogenomics of Prochilodontidae and phylogenomic analyses of Characiformes	Unpublished	-	43240
NC_037715.1	Eukaryota;Metazoa;Chordata;Craniata;Vertebrata;Euteleostomi;Actinopterygii;Neopterygii;Teleostei;Ostariophysi;Characiformes;Characoidei;Prochilodus	-	Prochilodus	Prochilodus harttii	16697	Complete	Prochilodus harttii mitochondrion, complete genome	Prosdocimi,F., Furtado,C., Vidal,M.S. and Carvalho,D.C.	Comparative mitogenomics of Prochilodontidae and phylogenomic analyses of Characiformes	Unpublished	-	43295
KM245045.1	Eukaryota;Metazoa;Chordata;Craniata;Vertebrata;Euteleostomi;Actinopterygii;Neopterygii;Teleostei;Ostariophysi;Characiformes;Characoidei;Prochilodus	-	Prochilodus	Prochilodus lineatus	16699	Complete	Prochilodus lineatus mitochondrion, complete genome	Carmo,A.O., Brandao-Dias,P.F.P., Martins,A.P.V., Bedore,A.G. and Kalapothakis,E.	Complete mitochondrial genome of Prochilodus lineatus (Characiformes, Prochilodontidae)	Unpublished	-	41903
KY358755.1	Eukaryota;Metazoa;Chordata;Craniata;Vertebrata;Euteleostomi;Actinopterygii;Neopterygii;Teleostei;Ostariophysi;Characiformes;Characoidei;Prochilodus	-	Prochilodus	Prochilodus lineatus	16698	Complete	Prochilodus lineatus mitochondrion, complete genome	Prosdocimi,F., Furtado,C., Vidal,M.S. and Carvalho,D.C.	Comparative mitogenomics of Prochilodontidae and phylogenomic analyses of Characiformes	Unpublished	-	43240
KY825189.1	Eukaryota;Metazoa;Chordata;Craniata;Vertebrata;Euteleostomi;Actinopterygii;Neopterygii;Teleostei;Ostariophysi;Characiformes;Characoidei;Prochilodus	-	Prochilodus	Prochilodus lineatus	16699	Complete	Prochilodus lineatus mitochondrion, complete genome	Ribeiro,J.M., Oliveira,R.S., Carmo,F.M.S. and Yazbeck,G.M.	Molecular diversity in mitochondrial genomes for the Characiformes order	Unpublished	-	42879
NC_024939.1	Eukaryota;Metazoa;Chordata;Craniata;Vertebrata;Euteleostomi;Actinopterygii;Neopterygii;Teleostei;Ostariophysi;Characiformes;Characoidei;Prochilodus	-	Prochilodus	Prochilodus lineatus	16699	Complete	Prochilodus lineatus mitochondrion, complete genome	Carmo,A.O., Brandao-Dias,P.F.P., Martins,A.P.V., Bedore,A.G. and Kalapothakis,E.	Complete mitochondrial genome of Prochilodus lineatus (Characiformes, Prochilodontidae)	Unpublished	-	41928
KY296449.1	Eukaryota;Metazoa;Chordata;Craniata;Vertebrata;Euteleostomi;Actinopterygii;Neopterygii;Teleostei;Ostariophysi;Characiformes;Characoidei;Prochilodus	-	Prochilodus	Prochilodus vimboides	16696	Complete	Prochilodus vimboides mitochondrion, complete genome	Prosdocimi,F., Vidal,M.S., Furtado,C. and Cardoso,D.C.	The complete mitochondrion genome of Prochilodus vimboides and comparative analyses with other Prochilodontidae mitogenomes	Unpublished	-	43240
NC_037712.1	Eukaryota;Metazoa;Chordata;Craniata;Vertebrata;Euteleostomi;Actinopterygii;Neopterygii;Teleostei;Ostariophysi;Characiformes;Characoidei;Prochilodus	-	Prochilodus	Prochilodus vimboides	16696	Complete	Prochilodus vimboides mitochondrion, complete genome	Prosdocimi,F., Vidal,M.S., Furtado,C. and Cardoso,D.C.	The complete mitochondrion genome of Prochilodus vimboides and comparative analyses with other Prochilodontidae mitogenomes	Unpublished	-	43294
MH330683.1	Eukaryota;Metazoa;Chordata;Craniata;Vertebrata;Euteleostomi;Actinopterygii;Neopterygii;Teleostei;Stomiati;Osmeriformes;Protosalanx	-	Protosalanx	Protosalanx chinensis	16879	Complete	Protosalanx chinensis mitochondrion, complete genome	Liu,Y., Song,C. and Chen,J.	The mitochondrial genome of clearhead icefish Protosalanx chinensis (Salmoniformes: Salangidae)	Mitochondrial DNA B Resour 3 (2), 774-775 (2018)	-	43571
MW291629.1	Eukaryota;Metazoa;Chordata;Craniata;Vertebrata;Euteleostomi;Actinopterygii;Neopterygii;Teleostei;Stomiati;Osmeriformes;Protosalanx	-	Protosalanx	Protosalanx chinensis	16910	Complete	Protosalanx chinensis mitochondrion, complete genome	Yang,Y., Sui,Z., Liu,K. and Liu,Y.	The complete mitochondrial DNA sequence of Linyi large icefish (Protosalanx chinensis)	Unpublished	-	44326
NC_042393.1	Eukaryota;Metazoa;Chordata;Craniata;Vertebrata;Euteleostomi;Actinopterygii;Neopterygii;Teleostei;Stomiati;Osmeriformes;Protosalanx	-	Protosalanx	Protosalanx chinensis	16879	Complete	Protosalanx chinensis mitochondrion, complete genome	Liu,Y., Song,C. and Chen,J.	The mitochondrial genome of clearhead icefish Protosalanx chinensis (Salmoniformes: Salangidae)	Mitochondrial DNA B Resour 3 (2), 774-775 (2018)	-	43720
KJ499917.1	Eukaryota;Metazoa;Chordata;Craniata;Vertebrata;Euteleostomi;Actinopterygii;Neopterygii;Teleostei;Stomiati;Osmeriformes;Protosalanx	-	Protosalanx	Protosalanx hyalocranius	16693	Complete	Protosalanx hyalocranius mitochondrion, complete genome	Lu,C., Gu,Y., Li,C., Cheng,L., Sun,X. and Tang,F.	Complete mitochondrial genome of clearhead icefish Protosalanx hyalocranius (Salmoniformes: Salangidae)	Mitochondrial DNA (2014) In press	24708116	41769
NC_024109.1	Eukaryota;Metazoa;Chordata;Craniata;Vertebrata;Euteleostomi;Actinopterygii;Neopterygii;Teleostei;Stomiati;Osmeriformes;Protosalanx	-	Protosalanx	Protosalanx hyalocranius	16693	Complete	Protosalanx hyalocranius mitochondrion, complete genome	Lu,C., Gu,Y., Li,C., Cheng,L., Sun,X. and Tang,F.	Complete mitochondrial genome of clearhead icefish Protosalanx hyalocranius (Salmoniformes: Salangidae)	Mitochondrial DNA (2014) In press	24708116	41801
MW646291.1	Eukaryota;Metazoa;Chordata;Craniata;Vertebrata;Euteleostomi;Actinopterygii;Neopterygii;Teleostei;Ostariophysi;Cypriniformes;Cyprinoidei intergeneric hybrids	-	Pungtungia	Pungtungia herzi x Pseudorasbora parva	16600	Complete	Pungtungia herzi x Pseudorasbora parva mitochondrion, complete genome	Kim,K.-R., Kim,Y.H., Park,J.Y., Kim,M.-S. and Bang,I.-C.	Direct Submission	Submitted (19-FEB-2021) Soonchunhyang University, Department of Life Science & Biotechnology, Soonchunhyangro 22, Asan 31538, Korea	-	44367
AP012000.1	Eukaryota;Metazoa;Chordata;Craniata;Vertebrata;Euteleostomi;Actinopterygii;Neopterygii;Teleostei;Ostariophysi;Characiformes;Characoidei;Pygocentrus	-	Pygocentrus	Pygocentrus nattereri	16706	Complete	Pygocentrus nattereri mitochondrial DNA, complete genome	Nakatani,M., Miya,M., Mabuchi,K., Saitoh,K. and Nishida,M.	Evolutionary history of Otophysi (Teleostei), a major clade of the modern freshwater fishes: Pangaean origin and Mesozoic radiation	BMC Evol. Biol. 11 (1), 177 (2011)	21693066	42576
CM026751.1	Eukaryota;Metazoa;Chordata;Craniata;Vertebrata;Euteleostomi;Actinopterygii;Neopterygii;Teleostei;Ostariophysi;Characiformes;Characoidei;Pygocentrus	-	Pygocentrus	Pygocentrus nattereri	16708	Complete	Pygocentrus nattereri isolate fPygNat1 mitochondrion, complete sequence, whole genome shotgun sequence	Myers,G., Meyer,A., Karagic,N., Pippel,M., Winkler,S., Tracey,A., Wood,J., Formenti,G., Howe,K., Fedrigo,O. and Jarvis,E.D.	Pygocentrus nattereri (red-bellied piranha) genome, fPygNat1, primary haplotype	Unpublished	-	44138
NC_015840.1	Eukaryota;Metazoa;Chordata;Craniata;Vertebrata;Euteleostomi;Actinopterygii;Neopterygii;Teleostei;Ostariophysi;Characiformes;Characoidei;Pygocentrus	-	Pygocentrus	Pygocentrus nattereri	16706	Complete	Pygocentrus nattereri mitochondrion, complete genome	Nakatani,M., Miya,M., Mabuchi,K., Saitoh,K. and Nishida,M.	Evolutionary history of Otophysi (Teleostei), a major clade of the modern freshwater fishes: Pangaean origin and Mesozoic radiation	BMC Evol. Biol. 11 (1), 177 (2011)	21693066	44354
KX151652.1	Eukaryota;Metazoa;Chordata;Craniata;Vertebrata;Chondrichthyes;Elasmobranchii;Batoidea;Myliobatiformes;Rhinoptera	-	Rhinoptera	Rhinoptera bonasus	15732	Partial	Rhinoptera bonasus isolate GN5465 mitochondrion, partial genome	White,W.T., Corrigan,S., Yang,L., Henderson,A.C., Bazinet,A.L., Swofford,D.L. and Naylor,G.J.P.	Phylogeny of the manta and devilrays (Chondrichthyes: Mobulidae), with an updated taxonomic arrangement for the family	Zool. J. Linn. Soc. 182 (1), 50-75 (2018)	-	43160
NC_068668.1	Eukaryota;Metazoa;Chordata;Craniata;Vertebrata;Chondrichthyes;Elasmobranchii;Batoidea;Myliobatiformes;Rhinoptera	-	Rhinoptera	Rhinoptera brasiliensis	17759	Complete	Rhinoptera brasiliensis voucher CNPE-IBUNAM 22283 mitochondrion, complete genome	Palacios-Barreto,P., Mar-Silva,A.F., Bayona-Vasquez,N.J., Adams,D.H. and Diaz-Jaimes,P.	The complete mitochondrial genome of the cownose ray Rhinoptera brasiliensis (Myliobatiformes: Rhinopteridae) in the western Atlantic: genome characterization and phylogenetic analysis	Unpublished	-	44917
OM687170.1	Eukaryota;Metazoa;Chordata;Craniata;Vertebrata;Chondrichthyes;Elasmobranchii;Batoidea;Myliobatiformes;Rhinoptera	-	Rhinoptera	Rhinoptera brasiliensis	17759	Complete	Rhinoptera brasiliensis voucher CNPE-IBUNAM 22283 mitochondrion, complete genome	Palacios-Barreto,P., Mar-Silva,A.F., Bayona-Vasquez,N.J., Adams,D.H. and Diaz-Jaimes,P.	The complete mitochondrial genome of the cownose ray Rhinoptera brasiliensis (Myliobatiformes: Rhinopteridae) in the western Atlantic: genome characterization and phylogenetic analysis	Unpublished	-	44874
JN184076.1	Eukaryota;Metazoa;Chordata;Craniata;Vertebrata;Chondrichthyes;Elasmobranchii;Batoidea;Myliobatiformes;Rhinoptera	-	Rhinoptera	Rhinoptera steindachneri	11967	Partial	Rhinoptera steindachneri mitochondrion, partial genome	Aschliman,N.C.	The Batoid tree of life: recovering the patterns and timing of the evolution of skates, rays and allies (Chondrichthyes: Batoidea)	Thesis (2011) The Florida State University, Tallahassee, FL, USA	-	40967
AP004109.1	Eukaryota;Metazoa;Chordata;Craniata;Vertebrata;Euteleostomi;Actinopterygii;Neopterygii;Teleostei;Stomiati;Osmeriformes;Salangichthys	-	Salangichthys	Salangichthys microdon	16598	Complete	Salangichthys microdon mitochondrial DNA, complete genome	Ishiguro,N.B., Miya,M. and Nishida,M.	Basal euteleostean relationships: a mitogenomic perspective on the phylogenetic reality of the 'Protacanthopterygii'	Mol. Phylogenet. Evol. 27 (3), 476-488 (2003)	12742752	41130
NC_004599.1	Eukaryota;Metazoa;Chordata;Craniata;Vertebrata;Euteleostomi;Actinopterygii;Neopterygii;Teleostei;Stomiati;Osmeriformes;Salangichthys	-	Salangichthys	Salangichthys microdon	16598	Complete	Salangichthys microdon mitochondrion, complete genome	Ishiguro,N.B., Miya,M. and Nishida,M.	Basal euteleostean relationships: a mitogenomic perspective on the phylogenetic reality of the 'Protacanthopterygii'	Mol. Phylogenet. Evol. 27 (3), 476-488 (2003)	12742752	39014
AP006231.1	Eukaryota;Metazoa;Chordata;Craniata;Vertebrata;Euteleostomi;Actinopterygii;Neopterygii;Teleostei;Stomiati;Osmeriformes;Salanx	-	Salanx	Salanx ariakensis	16587	Complete	Salanx ariakensis mitochondrial DNA, complete genome	Ishiguro,N.B., Miya,M., Inoue,J.G. and Nishida,M.	Sundasalanx(Sundasalangidae) is a progenetic clupeiform, not a closelyrelated group of salangids (Osmeriformes): mitogenomic evidence	J. Fish Biol. 67, 561-569 (2005)	-	42577
KM517200.1	Eukaryota;Metazoa;Chordata;Craniata;Vertebrata;Euteleostomi;Actinopterygii;Neopterygii;Teleostei;Stomiati;Osmeriformes;Salanx	-	Salanx	Salanx ariakensis	16588	Complete	Salanx ariakensis mitochondrion, complete genome	Zhang,H. and Xian,W.	The complete mitochondrial genome of the larvae Salanx ariakensis (Osmeriformes, Salangidae) from Yangtze estuary	Mitochondrial DNA, 1-2 (2014) In press	25329270	41941
NC_006918.1	Eukaryota;Metazoa;Chordata;Craniata;Vertebrata;Euteleostomi;Actinopterygii;Neopterygii;Teleostei;Stomiati;Osmeriformes;Salanx	-	Salanx	Salanx ariakensis	16587	Complete	Salanx ariakensis mitochondrion, complete genome	Ishiguro,N.B., Miya,M., Inoue,J.G. and Nishida,M.	Sundasalanx (Sundasalangidae) is a progenetic clupeiform, not a closely related group of salangids (Osmeriformes): Mitogenomic evidence	J. Fish Biol. 67, 561-569 (2005)	-	40210
MW131880.1	Eukaryota;Metazoa;Chordata;Craniata;Vertebrata;Euteleostomi;Actinopterygii;Neopterygii;Teleostei;Stomiati;Osmeriformes;Salanx	-	Salanx	Salanx chinensis	16595	Complete	Salanx chinensis mitochondrion, complete genome	Xiong,F., Zhai,D., Yu,J., Chen,Y., Wang,Y. and Liu,H.	The complete mitochondrial genome of the Chinese noodlefish Leucosoma chinensis and phylogenetic analysis of Salangidae (Osteichthyes: Osmeriformes)	Mitochondrial DNA B Resour 6 (1), 176-177 (2021)	33553629	44389
KJ645978.1	Eukaryota;Metazoa;Chordata;Craniata;Vertebrata;Euteleostomi;Actinopterygii;Neopterygii;Teleostei;Stomiati;Osmeriformes;Salanx	-	Salanx	Salanx cuvieri	16588	Complete	Salanx cuvieri mitochondrion, complete genome	Zhang,J., Zhang,B. and Ding,M.	Mitochondrial genome of the Salanx cuvieri (Osteichthyes: Salangiade)	Unpublished	-	42369
NC_029156.1	Eukaryota;Metazoa;Chordata;Craniata;Vertebrata;Euteleostomi;Actinopterygii;Neopterygii;Teleostei;Stomiati;Osmeriformes;Salanx	-	Salanx	Salanx cuvieri	16588	Complete	Salanx cuvieri mitochondrion, complete genome	Zhang,J., Zhang,B. and Ding,M.	Mitochondrial genome of the Salanx cuvieri (Osteichthyes: Salangiade)	Unpublished	-	42431
KM245047.1	Eukaryota;Metazoa;Chordata;Craniata;Vertebrata;Euteleostomi;Actinopterygii;Neopterygii;Teleostei;Ostariophysi;Characiformes;Characoidei;Salmininae;Salminus	-	Salminus	Salminus brasiliensis	17721	Complete	Salminus brasiliensis mitochondrion, complete genome	Brandao-Dias,P.F., Carmo,A.O., Martins,A.P., Pimenta,R.J., Alves,C.B. and Kalapothakis,E.	Complete mitochondrial genome of Salminus brasiliensis (Characiformes, Characidae)	Mitochondrial DNA, 1-2 (2014) In press	25208163	41903
KY825190.1	Eukaryota;Metazoa;Chordata;Craniata;Vertebrata;Euteleostomi;Actinopterygii;Neopterygii;Teleostei;Ostariophysi;Characiformes;Characoidei;Salmininae;Salminus	-	Salminus	Salminus brasiliensis	17998	Complete	Salminus brasiliensis mitochondrion, complete genome	Ribeiro,J.M., Oliveira,R.S., Carmo,F.M.S. and Yazbeck,G.M.	Molecular diversity in mitochondrial genomes for the Characiformes order	Unpublished	-	42879
NC_024941.1	Eukaryota;Metazoa;Chordata;Craniata;Vertebrata;Euteleostomi;Actinopterygii;Neopterygii;Teleostei;Ostariophysi;Characiformes;Characoidei;Salmininae;Salminus	-	Salminus	Salminus brasiliensis	17721	Complete	Salminus brasiliensis mitochondrion, complete genome	Brandao-Dias,P.F., Carmo,A.O., Martins,A.P., Pimenta,R.J., Alves,C.B. and Kalapothakis,E.	Complete mitochondrial genome of Salminus brasiliensis (Characiformes, Characidae)	Mitochondrial DNA, 1-2 (2014) In press	25208163	41928
KF540163.1	Eukaryota;Metazoa;Chordata;Craniata;Vertebrata;Euteleostomi;Amphibia;Gymnophiona;Schistometopum	-	Schistometopum	Schistometopum gregorii	16038	Complete	Schistometopum gregorii mitochondrion, complete genome	San Mauro,D., Gower,D.J., Muller,H., Loader,S.P., Zardoya,R., Nussbaum,R.A. and Wilkinson,M.	Life-history evolution and mitogenomic phylogeny of caecilian amphibians	Mol. Phylogenet. Evol. 73, 177-189 (2014)	24480323	41711
NC_023518.1	Eukaryota;Metazoa;Chordata;Craniata;Vertebrata;Euteleostomi;Amphibia;Gymnophiona;Schistometopum	-	Schistometopum	Schistometopum gregorii	16038	Complete	Schistometopum gregorii mitochondrion, complete genome	San Mauro,D., Gower,D.J., Muller,H., Loader,S.P., Zardoya,R., Nussbaum,R.A. and Wilkinson,M.	Life-history evolution and mitogenomic phylogeny of caecilian amphibians	Mol. Phylogenet. Evol. 73, 177-189 (2014)	24480323	41745
GQ244476.1	Eukaryota;Metazoa;Chordata;Craniata;Vertebrata;Euteleostomi;Amphibia;Gymnophiona;Schistometopum	-	Schistometopum	Schistometopum thomense	16200	Partial	Schistometopum thomense mitochondrion, partial genome	Zhang,P. and Wake,M.H.	A mitogenomic perspective on the phylogeny and biogeography of living caecilians (Amphibia: Gymnophiona)	Mol. Phylogenet. Evol. 53 (2), 479-491 (2009)	19577653	42575
KC351186.1	Eukaryota;Metazoa;Chordata;Craniata;Vertebrata;Euteleostomi;Actinopterygii;Neopterygii;Teleostei;Ostariophysi;Cypriniformes;Cyprinoidei intergeneric hybrids	-	Squaliobarbus	Squaliobarbus curriculus x Ctenopharyngodon idella	16616	Complete	Squaliobarbus curriculus x Ctenopharyngodon idella mitochondrion, complete genome	Liu,Q.L., Liu,M., Xiao,T.Y., Xu,B.H. and Su,J.M.	Mitochondrial DNA sequence of the hybrid of Squaliobarbus curriculus (female symbol) x Ctenopharyngodon idella (male symbol)	Mitochondrial DNA 24 (4), 394-396 (2013)	23350634	41477
NC_020467.1	Eukaryota;Metazoa;Chordata;Craniata;Vertebrata;Euteleostomi;Actinopterygii;Neopterygii;Teleostei;Ostariophysi;Cypriniformes;Cyprinoidei intergeneric hybrids	-	Squaliobarbus	Squaliobarbus curriculus x Ctenopharyngodon idella	16616	Complete	Squaliobarbus curriculus x Ctenopharyngodon idella mitochondrion, complete genome	Liu,Q.L., Liu,M., Xiao,T.Y., Xu,B.H. and Su,J.M.	Mitochondrial DNA sequence of the hybrid of Squaliobarbus curriculus (female symbol) x Ctenopharyngodon idella (male symbol)	Mitochondrial DNA 24 (4), 394-396 (2013)	23350634	41492
AB470303.1	Eukaryota;Metazoa;Chordata;Craniata;Vertebrata;Euteleostomi;Actinopterygii;Neopterygii;Teleostei;Neoteleostei;Acanthomorphata;Carangaria;Istiophoriformes;Tetrapturus	-	Tetrapturus	Tetrapturus angustirostris	16509	Complete	Tetrapturus angustirostris mitochondrial DNA, complete genome	Kadoyama,K., Ishizaki,S., Usui,K., Nagashima,Y., Shiomi,K. and Watabe,S.	Complete mitochondrial DNA sequence of Xiphiidae and Istiophoridae species	Unpublished	-	42575
KU315125.1	Eukaryota;Metazoa;Chordata;Craniata;Vertebrata;Euteleostomi;Actinopterygii;Neopterygii;Teleostei;Neoteleostei;Acanthomorphata;Carangaria;Istiophoriformes;Tetrapturus	-	Tetrapturus	Tetrapturus angustirostris	16508	Complete	Tetrapturus angustirostris isolate G voucher TEAN0001 mitochondrion, complete genome	Williams,S.M.	whole mitochondrial genome phylogeny analysis of billfish (Xiphiidae)	Unpublished	-	42476
NC_012679.1	Eukaryota;Metazoa;Chordata;Craniata;Vertebrata;Euteleostomi;Actinopterygii;Neopterygii;Teleostei;Neoteleostei;Acanthomorphata;Carangaria;Istiophoriformes;Tetrapturus	-	Tetrapturus	Tetrapturus angustirostris	16509	Complete	Tetrapturus angustirostris mitochondrion, complete genome	Kadoyama,K., Ishizaki,S., Usui,K., Nagashima,Y., Shiomi,K. and Watabe,S.	Complete mitochondrial DNA sequence of Xiphiidae and Istiophoridae species	Unpublished	-	39954
KU315122.1	Eukaryota;Metazoa;Chordata;Craniata;Vertebrata;Euteleostomi;Actinopterygii;Neopterygii;Teleostei;Neoteleostei;Acanthomorphata;Carangaria;Istiophoriformes;Tetrapturus	-	Tetrapturus	Tetrapturus belone	16509	Complete	Tetrapturus belone isolate C voucher TEBE0001 mitochondrion, complete genome	Williams,S.M.	whole mitochondrial genome phylogeny analysis of billfish (Xiphiidae)	Unpublished	-	42476
NC_030008.1	Eukaryota;Metazoa;Chordata;Craniata;Vertebrata;Euteleostomi;Actinopterygii;Neopterygii;Teleostei;Neoteleostei;Acanthomorphata;Carangaria;Istiophoriformes;Tetrapturus	-	Tetrapturus	Tetrapturus belone	16509	Complete	Tetrapturus belone isolate C voucher TEBE0001 mitochondrion, complete genome	Williams,S.M.	whole mitochondrial genome phylogeny analysis of billfish (Xiphiidae)	Unpublished	-	42521
KU315123.1	Eukaryota;Metazoa;Chordata;Craniata;Vertebrata;Euteleostomi;Actinopterygii;Neopterygii;Teleostei;Neoteleostei;Acanthomorphata;Carangaria;Istiophoriformes;Tetrapturus	-	Tetrapturus	Tetrapturus georgii	16500	Complete	Tetrapturus georgii isolate D voucher TEGE0001 mitochondrion, complete genome	Williams,S.M.	whole mitochondrial genome phylogeny analysis of billfish (Xiphiidae)	Unpublished	-	42476
NC_030009.1	Eukaryota;Metazoa;Chordata;Craniata;Vertebrata;Euteleostomi;Actinopterygii;Neopterygii;Teleostei;Neoteleostei;Acanthomorphata;Carangaria;Istiophoriformes;Tetrapturus	-	Tetrapturus	Tetrapturus georgii	16500	Complete	Tetrapturus georgii isolate D voucher TEGE0001 mitochondrion, complete genome	Williams,S.M.	whole mitochondrial genome phylogeny analysis of billfish (Xiphiidae)	Unpublished	-	42521
KU315121.1	Eukaryota;Metazoa;Chordata;Craniata;Vertebrata;Euteleostomi;Actinopterygii;Neopterygii;Teleostei;Neoteleostei;Acanthomorphata;Carangaria;Istiophoriformes;Tetrapturus	-	Tetrapturus	Tetrapturus pfluegeri	16508	Complete	Tetrapturus pfluegeri isolate B voucher TEPF0001 mitochondrion, complete genome	Williams,S.M.	whole mitochondrial genome phylogeny analysis of billfish (Xiphiidae)	Unpublished	-	42476
NC_030007.1	Eukaryota;Metazoa;Chordata;Craniata;Vertebrata;Euteleostomi;Actinopterygii;Neopterygii;Teleostei;Neoteleostei;Acanthomorphata;Carangaria;Istiophoriformes;Tetrapturus	-	Tetrapturus	Tetrapturus pfluegeri	16508	Complete	Tetrapturus pfluegeri isolate B voucher TEPF0001 mitochondrion, complete genome	Williams,S.M.	whole mitochondrial genome phylogeny analysis of billfish (Xiphiidae)	Unpublished	-	42521
GU949546.1	Eukaryota;Metazoa;Chordata;Craniata;Vertebrata;Euteleostomi;Actinopterygii;Neopterygii;Teleostei;Ostariophysi;Cypriniformes;Cyprinoidei intergeneric hybrids	-	triploid	triploid Megalobrama amblycephala x Xenocypris davidi	16623	Complete	Triploid Megalobrama amblycephala x Xenocypris davidi mitochondrion, complete genome	Liu,S., Hu,J. and You,C.	Direct Submission	Submitted (02-MAR-2010) College of Life Sciences, Hunan Normal University, Lushan Road, Changsha, Hunan 410081, China	-	42576
NC_013995.1	Eukaryota;Metazoa;Chordata;Craniata;Vertebrata;Euteleostomi;Actinopterygii;Neopterygii;Teleostei;Ostariophysi;Cypriniformes;Cyprinoidei intergeneric hybrids	-	triploid	triploid Megalobrama amblycephala x Xenocypris davidi	16623	Complete	Triploid Megalobrama amblycephala x Xenocypris davidi mitochondrion, complete genome	-	Direct Submission	Submitted (29-MAR-2010) National Center for Biotechnology Information, NIH, Bethesda, MD 20894, USA	-	40549
AY325307.1	Eukaryota;Metazoa;Chordata;Craniata;Vertebrata;Euteleostomi;Archelosauria;Archosauria;Dinosauria;Saurischia;Theropoda;Coelurosauria;Aves;Neognathae;Passeriformes;Acanthisittidae;Acanthisitta	Acanthisittidae	Acanthisitta	Acanthisitta chloris	16069	Partial	Acanthisitta chloris mitochondrion, partial genome	Harrison,G.L., McLenachan,P.A., Phillips,M.J., Slack,K.E., Cooper,A. and Penny,D.	Four new avian mitochondrial genomes help get to basic evolutionary questions in the late cretaceous	Mol. Biol. Evol. 21 (6), 974-983 (2004)	14739240	42577
CM029221.1	Eukaryota;Metazoa;Chordata;Craniata;Vertebrata;Euteleostomi;Archelosauria;Archosauria;Dinosauria;Saurischia;Theropoda;Coelurosauria;Aves;Neognathae;Passeriformes;Acanthisittidae;Acanthisitta	Acanthisittidae	Acanthisitta	Acanthisitta chloris	19029	Complete	Acanthisitta chloris isolate bAcaChl1 mitochondrion, complete sequence, whole genome shotgun sequence	Gilbert,M.T.P., Fedrigo,O., Mountcastle,J., Balacco,J., Formenti,G., Pelan,S., Sims,Y., Cain,K., Scofield,P., Howe,K., Rhie,A. and Jarvis,E.D.	Acanthisitta chloris (Rifleman) genome, bAcaChl1, primary haplotype	Unpublished	-	44244
MN356114.1	Eukaryota;Metazoa;Chordata;Craniata;Vertebrata;Euteleostomi;Archelosauria;Archosauria;Dinosauria;Saurischia;Theropoda;Coelurosauria;Aves;Neognathae;Passeriformes;Acanthisittidae;Acanthisitta	Acanthisittidae	Acanthisitta	Acanthisitta chloris	16935	Complete	Acanthisitta chloris mitochondrion, complete genome	Feng,S., Stiller,J., Andreu-Sanchez,S., Margaryan,A., Chen,W., Paten,B. and Zhang,G.	Densely sampling genomes across the diversity of birds increases power of comparative genomics analyses	Unpublished	-	44108
NC_051004.1	Eukaryota;Metazoa;Chordata;Craniata;Vertebrata;Euteleostomi;Archelosauria;Archosauria;Dinosauria;Saurischia;Theropoda;Coelurosauria;Aves;Neognathae;Passeriformes;Acanthisittidae;Acanthisitta	Acanthisittidae	Acanthisitta	Acanthisitta chloris	16935	Complete	Acanthisitta chloris mitochondrion, complete genome	Feng,S., Stiller,J., Andreu-Sanchez,S., Margaryan,A., Chen,W., Paten,B. and Zhang,G.	Densely sampling genomes across the diversity of birds increases power of comparative genomics analyses	Unpublished	-	44154
KX369036.1	Eukaryota;Metazoa;Chordata;Craniata;Vertebrata;Euteleostomi;Archelosauria;Archosauria;Dinosauria;Saurischia;Theropoda;Coelurosauria;Aves;Neognathae;Passeriformes;Acanthisittidae;Pachyplichas	Acanthisittidae	Pachyplichas	Pachyplichas yaldwyni	15405	Partial	Pachyplichas yaldwyni mitochondrion, partial genome	Mitchell,K.J., Wood,J.R., Llamas,B., McLenachan,P.A., Kardailsky,O., Paul Scofield,R., Worthy,T.H. and Cooper,A.	Ancient mitochondrial genomes clarify the evolutionary history of New Zealand's enigmatic acanthisittid wrens	Mol. Phylogenet. Evol. (2016) In press	27261250	42541
KX369034.1	Eukaryota;Metazoa;Chordata;Craniata;Vertebrata;Euteleostomi;Archelosauria;Archosauria;Dinosauria;Saurischia;Theropoda;Coelurosauria;Aves;Neognathae;Passeriformes;Acanthisittidae;Traversia	Acanthisittidae	Traversia	Traversia lyalli	15586	Partial	Traversia lyalli mitochondrion, partial genome	Mitchell,K.J., Wood,J.R., Llamas,B., McLenachan,P.A., Kardailsky,O., Paul Scofield,R., Worthy,T.H. and Cooper,A.	Ancient mitochondrial genomes clarify the evolutionary history of New Zealand's enigmatic acanthisittid wrens	Mol. Phylogenet. Evol. (2016) In press	27261250	42541
KX369033.1	Eukaryota;Metazoa;Chordata;Craniata;Vertebrata;Euteleostomi;Archelosauria;Archosauria;Dinosauria;Saurischia;Theropoda;Coelurosauria;Aves;Neognathae;Passeriformes;Acanthisittidae;Xenicus	Acanthisittidae	Xenicus	Xenicus gilviventris	14359	Partial	Xenicus gilviventris mitochondrion, partial genome	Mitchell,K.J., Wood,J.R., Llamas,B., McLenachan,P.A., Kardailsky,O., Paul Scofield,R., Worthy,T.H. and Cooper,A.	Ancient mitochondrial genomes clarify the evolutionary history of New Zealand's enigmatic acanthisittid wrens	Mol. Phylogenet. Evol. (2016) In press	27261250	42541
KX369035.1	Eukaryota;Metazoa;Chordata;Craniata;Vertebrata;Euteleostomi;Archelosauria;Archosauria;Dinosauria;Saurischia;Theropoda;Coelurosauria;Aves;Neognathae;Passeriformes;Acanthisittidae;Xenicus	Acanthisittidae	Xenicus	Xenicus longipes	15440	Partial	Xenicus longipes mitochondrion, partial genome	Mitchell,K.J., Wood,J.R., Llamas,B., McLenachan,P.A., Kardailsky,O., Paul Scofield,R., Worthy,T.H. and Cooper,A.	Ancient mitochondrial genomes clarify the evolutionary history of New Zealand's enigmatic acanthisittid wrens	Mol. Phylogenet. Evol. (2016) In press	27261250	42541
KY994589.1	Eukaryota;Metazoa;Chordata;Craniata;Vertebrata;Euteleostomi;Archelosauria;Archosauria;Dinosauria;Saurischia;Theropoda;Coelurosauria;Aves;Neognathae;Passeriformes;Meliphagoidea;Acanthizidae;Acanthiza	Acanthizidae	Acanthiza	Acanthiza nana	16859	Complete	Acanthiza nana isolate ANWC38615 mitochondrion, complete genome	Lamb,A., Gan,H.M., Greening,C., Joseph,L., Lee,Y.P., Ordonez,M., Sunnucks,P. and Pavlova,A.	Climate-driven mitochondrial selection: a test in Australian songbirds	Mol. Ecol. (2018) In press	-	43126
KY994614.1	Eukaryota;Metazoa;Chordata;Craniata;Vertebrata;Euteleostomi;Archelosauria;Archosauria;Dinosauria;Saurischia;Theropoda;Coelurosauria;Aves;Neognathae;Passeriformes;Meliphagoidea;Acanthizidae;Acanthiza	Acanthizidae	Acanthiza	Acanthiza nana	16855	Complete	Acanthiza nana isolate ANWC55649 mitochondrion, complete genome	Lamb,A., Gan,H.M., Greening,C., Joseph,L., Lee,Y.P., Ordonez,M., Sunnucks,P. and Pavlova,A.	Climate-driven mitochondrial selection: a test in Australian songbirds	Mol. Ecol. (2018) In press	-	43126
KC545399.1	Eukaryota;Metazoa;Chordata;Craniata;Vertebrata;Euteleostomi;Archelosauria;Archosauria;Dinosauria;Saurischia;Theropoda;Coelurosauria;Aves;Neognathae;Passeriformes;Meliphagoidea;Acanthizidae;Gerygone	Acanthizidae	Gerygone	Gerygone igata	16871	Complete	Gerygone igata mitochondrion, complete genome	Gibb,G.C., England,R., Hartig,G., McLenachan,P.A., Taylor Smith,B.L., McComish,B.J., Cooper,A. and Penny,D.	New Zealand Passerines Help Clarify the Diversification of Major Songbird Lineages during the Oligocene	Genome Biol Evol 7 (11), 2983-2995 (2015)	26475316	42437
NC_029139.1	Eukaryota;Metazoa;Chordata;Craniata;Vertebrata;Euteleostomi;Archelosauria;Archosauria;Dinosauria;Saurischia;Theropoda;Coelurosauria;Aves;Neognathae;Passeriformes;Meliphagoidea;Acanthizidae;Gerygone	Acanthizidae	Gerygone	Gerygone igata	16871	Complete	Gerygone igata mitochondrion, complete genome	Gibb,G.C., England,R., Hartig,G., McLenachan,P.A., Taylor Smith,B.L., McComish,B.J., Cooper,A. and Penny,D.	New Zealand Passerines Help Clarify the Diversification of Major Songbird Lineages during the Oligocene	Genome Biol Evol 7 (11), 2983-2995 (2015)	26475316	42507
KC545409.1	Eukaryota;Metazoa;Chordata;Craniata;Vertebrata;Euteleostomi;Archelosauria;Archosauria;Dinosauria;Saurischia;Theropoda;Coelurosauria;Aves;Neognathae;Passeriformes;Meliphagoidea;Acanthizidae;Mohoua	Acanthizidae	Mohoua	Mohoua novaeseelandiae	16958	Partial	Mohoua novaeseelandiae mitochondrion, partial genome	Gibb,G.C., England,R., Hartig,G., McLenachan,P.A., Taylor Smith,B.L., McComish,B.J., Cooper,A. and Penny,D.	New Zealand Passerines Help Clarify the Diversification of Major Songbird Lineages during the Oligocene	Genome Biol Evol 7 (11), 2983-2995 (2015)	26475316	42437
MN356360.1	Eukaryota;Metazoa;Chordata;Craniata;Vertebrata;Euteleostomi;Archelosauria;Archosauria;Dinosauria;Saurischia;Theropoda;Coelurosauria;Aves;Neognathae;Passeriformes;Meliphagoidea;Acanthizidae;Origma	Acanthizidae	Origma	Origma solitaria	16846	Complete	Origma solitaria mitochondrion, complete genome	Feng,S., Stiller,J., Andreu-Sanchez,S., Margaryan,A., Chen,W., Paten,B. and Zhang,G.	Densely sampling genomes across the diversity of birds increases power of comparative genomics analyses	Unpublished	-	44108
NC_053100.1	Eukaryota;Metazoa;Chordata;Craniata;Vertebrata;Euteleostomi;Archelosauria;Archosauria;Dinosauria;Saurischia;Theropoda;Coelurosauria;Aves;Neognathae;Passeriformes;Meliphagoidea;Acanthizidae;Origma	Acanthizidae	Origma	Origma solitaria	16846	Complete	Origma solitaria mitochondrion, complete genome	Feng,S., Stiller,J., Andreu-Sanchez,S., Margaryan,A., Chen,W., Paten,B. and Zhang,G.	Densely sampling genomes across the diversity of birds increases power of comparative genomics analyses	Unpublished	-	44264
KY994584.1	Eukaryota;Metazoa;Chordata;Craniata;Vertebrata;Euteleostomi;Archelosauria;Archosauria;Dinosauria;Saurischia;Theropoda;Coelurosauria;Aves;Neognathae;Passeriformes;Meliphagoidea;Acanthizidae;Smicrornis	Acanthizidae	Smicrornis	Smicrornis brevirostris	16844	Complete	Smicrornis brevirostris isolate ANWC31823 mitochondrion, complete genome	Lamb,A., Gan,H.M., Greening,C., Joseph,L., Lee,Y.P., Ordonez,M., Sunnucks,P. and Pavlova,A.	Climate-driven mitochondrial selection: a test in Australian songbirds	Mol. Ecol. (2018) In press	-	43126
KY994596.1	Eukaryota;Metazoa;Chordata;Craniata;Vertebrata;Euteleostomi;Archelosauria;Archosauria;Dinosauria;Saurischia;Theropoda;Coelurosauria;Aves;Neognathae;Passeriformes;Meliphagoidea;Acanthizidae;Smicrornis	Acanthizidae	Smicrornis	Smicrornis brevirostris	16859	Complete	Smicrornis brevirostris isolate ANWC44010 mitochondrion, complete genome	Lamb,A., Gan,H.M., Greening,C., Joseph,L., Lee,Y.P., Ordonez,M., Sunnucks,P. and Pavlova,A.	Climate-driven mitochondrial selection: a test in Australian songbirds	Mol. Ecol. (2018) In press	-	43126
KY994606.1	Eukaryota;Metazoa;Chordata;Craniata;Vertebrata;Euteleostomi;Archelosauria;Archosauria;Dinosauria;Saurischia;Theropoda;Coelurosauria;Aves;Neognathae;Passeriformes;Meliphagoidea;Acanthizidae;Smicrornis	Acanthizidae	Smicrornis	Smicrornis brevirostris	16859	Complete	Smicrornis brevirostris isolate ANWC48624 mitochondrion, complete genome	Lamb,A., Gan,H.M., Greening,C., Joseph,L., Lee,Y.P., Ordonez,M., Sunnucks,P. and Pavlova,A.	Climate-driven mitochondrial selection: a test in Australian songbirds	Mol. Ecol. (2018) In press	-	43126
EU136032.1	Eukaryota;Metazoa;Chordata;Craniata;Vertebrata;Euteleostomi;Actinopterygii;Neopterygii;Teleostei;Neoteleostei;Acanthomorphata;Eupercaria;Acanthuriformes;Acanthuridae;Acanthurus	Acanthuridae	Acanthurus	Acanthurus leucosternon	16434	Complete	Acanthurus leucosternon mitochondrion, complete genome	Biji,G.D., Prakash Vincent,S.G. and Benes,V.	Complete mitochondrial genome of the Acanthurus lecucosternon (Perciformes, Acanthuridae) and phlyogenetic analysis of Acanthuridae	Unpublished	-	42577
NC_009830.1	Eukaryota;Metazoa;Chordata;Craniata;Vertebrata;Euteleostomi;Actinopterygii;Neopterygii;Teleostei;Neoteleostei;Acanthomorphata;Eupercaria;Acanthuriformes;Acanthuridae;Acanthurus	Acanthuridae	Acanthurus	Acanthurus leucosternon	16434	Complete	Acanthurus leucosternon mitochondrion, complete genome	Biji,G.D., Prakash Vincent,S.G. and Benes,V.	Complete mitochondrial genome of the Acanthurus lecucosternon (Perciformes, Acanthuridae) and phlyogenetic analysis of Acanthuridae	Unpublished	-	41291
EU273284.2	Eukaryota;Metazoa;Chordata;Craniata;Vertebrata;Euteleostomi;Actinopterygii;Neopterygii;Teleostei;Neoteleostei;Acanthomorphata;Eupercaria;Acanthuriformes;Acanthuridae;Acanthurus	Acanthuridae	Acanthurus	Acanthurus lineatus	16532	Complete	Acanthurus lineatus mitochondrion, complete genome	Biji,G.D., Benes,V., Prakash Vincent,S.G., Ibberson,D. and Carmouche,R.P.	Complete mitochondrial genome of the Acanthurus lineatus (Perciformes, Acanthuridae) and phlyogenetic analysis of Acanthuridae	Unpublished	-	42576
NC_010108.2	Eukaryota;Metazoa;Chordata;Craniata;Vertebrata;Euteleostomi;Actinopterygii;Neopterygii;Teleostei;Neoteleostei;Acanthomorphata;Eupercaria;Acanthuriformes;Acanthuridae;Acanthurus	Acanthuridae	Acanthurus	Acanthurus lineatus	16532	Complete	Acanthurus lineatus mitochondrion, complete genome	Biji,G.D., Benes,V., Prakash Vincent,S.G., Ibberson,D. and Carmouche,R.P.	Complete mitochondrial genome of the Acanthurus lineatus (Perciformes, Acanthuridae) and phlyogenetic analysis of Acanthuridae	Unpublished	-	43014
NC_065340.1	Eukaryota;Metazoa;Chordata;Craniata;Vertebrata;Euteleostomi;Actinopterygii;Neopterygii;Teleostei;Neoteleostei;Acanthomorphata;Eupercaria;Acanthuriformes;Acanthuridae;Acanthurus	Acanthuridae	Acanthurus	Acanthurus triostegus	16542	Complete	Acanthurus triostegus mitochondrion, complete genome	Wang,T.	The complete mitochondrial genome of Acanthurus triostegus (Perciformes: Acanthuridae)	Unpublished	-	44780
ON210977.1	Eukaryota;Metazoa;Chordata;Craniata;Vertebrata;Euteleostomi;Actinopterygii;Neopterygii;Teleostei;Neoteleostei;Acanthomorphata;Eupercaria;Acanthuriformes;Acanthuridae;Acanthurus	Acanthuridae	Acanthurus	Acanthurus triostegus	16542	Complete	Acanthurus triostegus mitochondrion, complete genome	Wang,T.	The complete mitochondrial genome of Acanthurus triostegus (Perciformes: Acanthuridae)	Unpublished	-	44760
KU244260.1	Eukaryota;Metazoa;Chordata;Craniata;Vertebrata;Euteleostomi;Actinopterygii;Neopterygii;Teleostei;Neoteleostei;Acanthomorphata;Eupercaria;Acanthuriformes;Acanthuridae;Ctenochaetus	Acanthuridae	Ctenochaetus	Ctenochaetus striatus	17272	Complete	Ctenochaetus striatus mitochondrion, complete genome	Ngugi,D.K., Miyake,S., Vinu,M. and Stingl,U.	The complete mitogenomes of eight herbivorous Surgeonfishes (Family: Acanthuridae), parrotfish (Scarus niger) and rabbitfish (Siganus stellatus) from the Red Sea reconstructed from metagenomic datasets	Unpublished	-	42801
MW405962.2	Eukaryota;Metazoa;Chordata;Craniata;Vertebrata;Euteleostomi;Actinopterygii;Neopterygii;Teleostei;Neoteleostei;Acanthomorphata;Eupercaria;Acanthuriformes;Acanthuridae;Ctenochaetus	Acanthuridae	Ctenochaetus	Ctenochaetus tominiensis	16429	Complete	Ctenochaetus tominiensis mitochondrion, complete genome	Jingni,C.	Direct Submission	Submitted (24-DEC-2020) Guangdong Provincial Key Lab of Pathogenic Biology and Epidemiology for Aquatic Economic Animals, Guangdong Ocean University, No. 1 Haida Road, Mazhang District, Zhanjiang City, Guangdong Province, China, Zhanjiang, Guangdong 524088, China	-	44469
NC_057232.1	Eukaryota;Metazoa;Chordata;Craniata;Vertebrata;Euteleostomi;Actinopterygii;Neopterygii;Teleostei;Neoteleostei;Acanthomorphata;Eupercaria;Acanthuriformes;Acanthuridae;Ctenochaetus	Acanthuridae	Ctenochaetus	Ctenochaetus tominiensis	16442	Complete	Ctenochaetus tominiensis mitochondrion, complete genome	-	Direct Submission	Submitted (19-AUG-2021) National Center for Biotechnology Information, NIH, Bethesda, MD 20894, USA	-	44469
NC_062886.1	Eukaryota;Metazoa;Chordata;Craniata;Vertebrata;Euteleostomi;Actinopterygii;Neopterygii;Teleostei;Neoteleostei;Acanthomorphata;Eupercaria;Acanthuriformes;Acanthuridae;Naso	Acanthuridae	Naso	Naso hexacanthus	16611	Complete	Naso hexacanthus mitochondrion, complete genome	Choi,H., Kim,S. and Youn,S.	Complete mitogenome of Naso hexacanthus	Unpublished	-	44691
OM494539.1	Eukaryota;Metazoa;Chordata;Craniata;Vertebrata;Euteleostomi;Actinopterygii;Neopterygii;Teleostei;Neoteleostei;Acanthomorphata;Eupercaria;Acanthuriformes;Acanthuridae;Naso	Acanthuridae	Naso	Naso hexacanthus	16611	Complete	Naso hexacanthus mitochondrion, complete genome	Choi,H., Kim,S. and Youn,S.	Complete mitogenome of Naso hexacanthus	Unpublished	-	44669
AP009163.1	Eukaryota;Metazoa;Chordata;Craniata;Vertebrata;Euteleostomi;Actinopterygii;Neopterygii;Teleostei;Neoteleostei;Acanthomorphata;Eupercaria;Acanthuriformes;Acanthuridae;Naso	Acanthuridae	Naso	Naso lopezi	16542	Complete	Naso lopezi mitochondrial DNA, complete genome	Yamanoue,Y., Miya,M., Matsuura,K., Yagishita,N., Mabuchi,K., Sakai,H., Katoh,M. and Nishida,M.	Phylogenetic position of tetraodontiform fishes within the higher teleosts: Bayesian inferences based on 44 whole mitochondrial genome sequences	Mol. Phylogenet. Evol. 45 (1), 89-101 (2007)	17490896	42571
NC_009853.1	Eukaryota;Metazoa;Chordata;Craniata;Vertebrata;Euteleostomi;Actinopterygii;Neopterygii;Teleostei;Neoteleostei;Acanthomorphata;Eupercaria;Acanthuriformes;Acanthuridae;Naso	Acanthuridae	Naso	Naso lopezi	16542	Complete	Naso lopezi mitochondrion, complete genome	Yamanoue,Y., Miya,M., Matsuura,K., Yagishita,N., Mabuchi,K., Sakai,H., Katoh,M. and Nishida,M.	Phylogenetic position of tetraodontiform fishes within the higher teleosts: Bayesian inferences based on 44 whole mitochondrial genome sequences	Mol. Phylogenet. Evol. 45 (1), 89-101 (2007)	17490896	39358
KT826539.1	Eukaryota;Metazoa;Chordata;Craniata;Vertebrata;Euteleostomi;Actinopterygii;Neopterygii;Teleostei;Neoteleostei;Acanthomorphata;Eupercaria;Acanthuriformes;Acanthuridae;Paracanthurus	Acanthuridae	Paracanthurus	Paracanthurus hepatus	16498	Complete	Paracanthurus hepatus mitochondrion, complete genome	Huang,J., Xue,X.N., Wang,Q., Hong,W.S., Shen,K.N. and Chen,S.X.	The complete mitochondrial genome of the palette surgeonfish, Paracanthurus hepatus (Perciformes: Acanthuridae)	Mitochondrial DNA, 1-2 (2015) In press	26652655	42361
NC_029237.1	Eukaryota;Metazoa;Chordata;Craniata;Vertebrata;Euteleostomi;Actinopterygii;Neopterygii;Teleostei;Neoteleostei;Acanthomorphata;Eupercaria;Acanthuriformes;Acanthuridae;Paracanthurus	Acanthuridae	Paracanthurus	Paracanthurus hepatus	16498	Complete	Paracanthurus hepatus mitochondrion, complete genome	Huang,J., Xue,X.N., Wang,Q., Hong,W.S., Shen,K.N. and Chen,S.X.	The complete mitochondrial genome of the palette surgeonfish, Paracanthurus hepatus (Perciformes: Acanthuridae)	Mitochondrial DNA, 1-2 (2015) In press	26652655	42431
MN703417.1	Eukaryota;Metazoa;Chordata;Craniata;Vertebrata;Euteleostomi;Actinopterygii;Neopterygii;Teleostei;Neoteleostei;Acanthomorphata;Eupercaria;Acanthuriformes;Acanthuridae;Prionurus	Acanthuridae	Prionurus	Prionurus biafraensis	16552	Complete	Prionurus biafraensis mitochondrion, complete genome	Ludt,W.B., Rocha,L.A. and Chakrabarty,P.	The first complete mitochondrial genomes of sawtail surgeonfishes (Acanthuridae: Prionurus)	Mitochondrial DNA B Resour 5 (1), 212-213 (2019)	33366491	44237
NC_057282.1	Eukaryota;Metazoa;Chordata;Craniata;Vertebrata;Euteleostomi;Actinopterygii;Neopterygii;Teleostei;Neoteleostei;Acanthomorphata;Eupercaria;Acanthuriformes;Acanthuridae;Prionurus	Acanthuridae	Prionurus	Prionurus biafraensis	16552	Complete	Prionurus biafraensis mitochondrion, complete genome	Ludt,W.B., Rocha,L.A. and Chakrabarty,P.	The first complete mitochondrial genomes of sawtail surgeonfishes (Acanthuridae: Prionurus)	Mitochondrial DNA B Resour 5 (1), 212-213 (2019)	33366491	44469
MN703418.1	Eukaryota;Metazoa;Chordata;Craniata;Vertebrata;Euteleostomi;Actinopterygii;Neopterygii;Teleostei;Neoteleostei;Acanthomorphata;Eupercaria;Acanthuriformes;Acanthuridae;Prionurus	Acanthuridae	Prionurus	Prionurus laticlavius	16531	Complete	Prionurus laticlavius voucher LSUMZ:Ichthyology:6789 mitochondrion, complete genome	Ludt,W.B., Rocha,L.A. and Chakrabarty,P.	The first complete mitochondrial genomes of sawtail surgeonfishes (Acanthuridae: Prionurus)	Mitochondrial DNA B Resour 5 (1), 212-213 (2019)	33366491	44237
NC_057285.1	Eukaryota;Metazoa;Chordata;Craniata;Vertebrata;Euteleostomi;Actinopterygii;Neopterygii;Teleostei;Neoteleostei;Acanthomorphata;Eupercaria;Acanthuriformes;Acanthuridae;Prionurus	Acanthuridae	Prionurus	Prionurus laticlavius	16531	Complete	Prionurus laticlavius voucher LSUMZ:Ichthyology:6789 mitochondrion, complete genome	Ludt,W.B., Rocha,L.A. and Chakrabarty,P.	The first complete mitochondrial genomes of sawtail surgeonfishes (Acanthuridae: Prionurus)	Mitochondrial DNA B Resour 5 (1), 212-213 (2019)	33366491	44469
OK323243.1	Eukaryota;Metazoa;Chordata;Craniata;Vertebrata;Euteleostomi;Actinopterygii;Neopterygii;Teleostei;Neoteleostei;Acanthomorphata;Eupercaria;Acanthuriformes;Acanthuridae;Prionurus	Acanthuridae	Prionurus	Prionurus scalprum	16522	Complete	Prionurus scalprum mitochondrion, complete genome	Kim,J.-H., Park,J.W., Kim,D.-J. and Kim,H.-W.	Direct Submission	Submitted (28-SEP-2021) Aquaculture Industry Division, South sea fisheries research institute, National institute of fisheries science, 22, Sepodangmeori-gil, Hwayang-myeon, Yeosu-si, Jeollanam-do 59780, Republic of Korea	-	44535
AP006032.1	Eukaryota;Metazoa;Chordata;Craniata;Vertebrata;Euteleostomi;Actinopterygii;Neopterygii;Teleostei;Neoteleostei;Acanthomorphata;Eupercaria;Acanthuriformes;Acanthuridae;Zebrasoma	Acanthuridae	Zebrasoma	Zebrasoma flavescens	16503	Complete	Zebrasoma flavescens mitochondrial DNA, complete genome	Yamanoue,Y., Miya,M., Matsuura,K., Yagishita,N., Mabuchi,K., Sakai,H., Katoh,M. and Nishida,M.	Phylogenetic position of tetraodontiform fishes within the higher teleosts: Bayesian inferences based on 44 whole mitochondrial genome sequences	Mol. Phylogenet. Evol. 45 (1), 89-101 (2007)	17490896	42577
NC_009874.1	Eukaryota;Metazoa;Chordata;Craniata;Vertebrata;Euteleostomi;Actinopterygii;Neopterygii;Teleostei;Neoteleostei;Acanthomorphata;Eupercaria;Acanthuriformes;Acanthuridae;Zebrasoma	Acanthuridae	Zebrasoma	Zebrasoma flavescens	16503	Complete	Zebrasoma flavescens mitochondrion, complete genome	Yamanoue,Y., Miya,M., Matsuura,K., Yagishita,N., Mabuchi,K., Sakai,H., Katoh,M. and Nishida,M.	Phylogenetic position of tetraodontiform fishes within the higher teleosts: Bayesian inferences based on 44 whole mitochondrial genome sequences	Mol. Phylogenet. Evol. 45 (1), 89-101 (2007)	17490896	39358
MZ292655.1	Eukaryota;Metazoa;Chordata;Craniata;Vertebrata;Euteleostomi;Actinopterygii;Neopterygii;Teleostei;Neoteleostei;Acanthomorphata;Eupercaria;Acanthuriformes;Acanthuridae;Zebrasoma	Acanthuridae	Zebrasoma	Zebrasoma scopas	16504	Complete	Zebrasoma scopas mitochondrion, complete genome	Hu,H.	Direct Submission	Submitted (26-MAY-2021) Guangdong Ocean University, College of Fisheries, Haida Road No. 1, Zhanjiang, Guangdong 524003, China	-	44797
NC_060860.1	Eukaryota;Metazoa;Chordata;Craniata;Vertebrata;Euteleostomi;Actinopterygii;Neopterygii;Teleostei;Neoteleostei;Acanthomorphata;Eupercaria;Acanthuriformes;Acanthuridae;Zebrasoma	Acanthuridae	Zebrasoma	Zebrasoma scopas	16504	Complete	Zebrasoma scopas mitochondrion, complete genome	-	Direct Submission	Submitted (11-FEB-2022) National Center for Biotechnology Information, NIH, Bethesda, MD 20894, USA	-	44811
ON360999.1	Eukaryota;Metazoa;Chordata;Craniata;Vertebrata;Euteleostomi;Actinopterygii;Neopterygii;Teleostei;Neoteleostei;Acanthomorphata;Eupercaria;Acanthuriformes;Acanthuridae;Zebrasoma	Acanthuridae	Zebrasoma	Zebrasoma scopas	16501	Complete	Zebrasoma scopas mitochondrion, complete genome	Wang,T.	Direct Submission	Submitted (25-APR-2022) Guangdong Provincial Key Laboratory of Fishery Ecology and Environment, South China Sea Fisheries Research Institute, Chinese Academy of Fishery Sciences, No. 231 West Xingang Road, Guangzhou, Guangdong 510300, China	-	44760
LC721527.1	Eukaryota;Metazoa;Chordata;Craniata;Vertebrata;Euteleostomi;Archelosauria;Archosauria;Dinosauria;Saurischia;Theropoda;Coelurosauria;Aves;Neognathae;Accipitriformes;Accipitridae;Accipitrinae;Accipiter	Accipitridae	Accipiter	Accipiter badius poliopsis	17951	Complete	Accipiter badius poliopsis mitochondrial DNA, complete genome	Sonongbua,J., Thong,T., Singchat,W., Ahmad,S.F., Muangmaid,N., Duengkae,P., Sitdhibutr,R., Kasorndorkbua,C. and Srikulnath,K.	The Complete mitochondrial genome of the shikra (Accipiter badius)	Unpublished	-	44799
AP010797.1	Eukaryota;Metazoa;Chordata;Craniata;Vertebrata;Euteleostomi;Archelosauria;Archosauria;Dinosauria;Saurischia;Theropoda;Coelurosauria;Aves;Neognathae;Accipitriformes;Accipitridae;Accipitrinae;Accipiter	Accipitridae	Accipiter	Accipiter gentilis	18266	Complete	Accipiter gentilis mitochondrial DNA, complete genome	Asai,S., Akoshima,D., Yamamoto,Y., Shigeta,Y. and Momose,H.	Current status of Goshawk in Japan based on variation of mitochondrial DNA	Unpublished	-	41132
MN122867.1	Eukaryota;Metazoa;Chordata;Craniata;Vertebrata;Euteleostomi;Archelosauria;Archosauria;Dinosauria;Saurischia;Theropoda;Coelurosauria;Aves;Neognathae;Accipitriformes;Accipitridae;Accipitrinae;Accipiter	Accipitridae	Accipiter	Accipiter gentilis	16197	Partial	Accipiter gentilis mitochondrion, partial genome	Margaryan,A.	DNAmark project	Unpublished	-	43852
NC_011818.1	Eukaryota;Metazoa;Chordata;Craniata;Vertebrata;Euteleostomi;Archelosauria;Archosauria;Dinosauria;Saurischia;Theropoda;Coelurosauria;Aves;Neognathae;Accipitriformes;Accipitridae;Accipitrinae;Accipiter	Accipitridae	Accipiter	Accipiter gentilis	18266	Complete	Accipiter gentilis mitochondrion, complete genome	Asai,S., Akoshima,D., Yamamoto,Y., Shigeta,Y. and Momose,H.	Current status of Goshawk in Japan based on variation of mitochondrial DNA	Ornithol Sci 7 (2), 143-156 (2008)	-	41166
LC541470.1	Eukaryota;Metazoa;Chordata;Craniata;Vertebrata;Euteleostomi;Archelosauria;Archosauria;Dinosauria;Saurischia;Theropoda;Coelurosauria;Aves;Neognathae;Accipitriformes;Accipitridae;Accipitrinae;Accipiter	Accipitridae	Accipiter	Accipiter gularis iwasakii	17784	Complete	Accipiter gularis iwasakii 2008-0450 mitochondrial DNA, complete genome	Yamamoto,Y., Kakizawa,R., Yamagishi,S., Asai,S. and Saitoh,T.	Mitochondrial Genome Project of Endangered Birds in Japan by Yamashina Institute for Ornithology	Unpublished	-	44169
KJ680300.1	Eukaryota;Metazoa;Chordata;Craniata;Vertebrata;Euteleostomi;Archelosauria;Archosauria;Dinosauria;Saurischia;Theropoda;Coelurosauria;Aves;Neognathae;Accipitriformes;Accipitridae;Accipitrinae;Accipiter	Accipitridae	Accipiter	Accipiter nisus	19417	Complete	Accipiter nisus mitochondrion, complete genome	Lee,Y.J., Ryu,S.H. and Hwang,U.W.	Complete mitochondrial genome of Accipiter nisus	Unpublished	-	42124
KM360148.1	Eukaryota;Metazoa;Chordata;Craniata;Vertebrata;Euteleostomi;Archelosauria;Archosauria;Dinosauria;Saurischia;Theropoda;Coelurosauria;Aves;Neognathae;Accipitriformes;Accipitridae;Accipitrinae;Accipiter	Accipitridae	Accipiter	Accipiter nisus	18647	Complete	Accipiter nisus mitochondrion, complete genome	Zhang,H., Dou,H., Yang,X., Zhao,C., Liu,G. and Zhang,J.	The complete mitochondrial genome sequence of the Sparrowhawk (Accipiter nisus)	Mitochondrial DNA, 1-2 (2014) In press	25208181	41940
MN122826.1	Eukaryota;Metazoa;Chordata;Craniata;Vertebrata;Euteleostomi;Archelosauria;Archosauria;Dinosauria;Saurischia;Theropoda;Coelurosauria;Aves;Neognathae;Accipitriformes;Accipitridae;Accipitrinae;Accipiter	Accipitridae	Accipiter	Accipiter nisus	16426	Partial	Accipiter nisus mitochondrion, partial genome	Margaryan,A.	DNAmark project	Unpublished	-	43852
MN929010.1	Eukaryota;Metazoa;Chordata;Craniata;Vertebrata;Euteleostomi;Archelosauria;Archosauria;Dinosauria;Saurischia;Theropoda;Coelurosauria;Aves;Neognathae;Accipitriformes;Accipitridae;Accipitrinae;Accipiter	Accipitridae	Accipiter	Accipiter nisus	18352	Complete	Accipiter nisus mitochondrion, complete genome	Kim,K.Y., Yoon,K.B. and Park,Y.C.	Complete mitochondrial genome of Accipiter nisus	Unpublished	-	44102
NC_025580.1	Eukaryota;Metazoa;Chordata;Craniata;Vertebrata;Euteleostomi;Archelosauria;Archosauria;Dinosauria;Saurischia;Theropoda;Coelurosauria;Aves;Neognathae;Accipitriformes;Accipitridae;Accipitrinae;Accipiter	Accipitridae	Accipiter	Accipiter nisus	18647	Complete	Accipiter nisus mitochondrion, complete genome	Zhang,H., Dou,H., Yang,X., Zhao,C., Liu,G. and Zhang,J.	The complete mitochondrial genome sequence of the Sparrowhawk (Accipiter nisus)	Mitochondrial DNA, 1-2 (2014) In press	25208181	41988
KJ680303.1	Eukaryota;Metazoa;Chordata;Craniata;Vertebrata;Euteleostomi;Archelosauria;Archosauria;Dinosauria;Saurischia;Theropoda;Coelurosauria;Aves;Neognathae;Accipitriformes;Accipitridae;Accipitrinae;Accipiter	Accipitridae	Accipiter	Accipiter soloensis	17900	Partial	Accipiter soloensis mitochondrion, partial genome	Lee,Y.J., Ryu,S.H. and Hwang,U.W.	Nearly complete mitochondrial genome of Accipiter soloensis	Unpublished	-	42124
MK953813.1	Eukaryota;Metazoa;Chordata;Craniata;Vertebrata;Euteleostomi;Archelosauria;Archosauria;Dinosauria;Saurischia;Theropoda;Coelurosauria;Aves;Neognathae;Accipitriformes;Accipitridae;Accipitrinae;Accipiter	Accipitridae	Accipiter	Accipiter trivirgatus	18454	Complete	Accipiter trivirgatus mitochondrion, complete genome	Zhang,F., Zhou,L., Dong,Y. and Song,Y.	Complete mitochondrial genome of Accipiter trivirgatus	Mitochondrial DNA B Resour 4 (2), 3652-3653 (2019)	-	43795
NC_045364.1	Eukaryota;Metazoa;Chordata;Craniata;Vertebrata;Euteleostomi;Archelosauria;Archosauria;Dinosauria;Saurischia;Theropoda;Coelurosauria;Aves;Neognathae;Accipitriformes;Accipitridae;Accipitrinae;Accipiter	Accipitridae	Accipiter	Accipiter trivirgatus	18454	Complete	Accipiter trivirgatus mitochondrion, complete genome	Zhang,F., Zhou,L., Dong,Y. and Song,Y.	Complete mitochondrial genome of Accipiter trivirgatus	Mitochondrial DNA B Resour 4 (2), 3652-3653 (2019)	-	43840
KJ699124.1	Eukaryota;Metazoa;Chordata;Craniata;Vertebrata;Euteleostomi;Archelosauria;Archosauria;Dinosauria;Saurischia;Theropoda;Coelurosauria;Aves;Neognathae;Accipitriformes;Accipitridae;Accipitrinae;Accipiter	Accipitridae	Accipiter	Accipiter virgatus	17952	Complete	Accipiter virgatus mitochondrion, complete genome	Song,X., Huang,J., Yan,C., Xu,G., Zhang,X. and Yue,B.	The complete mitochondrial genome of Accipiter virgatus and evolutionary history of the pseudo-control regions in Falconiformes	Biochem. Syst. Ecol. 58, 75-84 (2015)	-	42012
KP336714.1	Eukaryota;Metazoa;Chordata;Craniata;Vertebrata;Euteleostomi;Archelosauria;Archosauria;Dinosauria;Saurischia;Theropoda;Coelurosauria;Aves;Neognathae;Accipitriformes;Accipitridae;Accipitrinae;Accipiter	Accipitridae	Accipiter	Accipiter virgatus	17654	Complete	Accipiter virgatus mitochondrion, complete genome	Zou,Y., Bi,X., Huang,L. and Jing,M.	Direct Submission	Submitted (01-JAN-2015) College of Life Sciences, Ludong University, 186#, Hongqi Central Road, Yantai, Shandong 264000, China	-	42059
NC_026082.1	Eukaryota;Metazoa;Chordata;Craniata;Vertebrata;Euteleostomi;Archelosauria;Archosauria;Dinosauria;Saurischia;Theropoda;Coelurosauria;Aves;Neognathae;Accipitriformes;Accipitridae;Accipitrinae;Accipiter	Accipitridae	Accipiter	Accipiter virgatus	17952	Complete	Accipiter virgatus mitochondrion, complete genome	Song,X., Huang,J., Yan,C., Xu,G., Zhang,X. and Yue,B.	The complete mitochondrial genome of Accipiter virgatus and evolutionary history of the pseudo-control regions in Falconiformes	Biochem. Syst. Ecol. 58, 75-84 (2015)	-	42048
KF682364.1	Eukaryota;Metazoa;Chordata;Craniata;Vertebrata;Euteleostomi;Archelosauria;Archosauria;Dinosauria;Saurischia;Theropoda;Coelurosauria;Aves;Neognathae;Accipitriformes;Accipitridae;Accipitrinae;Aegypius	Accipitridae	Aegypius	Aegypius monachus	17811	Complete	Aegypius monachus mitochondrion, complete genome	Li,B. and Zhou,L.	The complete mitochondrial genome of Aegypius monachus	Unpublished	-	41603
MK453378.1	Eukaryota;Metazoa;Chordata;Craniata;Vertebrata;Euteleostomi;Archelosauria;Archosauria;Dinosauria;Saurischia;Theropoda;Coelurosauria;Aves;Neognathae;Accipitriformes;Accipitridae;Accipitrinae;Aquila	Accipitridae	Aquila	Aquila audax	17284	Partial	Aquila audax voucher ANWC:E23748 mitochondrion, partial genome	Grealy,A., Bunce,M. and Holleley,C.	Avian mitochondrial genomes retrieved from museum eggshell	Mol Ecol Resour (2019) In press	30773819	43530
MZ595097.1	Eukaryota;Metazoa;Chordata;Craniata;Vertebrata;Euteleostomi;Archelosauria;Archosauria;Dinosauria;Saurischia;Theropoda;Coelurosauria;Aves;Neognathae;Accipitriformes;Accipitridae;Accipitrinae;Aquila	Accipitridae	Aquila	Aquila audax	17324	Partial	Aquila audax mitochondrion, partial genome	Hahn,E.E., Alexander,M.R., Grealy,A., Stiller,J., Gardiner,D.M. and Holleley,C.E.	Unlocking inaccessible historical genomes preserved in formalin	Mol Ecol Resour (2021) In press	34549888	44472
KF905228.1	Eukaryota;Metazoa;Chordata;Craniata;Vertebrata;Euteleostomi;Archelosauria;Archosauria;Dinosauria;Saurischia;Theropoda;Coelurosauria;Aves;Neognathae;Accipitriformes;Accipitridae;Accipitrinae;Aquila	Accipitridae	Aquila	Aquila chrysaetos	17332	Complete	Aquila chrysaetos mitochondrion, complete genome	Doyle,J.M., Katzner,T.E., Bloom,P.H., Ji,Y., Wijayawardena,B.K. and Dewoody,J.A.	The Genome Sequence of a Widespread Apex Predator, the Golden Eagle (Aquila chrysaetos)	PLoS ONE 9 (4), E95599 (2014)	24759626	41766
NC_024087.1	Eukaryota;Metazoa;Chordata;Craniata;Vertebrata;Euteleostomi;Archelosauria;Archosauria;Dinosauria;Saurischia;Theropoda;Coelurosauria;Aves;Neognathae;Accipitriformes;Accipitridae;Accipitrinae;Aquila	Accipitridae	Aquila	Aquila chrysaetos	17332	Complete	Aquila chrysaetos mitochondrion, complete genome	Doyle,J.M., Katzner,T.E., Bloom,P.H., Ji,Y., Wijayawardena,B.K. and Dewoody,J.A.	The Genome Sequence of a Widespread Apex Predator, the Golden Eagle (Aquila chrysaetos)	PLoS ONE 9 (4), E95599 (2014)	24759626	41801
KP329567.1	Eukaryota;Metazoa;Chordata;Craniata;Vertebrata;Euteleostomi;Archelosauria;Archosauria;Dinosauria;Saurischia;Theropoda;Coelurosauria;Aves;Neognathae;Accipitriformes;Accipitridae;Accipitrinae;Aquila	Accipitridae	Aquila	Aquila fasciata	18513	Complete	Hieraaetus fasciatus voucher AHNU:A0318 mitochondrion, complete genome	Jiang,L., Chen,J., Wang,P., Ren,Q., Yuan,J., Qian,C., Hua,X., Guo,Z., Zhang,L., Yang,J., Wang,Y., Zhang,Q., Ding,H., Bi,D., Zhang,Z., Wang,Q., Chen,D. and Kan,X.	The Mitochondrial Genomes of Aquila fasciata and Buteo lagopus (Aves, Accipitriformes): Sequence, Structure and Phylogenetic Analyses	PLoS ONE 10 (8), E0136297 (2015)	26295156	42397
NC_029188.1	Eukaryota;Metazoa;Chordata;Craniata;Vertebrata;Euteleostomi;Archelosauria;Archosauria;Dinosauria;Saurischia;Theropoda;Coelurosauria;Aves;Neognathae;Accipitriformes;Accipitridae;Accipitrinae;Aquila	Accipitridae	Aquila	Aquila fasciata	18513	Complete	Hieraaetus fasciatus voucher AHNU:A0318 mitochondrion, complete genome	Jiang,L., Chen,J., Wang,P., Ren,Q., Yuan,J., Qian,C., Hua,X., Guo,Z., Zhang,L., Yang,J., Wang,Y., Zhang,Q., Ding,H., Bi,D., Zhang,Z., Wang,Q., Chen,D. and Kan,X.	The Mitochondrial Genomes of Aquila fasciata and Buteo lagopus (Aves, Accipitriformes): Sequence, Structure and Phylogenetic Analyses	PLoS ONE 10 (8), E0136297 (2015)	26295156	42431
KU646835.1	Eukaryota;Metazoa;Chordata;Craniata;Vertebrata;Euteleostomi;Archelosauria;Archosauria;Dinosauria;Saurischia;Theropoda;Coelurosauria;Aves;Neognathae;Accipitriformes;Accipitridae;Accipitrinae;Aquila	Accipitridae	Aquila	Aquila heliaca	18067	Complete	Aquila heliaca mitochondrion, complete genome	Zhou,L. and Dong,Y.	Complete mitochondrial genome of Aquila heliaca	Unpublished	-	42978
NC_035806.1	Eukaryota;Metazoa;Chordata;Craniata;Vertebrata;Euteleostomi;Archelosauria;Archosauria;Dinosauria;Saurischia;Theropoda;Coelurosauria;Aves;Neognathae;Accipitriformes;Accipitridae;Accipitrinae;Aquila	Accipitridae	Aquila	Aquila heliaca	18067	Complete	Aquila heliaca mitochondrion, complete genome	Zhou,L. and Dong,Y.	Complete mitochondrial genome of Aquila heliaca	Unpublished	-	43014
MK860035.1	Eukaryota;Metazoa;Chordata;Craniata;Vertebrata;Euteleostomi;Archelosauria;Archosauria;Dinosauria;Saurischia;Theropoda;Coelurosauria;Aves;Neognathae;Accipitriformes;Accipitridae;Accipitrinae;Aquila	Accipitridae	Aquila	Aquila nipalensis	18450	Complete	Aquila nipalensis mitochondrion, complete genome	Zhou,C., Tu,H., Chen,Y., Dou,L., Meng,Y., Yang,N., Yue,B. and Wu,Y.	The complete mitochondrial genome of Aquila nipalensis and its phylogenetic position	Mitochondrial DNA B Resour 4 (2), 2152-2153 (2019)	-	43760
NC_045042.1	Eukaryota;Metazoa;Chordata;Craniata;Vertebrata;Euteleostomi;Archelosauria;Archosauria;Dinosauria;Saurischia;Theropoda;Coelurosauria;Aves;Neognathae;Accipitriformes;Accipitridae;Accipitrinae;Aquila	Accipitridae	Aquila	Aquila nipalensis	18450	Complete	Aquila nipalensis mitochondrion, complete genome	Zhou,C., Tu,H., Chen,Y., Dou,L., Meng,Y., Yang,N., Yue,B. and Wu,Y.	The complete mitochondrial genome of Aquila nipalensis and its phylogenetic position	Mitochondrial DNA B Resour 4 (2), 2152-2153 (2019)	-	43775
AB830616.1	Eukaryota;Metazoa;Chordata;Craniata;Vertebrata;Euteleostomi;Archelosauria;Archosauria;Dinosauria;Saurischia;Theropoda;Coelurosauria;Aves;Neognathae;Accipitriformes;Accipitridae;Accipitrinae;Butastur	Accipitridae	Butastur	Butastur indicus	19059	Complete	Butastur indicus mitochondrial DNA, complete genome	Nagai,K., Azuma,A., Onoue,M. and Kasorndorkbua,C.	Complete mitochondrial genome sequences of two buzzard species (Butastur indicus and Butastur liventer) and phylogenetic relationships of genus Butastur	Unpublished	-	42706
LC541471.1	Eukaryota;Metazoa;Chordata;Craniata;Vertebrata;Euteleostomi;Archelosauria;Archosauria;Dinosauria;Saurischia;Theropoda;Coelurosauria;Aves;Neognathae;Accipitriformes;Accipitridae;Accipitrinae;Butastur	Accipitridae	Butastur	Butastur indicus	18013	Complete	Butastur indicus 2004-0171 mitochondrial DNA, complete genome	Yamamoto,Y., Kakizawa,R., Yamagishi,S., Asai,S. and Saitoh,T.	Mitochondrial Genome Project of Endangered Birds in Japan by Yamashina Institute for Ornithology	Unpublished	-	44169
MW017133.1	Eukaryota;Metazoa;Chordata;Craniata;Vertebrata;Euteleostomi;Archelosauria;Archosauria;Dinosauria;Saurischia;Theropoda;Coelurosauria;Aves;Neognathae;Accipitriformes;Accipitridae;Accipitrinae;Butastur	Accipitridae	Butastur	Butastur indicus	18169	Complete	Butastur indicus mitochondrion, complete genome	Wang,J.	Direct Submission	Submitted (08-SEP-2020) College of Software Engineering, Sichuan University, No. 29 Jiuyanqiao Wangjiang Road, Chengdu, Chengdu, Sichuan 610064, China	-	44683
NC_032362.1	Eukaryota;Metazoa;Chordata;Craniata;Vertebrata;Euteleostomi;Archelosauria;Archosauria;Dinosauria;Saurischia;Theropoda;Coelurosauria;Aves;Neognathae;Accipitriformes;Accipitridae;Accipitrinae;Butastur	Accipitridae	Butastur	Butastur indicus	19059	Complete	Butastur indicus mitochondrial DNA, complete genome	Nagai,K., Azuma,A., Onoue,M. and Kasorndorkbua,C.	Complete mitochondrial genome sequences of two buzzard species (Butastur indicus and Butastur liventer) and phylogenetic relationships of genus Butastur	Unpublished	-	42739
AB830617.1	Eukaryota;Metazoa;Chordata;Craniata;Vertebrata;Euteleostomi;Archelosauria;Archosauria;Dinosauria;Saurischia;Theropoda;Coelurosauria;Aves;Neognathae;Accipitriformes;Accipitridae;Accipitrinae;Butastur	Accipitridae	Butastur	Butastur liventer	19673	Complete	Butastur liventer mitochondrial DNA, complete genome	Nagai,K., Azuma,A., Onoue,M. and Kasorndorkbua,C.	Complete mitochondrial genome sequences of two buzzard species (Butastur indicus and Butastur liventer) and phylogenetic relationships of genus Butastur	Unpublished	-	42706
NC_032363.1	Eukaryota;Metazoa;Chordata;Craniata;Vertebrata;Euteleostomi;Archelosauria;Archosauria;Dinosauria;Saurischia;Theropoda;Coelurosauria;Aves;Neognathae;Accipitriformes;Accipitridae;Accipitrinae;Butastur	Accipitridae	Butastur	Butastur liventer	19673	Complete	Butastur liventer mitochondrial DNA, complete genome	Nagai,K., Azuma,A., Onoue,M. and Kasorndorkbua,C.	Complete mitochondrial genome sequences of two buzzard species (Butastur indicus and Butastur liventer) and phylogenetic relationships of genus Butastur	Unpublished	-	42739
AF380305.2	Eukaryota;Metazoa;Chordata;Craniata;Vertebrata;Euteleostomi;Archelosauria;Archosauria;Dinosauria;Saurischia;Theropoda;Coelurosauria;Aves;Neognathae;Accipitriformes;Accipitridae;Accipitrinae;Buteo	Accipitridae	Buteo	Buteo buteo	18674	Complete	Buteo buteo mitochondrion, complete genome	Haring,E., Kruckenhauser,L., Gamauf,A., Riesing,M.J. and Pinsker,W.	The complete sequence of the mitochondrial genome of Buteo buteo (Aves, Accipitridae) indicates an early split in the phylogeny of raptors	Mol. Biol. Evol. 18 (10), 1892-1904 (2001)	11557795	42577
MN122916.1	Eukaryota;Metazoa;Chordata;Craniata;Vertebrata;Euteleostomi;Archelosauria;Archosauria;Dinosauria;Saurischia;Theropoda;Coelurosauria;Aves;Neognathae;Accipitriformes;Accipitridae;Accipitrinae;Buteo	Accipitridae	Buteo	Buteo buteo	13998	Partial	Buteo buteo mitochondrion, partial genome	Margaryan,A.	DNAmark project	Unpublished	-	43852
NC_003128.3	Eukaryota;Metazoa;Chordata;Craniata;Vertebrata;Euteleostomi;Archelosauria;Archosauria;Dinosauria;Saurischia;Theropoda;Coelurosauria;Aves;Neognathae;Accipitriformes;Accipitridae;Accipitrinae;Buteo	Accipitridae	Buteo	Buteo buteo	18674	Complete	Buteo buteo mitochondrion, complete genome	Haring,E., Kruckenhauser,L., Gamauf,A., Riesing,M.J. and Pinsker,W.	The complete sequence of the mitochondrial genome of Buteo buteo (Aves, Accipitridae) indicates an early split in the phylogeny of raptors	Mol. Biol. Evol. 18 (10), 1892-1904 (2001)	11557795	40210
KT935541.1	Eukaryota;Metazoa;Chordata;Craniata;Vertebrata;Euteleostomi;Archelosauria;Archosauria;Dinosauria;Saurischia;Theropoda;Coelurosauria;Aves;Neognathae;Accipitriformes;Accipitridae;Accipitrinae;Buteo	Accipitridae	Buteo	Buteo hemilasius	18079	Complete	Buteo hemilasius mitochondrion, complete genome	Sun,G., Yang,X., Lu,Y., Gao,X., Zhao,C., Dou,H. and Zhang,H.	The complete mitochondrial genome sequence of Buteo hemilasius (Falconiformes: Accipitridae)	Mitochondrial DNA, 1-2 (2015) In press	26714217	42396
NC_029377.1	Eukaryota;Metazoa;Chordata;Craniata;Vertebrata;Euteleostomi;Archelosauria;Archosauria;Dinosauria;Saurischia;Theropoda;Coelurosauria;Aves;Neognathae;Accipitriformes;Accipitridae;Accipitrinae;Buteo	Accipitridae	Buteo	Buteo hemilasius	18079	Complete	Buteo hemilasius mitochondrion, complete genome	Sun,G., Yang,X., Lu,Y., Gao,X., Zhao,C., Dou,H. and Zhang,H.	The complete mitochondrial genome sequence of Buteo hemilasius (Falconiformes: Accipitridae)	Mitochondrial DNA, 1-2 (2015) In press	26714217	42439
KM364882.1	Eukaryota;Metazoa;Chordata;Craniata;Vertebrata;Euteleostomi;Archelosauria;Archosauria;Dinosauria;Saurischia;Theropoda;Coelurosauria;Aves;Neognathae;Accipitriformes;Accipitridae;Accipitrinae;Buteo	Accipitridae	Buteo	Buteo japonicus burmanicus	18231	Complete	Buteo buteo burmanicus mitochondrion, complete genome	Peng,Q.K., Zhang,K., Wu,Y.X., Tan,S. and Zou,F.D.	Complete mitochondrial genome of Himalayan buzzard (Buteo buteo burmanicus)	Mitochondrial DNA, 1-2 (2014) In press	25211082	41921
KP337337.1	Eukaryota;Metazoa;Chordata;Craniata;Vertebrata;Euteleostomi;Archelosauria;Archosauria;Dinosauria;Saurischia;Theropoda;Coelurosauria;Aves;Neognathae;Accipitriformes;Accipitridae;Accipitrinae;Buteo	Accipitridae	Buteo	Buteo lagopus	18559	Complete	Buteo lagopus voucher AHNU:A0381 mitochondrion, complete genome	Jiang,L., Chen,J., Wang,P., Ren,Q., Yuan,J., Qian,C., Hua,X., Guo,Z., Zhang,L., Yang,J., Wang,Y., Zhang,Q., Ding,H., Bi,D., Zhang,Z., Wang,Q., Chen,D. and Kan,X.	The Mitochondrial Genomes of Aquila fasciata and Buteo lagopus (Aves, Accipitriformes): Sequence, Structure and Phylogenetic Analyses	PLoS ONE 10 (8), E0136297 (2015)	26295156	42397
NC_029189.1	Eukaryota;Metazoa;Chordata;Craniata;Vertebrata;Euteleostomi;Archelosauria;Archosauria;Dinosauria;Saurischia;Theropoda;Coelurosauria;Aves;Neognathae;Accipitriformes;Accipitridae;Accipitrinae;Buteo	Accipitridae	Buteo	Buteo lagopus	18559	Complete	Buteo lagopus voucher AHNU:A0381 mitochondrion, complete genome	Jiang,L., Chen,J., Wang,P., Ren,Q., Yuan,J., Qian,C., Hua,X., Guo,Z., Zhang,L., Yang,J., Wang,Y., Zhang,Q., Ding,H., Bi,D., Zhang,Z., Wang,Q., Chen,D. and Kan,X.	The Mitochondrial Genomes of Aquila fasciata and Buteo lagopus (Aves, Accipitriformes): Sequence, Structure and Phylogenetic Analyses	PLoS ONE 10 (8), E0136297 (2015)	26295156	42431
MN356306.1	Eukaryota;Metazoa;Chordata;Craniata;Vertebrata;Euteleostomi;Archelosauria;Archosauria;Dinosauria;Saurischia;Theropoda;Coelurosauria;Aves;Neognathae;Accipitriformes;Accipitridae;Accipitrinae;Circaetus	Accipitridae	Circaetus	Circaetus pectoralis	17473	Complete	Circaetus pectoralis mitochondrion, complete genome	Feng,S., Stiller,J., Andreu-Sanchez,S., Margaryan,A., Chen,W., Paten,B. and Zhang,G.	Densely sampling genomes across the diversity of birds increases power of comparative genomics analyses	Unpublished	-	44081
NC_052805.1	Eukaryota;Metazoa;Chordata;Craniata;Vertebrata;Euteleostomi;Archelosauria;Archosauria;Dinosauria;Saurischia;Theropoda;Coelurosauria;Aves;Neognathae;Accipitriformes;Accipitridae;Accipitrinae;Circaetus	Accipitridae	Circaetus	Circaetus pectoralis	17473	Complete	Circaetus pectoralis mitochondrion, complete genome	Feng,S., Stiller,J., Andreu-Sanchez,S., Margaryan,A., Chen,W., Paten,B. and Zhang,G.	Densely sampling genomes across the diversity of birds increases power of comparative genomics analyses	Unpublished	-	44264
MK294163.1	Eukaryota;Metazoa;Chordata;Craniata;Vertebrata;Euteleostomi;Archelosauria;Archosauria;Dinosauria;Saurischia;Theropoda;Coelurosauria;Aves;Neognathae;Accipitriformes;Accipitridae;Accipitrinae;Circus	Accipitridae	Circus	Circus assimilis	17858	Partial	UNVERIFIED: Circus assimilis mitochondrion, partial genome	Knapp,M., Thomas,J.E., Haile,J., Prost,S., Ho,S.Y., Dussex,N., Cameron-Christie,S., Kardailsky,O., Barnett,R., Bunce,M., Gilbert,M.T. and Scofield,R.P.	Mitogenomic evidence of close relationships between New Zealand's extinct giant raptors and small-sized Australian sister-taxa	Mol. Phylogenet. Evol. 134, 122-128 (2019)	30753886	43540
KU237286.1	Eukaryota;Metazoa;Chordata;Craniata;Vertebrata;Euteleostomi;Archelosauria;Archosauria;Dinosauria;Saurischia;Theropoda;Coelurosauria;Aves;Neognathae;Accipitriformes;Accipitridae;Accipitrinae;Circus	Accipitridae	Circus	Circus cyaneus	20173	Complete	Circus cyaneus mitochondrion, complete genome	Hwang,U.W.	Complete mitochondrial genome of Circus cyaneus	Unpublished	-	43465
KX925606.1	Eukaryota;Metazoa;Chordata;Craniata;Vertebrata;Euteleostomi;Archelosauria;Archosauria;Dinosauria;Saurischia;Theropoda;Coelurosauria;Aves;Neognathae;Accipitriformes;Accipitridae;Accipitrinae;Circus	Accipitridae	Circus	Circus cyaneus	18754	Complete	Circus cyaneus mitochondrion, complete genome	Sun,G.L., Gao,X.D. and Xia,T.	Direct Submission	Submitted (29-SEP-2016) Collage of Life Science, Qufu Normal University, Jingxuan Street No. 57, Qufu, Shandong 273165, China	-	43088
KT438620.1	Eukaryota;Metazoa;Chordata;Craniata;Vertebrata;Euteleostomi;Archelosauria;Archosauria;Dinosauria;Saurischia;Theropoda;Coelurosauria;Aves;Neognathae;Accipitriformes;Accipitridae;Accipitrinae;Circus	Accipitridae	Circus	Circus melanoleucos	17749	Complete	Circus melanoleucos mitochondrion, complete genome	Zhou,L. and Dong,Y.	Complete mitochondrial genome of Pied Harrier	Unpublished	-	42978
NC_035801.1	Eukaryota;Metazoa;Chordata;Craniata;Vertebrata;Euteleostomi;Archelosauria;Archosauria;Dinosauria;Saurischia;Theropoda;Coelurosauria;Aves;Neognathae;Accipitriformes;Accipitridae;Accipitrinae;Circus	Accipitridae	Circus	Circus melanoleucos	17749	Complete	Circus melanoleucos mitochondrion, complete genome	Zhou,L. and Dong,Y.	Complete mitochondrial genome of Pied Harrier	Unpublished	-	43014
LC541452.1	Eukaryota;Metazoa;Chordata;Craniata;Vertebrata;Euteleostomi;Archelosauria;Archosauria;Dinosauria;Saurischia;Theropoda;Coelurosauria;Aves;Neognathae;Accipitriformes;Accipitridae;Accipitrinae;Circus	Accipitridae	Circus	Circus spilonotus spilonotus	18738	Complete	Circus spilonotus spilonotus 2003-0007 mitochondrial DNA, complete genome	Yamamoto,Y., Kakizawa,R., Yamagishi,S., Asai,S. and Saitoh,T.	Mitochondrial Genome Project of Endangered Birds in Japan by Yamashina Institute for Ornithology	Unpublished	-	44169
MK386464.1	Eukaryota;Metazoa;Chordata;Craniata;Vertebrata;Euteleostomi;Archelosauria;Archosauria;Dinosauria;Saurischia;Theropoda;Coelurosauria;Aves;Neognathae;Accipitriformes;Accipitridae;Accipitrinae;Circus	Accipitridae	Circus	Circus teauteensis	17873	Partial	Circus teauteensis mitochondrion, partial genome	Knapp,M., Thomas,J., Haile,J., Prost,S., Ho,S., Dussex,N., Cameron-Christie,S., Kardailsky,O., Barnett,R., Bunce,M., Gilbert,T. and Scofield,P.	Mitogenomic evidence of close relationships between New Zealand's extinct giant raptors and small-sized Australian sister-taxa	Unpublished	-	43540
OK662584.1	Eukaryota;Metazoa;Chordata;Craniata;Vertebrata;Euteleostomi;Archelosauria;Archosauria;Dinosauria;Saurischia;Theropoda;Coelurosauria;Aves;Neognathae;Accipitriformes;Accipitridae;Accipitrinae;Elanus	Accipitridae	Elanus	Elanus caeruleus	18898	Complete	Elanus caeruleus mitochondrion, complete genome	Luo,H., Fang,W., Lin,Q., Chen,X. and Zhou,X.	Characterization of the complete mitochondrial genome of Elanus caeruleus Desfontaines, 1789 (Accipitriformes: Accipitridae)	Mitochondrial DNA B Resour 7 (4), 627-628 (2022)	-	44656
MF683387.1	Eukaryota;Metazoa;Chordata;Craniata;Vertebrata;Euteleostomi;Archelosauria;Archosauria;Dinosauria;Saurischia;Theropoda;Coelurosauria;Aves;Neognathae;Accipitriformes;Accipitridae;Accipitrinae;Gyps	Accipitridae	Gyps	Gyps coprotheres	16908	Complete	Gyps coprotheres mitochondrion, complete genome	Adawaren,E.O., Du Plessis,M., Mukandiwa,L., Suleman,E. and Naidoo,V.	Complete mitochondrial genome of Cape Vulture (Gyps coprotheres) using Next Generation Sequencing on the Ion S5	Unpublished	-	44012
KX893247.1	Eukaryota;Metazoa;Chordata;Craniata;Vertebrata;Euteleostomi;Archelosauria;Archosauria;Dinosauria;Saurischia;Theropoda;Coelurosauria;Aves;Neognathae;Accipitriformes;Accipitridae;Accipitrinae;Gyps	Accipitridae	Gyps	Gyps fulvus	18094	Complete	Gyps fulvus mitochondrion, complete genome	Mereu,P., Decandia,L., Leoni,G. and Naitana,S.	Genetic diversity and evolutionary history of the Sardinian griffon vulture (Gyps fulvus) population as inferred by the mitochondrial DNA analysis	Unpublished	-	43008
NC_036050.1	Eukaryota;Metazoa;Chordata;Craniata;Vertebrata;Euteleostomi;Archelosauria;Archosauria;Dinosauria;Saurischia;Theropoda;Coelurosauria;Aves;Neognathae;Accipitriformes;Accipitridae;Accipitrinae;Gyps	Accipitridae	Gyps	Gyps fulvus	18094	Complete	Gyps fulvus mitochondrion, complete genome	Mereu,P., Decandia,L., Leoni,G. and Naitana,S.	Genetic diversity and evolutionary history of the Sardinian griffon vulture (Gyps fulvus) population as inferred by the mitochondrial DNA analysis	Unpublished	-	43031
KY594709.1	Eukaryota;Metazoa;Chordata;Craniata;Vertebrata;Euteleostomi;Archelosauria;Archosauria;Dinosauria;Saurischia;Theropoda;Coelurosauria;Aves;Neognathae;Accipitriformes;Accipitridae;Accipitrinae;Gyps	Accipitridae	Gyps	Gyps himalayensis	17381	Complete	Gyps himalayensis mitochondrion, complete genome	Jiang,L. and Chen,W.	The completemitochondrial genome sequence of the Himalayan Griffon, Gyps himalayensis	Unpublished	-	43309
MK043028.1	Eukaryota;Metazoa;Chordata;Craniata;Vertebrata;Euteleostomi;Archelosauria;Archosauria;Dinosauria;Saurischia;Theropoda;Coelurosauria;Aves;Neognathae;Accipitriformes;Accipitridae;Accipitrinae;Haliaeetus	Accipitridae	Haliaeetus	Haliaeetus albicilla	17719	Complete	Haliaeetus albicilla voucher IN1796 mitochondrion, complete genome	Kim,J.A., Kang,S.-G., Jeon,H.S., Jeon,J.H., Jang,J.-H., Kim,S. and An,J.	Complete mitogenomes of two Accipitridae, Haliaeetus albicilla, and Pernis ptilorhynchus	Mitochondrial DNA B Resour 4 (1), 392-393 (2019)	-	43507
MN356434.1	Eukaryota;Metazoa;Chordata;Craniata;Vertebrata;Euteleostomi;Archelosauria;Archosauria;Dinosauria;Saurischia;Theropoda;Coelurosauria;Aves;Neognathae;Accipitriformes;Accipitridae;Accipitrinae;Haliaeetus	Accipitridae	Haliaeetus	Haliaeetus albicilla	16462	Partial	Haliaeetus albicilla mitochondrion, partial genome	Feng,S., Stiller,J., Andreu-Sanchez,S., Margaryan,A., Chen,W., Paten,B. and Zhang,G.	Densely sampling genomes across the diversity of birds increases power of comparative genomics analyses	Unpublished	-	44108
NC_040858.1	Eukaryota;Metazoa;Chordata;Craniata;Vertebrata;Euteleostomi;Archelosauria;Archosauria;Dinosauria;Saurischia;Theropoda;Coelurosauria;Aves;Neognathae;Accipitriformes;Accipitridae;Accipitrinae;Haliaeetus	Accipitridae	Haliaeetus	Haliaeetus albicilla	17719	Complete	Haliaeetus albicilla voucher IN1796 mitochondrion, complete genome	Kim,J.A., Kang,S.-G., Jeon,H.S., Jeon,J.H., Jang,J.-H., Kim,S. and An,J.	Complete mitogenomes of two Accipitridae, Haliaeetus albicilla, and Pernis ptilorhynchus	Mitochondrial DNA B Resour 4 (1), 392-393 (2019)	-	43542
MN356134.1	Eukaryota;Metazoa;Chordata;Craniata;Vertebrata;Euteleostomi;Archelosauria;Archosauria;Dinosauria;Saurischia;Theropoda;Coelurosauria;Aves;Neognathae;Accipitriformes;Accipitridae;Accipitrinae;Haliaeetus	Accipitridae	Haliaeetus	Haliaeetus leucocephalus	18645	Partial	Haliaeetus leucocephalus mitochondrion, partial genome	Feng,S., Stiller,J., Andreu-Sanchez,S., Margaryan,A., Chen,W., Paten,B. and Zhang,G.	Densely sampling genomes across the diversity of birds increases power of comparative genomics analyses	Unpublished	-	44108
NC_066800.1	Eukaryota;Metazoa;Chordata;Craniata;Vertebrata;Euteleostomi;Archelosauria;Archosauria;Dinosauria;Saurischia;Theropoda;Coelurosauria;Aves;Neognathae;Accipitriformes;Accipitridae;Accipitrinae;Haliastur	Accipitridae	Haliastur	Haliastur indus	19055	Complete	Haliastur indus mitochondrion, complete genome	Sonongbua,J., Thong,T., Singchat,W., Ahmad,S.F., Muangmaid,N., Duengkae,P., Kasorndorkbua,C. and Srikulnath,K.	The Complete mitochondrial genome of the Brahminy kite, Haliastur indus (Boddaert, 1783)	Unpublished	-	44862
OP133375.1	Eukaryota;Metazoa;Chordata;Craniata;Vertebrata;Euteleostomi;Archelosauria;Archosauria;Dinosauria;Saurischia;Theropoda;Coelurosauria;Aves;Neognathae;Accipitriformes;Accipitridae;Accipitrinae;Haliastur	Accipitridae	Haliastur	Haliastur indus	19055	Complete	Haliastur indus mitochondrion, complete genome	Sonongbua,J., Thong,T., Singchat,W., Ahmad,S.F., Muangmaid,N., Duengkae,P., Kasorndorkbua,C. and Srikulnath,K.	The Complete mitochondrial genome of the Brahminy kite, Haliastur indus (Boddaert, 1783)	Unpublished	-	44821
MK294166.1	Eukaryota;Metazoa;Chordata;Craniata;Vertebrata;Euteleostomi;Archelosauria;Archosauria;Dinosauria;Saurischia;Theropoda;Coelurosauria;Aves;Neognathae;Accipitriformes;Accipitridae;Accipitrinae;Harpagornis	Accipitridae	Harpagornis	Harpagornis moorei	17272	Partial	Harpagornis moorei mitochondrion, partial genome	Knapp,M., Thomas,J.E., Haile,J., Prost,S., Ho,S.Y., Dussex,N., Cameron-Christie,S., Kardailsky,O., Barnett,R., Bunce,M., Gilbert,M.T. and Scofield,R.P.	Mitogenomic evidence of close relationships between New Zealand's extinct giant raptors and small-sized Australian sister-taxa	Mol. Phylogenet. Evol. 134, 122-128 (2019)	30753886	43540
MK294164.1	Eukaryota;Metazoa;Chordata;Craniata;Vertebrata;Euteleostomi;Archelosauria;Archosauria;Dinosauria;Saurischia;Theropoda;Coelurosauria;Aves;Neognathae;Accipitriformes;Accipitridae;Accipitrinae;Hieraaetus	Accipitridae	Hieraaetus	Hieraaetus morphnoides	17659	Partial	Hieraaetus morphnoides mitochondrion, partial genome	Knapp,M., Thomas,J.E., Haile,J., Prost,S., Ho,S.Y., Dussex,N., Cameron-Christie,S., Kardailsky,O., Barnett,R., Bunce,M., Gilbert,M.T. and Scofield,R.P.	Mitogenomic evidence of close relationships between New Zealand's extinct giant raptors and small-sized Australian sister-taxa	Mol. Phylogenet. Evol. 134, 122-128 (2019)	30753886	43540
MK294165.1	Eukaryota;Metazoa;Chordata;Craniata;Vertebrata;Euteleostomi;Archelosauria;Archosauria;Dinosauria;Saurischia;Theropoda;Coelurosauria;Aves;Neognathae;Accipitriformes;Accipitridae;Accipitrinae;Hieraaetus	Accipitridae	Hieraaetus	Hieraaetus pennatus	17666	Partial	Hieraaetus pennatus mitochondrion, partial genome	Knapp,M., Thomas,J.E., Haile,J., Prost,S., Ho,S.Y., Dussex,N., Cameron-Christie,S., Kardailsky,O., Barnett,R., Bunce,M., Gilbert,M.T. and Scofield,R.P.	Mitogenomic evidence of close relationships between New Zealand's extinct giant raptors and small-sized Australian sister-taxa	Mol. Phylogenet. Evol. 134, 122-128 (2019)	30753886	43540
MG930481.1	Eukaryota;Metazoa;Chordata;Craniata;Vertebrata;Euteleostomi;Archelosauria;Archosauria;Dinosauria;Saurischia;Theropoda;Coelurosauria;Aves;Neognathae;Accipitriformes;Accipitridae;Accipitrinae;Milvus	Accipitridae	Milvus	Milvus migrans	18016	Complete	Milvus migrans voucher IN1594 mitochondrion, complete genome	Jeon,H.S.	The mitochondrial genome of Milvus migrans (Aves, Accipitriformes, Accipitridae), an endangered species from South Korea	Mitochondrial DNA B Resour 3 (2), 498-499 (2018)	-	43288
NC_038195.1	Eukaryota;Metazoa;Chordata;Craniata;Vertebrata;Euteleostomi;Archelosauria;Archosauria;Dinosauria;Saurischia;Theropoda;Coelurosauria;Aves;Neognathae;Accipitriformes;Accipitridae;Accipitrinae;Milvus	Accipitridae	Milvus	Milvus migrans	18016	Complete	Milvus migrans voucher IN1594 mitochondrion, complete genome	Jeon,H.S.	The mitochondrial genome of Milvus migrans (Aves, Accipitriformes, Accipitridae), an endangered species from South Korea	Mitochondrial DNA B Resour 3 (2), 498-499 (2018)	-	43342
MN122837.1	Eukaryota;Metazoa;Chordata;Craniata;Vertebrata;Euteleostomi;Archelosauria;Archosauria;Dinosauria;Saurischia;Theropoda;Coelurosauria;Aves;Neognathae;Accipitriformes;Accipitridae;Accipitrinae;Milvus	Accipitridae	Milvus	Milvus milvus	17883	Partial	Milvus milvus mitochondrion, partial genome	Margaryan,A.	DNAmark project	Unpublished	-	43852
AP008239.1	Eukaryota;Metazoa;Chordata;Craniata;Vertebrata;Euteleostomi;Archelosauria;Archosauria;Dinosauria;Saurischia;Theropoda;Coelurosauria;Aves;Neognathae;Accipitriformes;Accipitridae;Accipitrinae;Nisaetus	Accipitridae	Nisaetus	Nisaetus alboniger	17977	Complete	Spizaetus alboniger mitochondrial DNA, complete genome	Asai,S., Yamamoto,Y., Kakizawa,R. and Yamagishi,S.	Gene flow with short distance dispersal and high gene diversity in the endangered Japanese pupulation of Hodgson's hawk-eagle Spizaetus nipalensis	Unpublished	-	38645
NC_007599.1	Eukaryota;Metazoa;Chordata;Craniata;Vertebrata;Euteleostomi;Archelosauria;Archosauria;Dinosauria;Saurischia;Theropoda;Coelurosauria;Aves;Neognathae;Accipitriformes;Accipitridae;Accipitrinae;Nisaetus	Accipitridae	Nisaetus	Nisaetus alboniger	17977	Complete	Nisaetus alboniger mitochondrion, complete genome	Asai,S., Yamamoto,Y. and Yamagishi,S.	Genetic diversity and extent of gene flow in the endangered Japanese pupulation of Hodgson's hawk-eagle, Spizaetus nipalensis	Bird Conserv. Int. 16, 113-129 (2006)	-	39918
AP008238.1	Eukaryota;Metazoa;Chordata;Craniata;Vertebrata;Euteleostomi;Archelosauria;Archosauria;Dinosauria;Saurischia;Theropoda;Coelurosauria;Aves;Neognathae;Accipitriformes;Accipitridae;Accipitrinae;Nisaetus	Accipitridae	Nisaetus	Nisaetus nipalensis	17667	Complete	Spizaetus nipalensis mitochondrial DNA, complete genome	Asai,S., Yamamoto,Y., Kakizawa,R. and Yamagishi,S.	Gene flow with short distance dispersal and high gene diversity in the endangered Japanese pupulation of Hodgson's hawk-eagle Spizaetus nipalensis	Unpublished	-	38658
NC_007598.1	Eukaryota;Metazoa;Chordata;Craniata;Vertebrata;Euteleostomi;Archelosauria;Archosauria;Dinosauria;Saurischia;Theropoda;Coelurosauria;Aves;Neognathae;Accipitriformes;Accipitridae;Accipitrinae;Nisaetus	Accipitridae	Nisaetus	Nisaetus nipalensis	17667	Complete	Nisaetus nipalensis mitochondrion, complete genome	Asai,S., Yamamoto,Y. and Yamagishi,S.	Gene diversity and extent of gene flow in the endangered Japanese pupulation of Hodgson's hawk-eagle, Spizaetus nipalensis	Bird Conserv. Int. 16, 113-129 (2006)	-	39918
LC541458.1	Eukaryota;Metazoa;Chordata;Craniata;Vertebrata;Euteleostomi;Archelosauria;Archosauria;Dinosauria;Saurischia;Theropoda;Coelurosauria;Aves;Neognathae;Accipitriformes;Accipitridae;Accipitrinae;Pernis	Accipitridae	Pernis	Pernis ptilorhynchus orientalis	18340	Complete	Pernis ptilorhynchus orientalis HN0387 mitochondrial DNA, complete genome	Yamamoto,Y., Kakizawa,R., Yamagishi,S., Asai,S. and Saitoh,T.	Mitochondrial Genome Project of Endangered Birds in Japan by Yamashina Institute for Ornithology	Unpublished	-	44169
JN191388.1	Eukaryota;Metazoa;Chordata;Craniata;Vertebrata;Euteleostomi;Archelosauria;Archosauria;Dinosauria;Saurischia;Theropoda;Coelurosauria;Aves;Neognathae;Accipitriformes;Accipitridae;Accipitrinae;Spilornis	Accipitridae	Spilornis	Spilornis cheela	18291	Complete	Spilornis cheela mitochondrion, complete genome	Qin,X., Shi,J., Guan,Q. and Zeng,D.	The complete mitochondrial genome of Spilornis cheela	Unpublished	-	42576
NC_015887.1	Eukaryota;Metazoa;Chordata;Craniata;Vertebrata;Euteleostomi;Archelosauria;Archosauria;Dinosauria;Saurischia;Theropoda;Coelurosauria;Aves;Neognathae;Accipitriformes;Accipitridae;Accipitrinae;Spilornis	Accipitridae	Spilornis	Spilornis cheela	18291	Complete	Spilornis cheela mitochondrion, complete genome	Qin,X., Shi,J., Guan,Q. and Zeng,D.	The complete mitochondrial genome of Spilornis cheela	Unpublished	-	40767
MN356300.1	Eukaryota;Metazoa;Chordata;Craniata;Vertebrata;Euteleostomi;Archelosauria;Archosauria;Dinosauria;Saurischia;Theropoda;Coelurosauria;Aves;Neognathae;Accipitriformes;Accipitridae;Accipitrinae;Spizaetus	Accipitridae	Spizaetus	Spizaetus tyrannus	17479	Complete	Spizaetus tyrannus mitochondrion, complete genome	Feng,S., Stiller,J., Andreu-Sanchez,S., Margaryan,A., Chen,W., Paten,B. and Zhang,G.	Densely sampling genomes across the diversity of birds increases power of comparative genomics analyses	Unpublished	-	44081
NC_052803.1	Eukaryota;Metazoa;Chordata;Craniata;Vertebrata;Euteleostomi;Archelosauria;Archosauria;Dinosauria;Saurischia;Theropoda;Coelurosauria;Aves;Neognathae;Accipitriformes;Accipitridae;Accipitrinae;Spizaetus	Accipitridae	Spizaetus	Spizaetus tyrannus	17479	Complete	Spizaetus tyrannus mitochondrion, complete genome	Feng,S., Stiller,J., Andreu-Sanchez,S., Margaryan,A., Chen,W., Paten,B. and Zhang,G.	Densely sampling genomes across the diversity of birds increases power of comparative genomics analyses	Unpublished	-	44264
AP011981.1	Eukaryota;Metazoa;Chordata;Craniata;Vertebrata;Euteleostomi;Actinopterygii;Neopterygii;Teleostei;Ostariophysi;Characiformes;Characoidei;Acestrorhynchidae;Acestrorhynchus	Acestrorhynchidae	Acestrorhynchus	Acestrorhynchus sp. NM-2010	16758	Complete	Acestrorhynchus sp. NM-2010 mitochondrial DNA, complete genome	Nakatani,M., Miya,M., Mabuchi,K., Saitoh,K. and Nishida,M.	Evolutionary history of Otophysi (Teleostei), a major clade of the modern freshwater fishes: Pangaean origin and Mesozoic radiation	BMC Evol. Biol. 11 (1), 177 (2011)	21693066	42576
NC_015755.1	Eukaryota;Metazoa;Chordata;Craniata;Vertebrata;Euteleostomi;Actinopterygii;Neopterygii;Teleostei;Ostariophysi;Characiformes;Characoidei;Acestrorhynchidae;Acestrorhynchus	Acestrorhynchidae	Acestrorhynchus	Acestrorhynchus sp. NM-2010	16758	Complete	Acestrorhynchus sp. NM-2010 mitochondrion, complete genome	Nakatani,M., Miya,M., Mabuchi,K., Saitoh,K. and Nishida,M.	Evolutionary history of Otophysi (Teleostei), a major clade of the modern freshwater fishes: Pangaean origin and Mesozoic radiation	BMC Evol. Biol. 11 (1), 177 (2011)	21693066	42531
KP067832.1	Eukaryota;Metazoa;Chordata;Craniata;Vertebrata;Euteleostomi;Actinopterygii;Neopterygii;Teleostei;Ostariophysi;Cypriniformes;Acheilognathidae;Acheilognathus	Acheilognathidae	Acheilognathus	Acheilognathus barbatus	16770	Complete	Acheilognathus barbatus mitochondrion, complete genome	Tao,W. and Sun,L.	The complete mitogenome of Acheilognathus barbatus (Cypriniformes; Cyprinidae)	Mitochondrial DNA, 1-2 (2014) In press	25427813	42156
NC_026872.1	Eukaryota;Metazoa;Chordata;Craniata;Vertebrata;Euteleostomi;Actinopterygii;Neopterygii;Teleostei;Ostariophysi;Cypriniformes;Acheilognathidae;Acheilognathus	Acheilognathidae	Acheilognathus	Acheilognathus barbatus	16770	Complete	Acheilognathus barbatus mitochondrion, complete genome	Tao,W. and Sun,L.	The complete mitogenome of Acheilognathus barbatus (Cypriniformes; Cyprinidae)	Mitochondrial DNA, 1-2 (2014) In press	25427813	42157
AP013345.1	Eukaryota;Metazoa;Chordata;Craniata;Vertebrata;Euteleostomi;Actinopterygii;Neopterygii;Teleostei;Ostariophysi;Cypriniformes;Acheilognathidae;Acheilognathus	Acheilognathidae	Acheilognathus	Acheilognathus cf. macropterus CBM-ZF-12465	16761	Complete	Acheilognathus cf. macropterus CBM-ZF-12465 mitochondrial DNA, complete genome, specimen_voucher: CBM:ZF:12465	Miya,M.	whole mitogenome of fishes	Unpublished	-	42403
AP012986.1	Eukaryota;Metazoa;Chordata;Craniata;Vertebrata;Euteleostomi;Actinopterygii;Neopterygii;Teleostei;Ostariophysi;Cypriniformes;Acheilognathidae;Acheilognathus	Acheilognathidae	Acheilognathus	Acheilognathus chankaensis	16676	Complete	Acanthorhodeus chankaensis mitochondrial DNA, complete sequence	Saitoh,K., Sado,T., Nishida,M. and Miya,M.	Cypriniform mitochondrial genome	Unpublished	-	43315
KF695385.1	Eukaryota;Metazoa;Chordata;Craniata;Vertebrata;Euteleostomi;Actinopterygii;Neopterygii;Teleostei;Ostariophysi;Cypriniformes;Acheilognathidae;Acheilognathus	Acheilognathidae	Acheilognathus	Acheilognathus chankaensis	16774	Complete	Acanthorhodeus chankaensis mitochondrion, complete genome	Lv,W., Cao,D., Wu,J., Zheng,X. and Sun,X.	The complete mitochondrial genome sequence of Acanthorhodeus chankaensis(Dybowski)	Unpublished	-	41604
MK380726.1	Eukaryota;Metazoa;Chordata;Craniata;Vertebrata;Euteleostomi;Actinopterygii;Neopterygii;Teleostei;Ostariophysi;Cypriniformes;Acheilognathidae;Acheilognathus	Acheilognathidae	Acheilognathus	Acheilognathus chankaensis	16926	Complete	Acheilognathus chankaensis mitochondrion, complete genome	Tan,J., Yin,Z., Huang,H. and Zeng,C.	Characterization and phylogenetic analysis of Acheilognathus chankaensis mitochondrial genome	Mitochondrial DNA B Resour 4 (1), 1148-1149 (2019)	-	43887
MN683735.1	Eukaryota;Metazoa;Chordata;Craniata;Vertebrata;Euteleostomi;Actinopterygii;Neopterygii;Teleostei;Ostariophysi;Cypriniformes;Acheilognathidae;Acheilognathus	Acheilognathidae	Acheilognathus	Acheilognathus chankaensis	16676	Complete	Acheilognathus chankaensis mitochondrion, complete genome	Yang,S.	Acanthorhodeus chankaensis mitochondrion,complete sequence	Unpublished	-	44135
NC_023101.1	Eukaryota;Metazoa;Chordata;Craniata;Vertebrata;Euteleostomi;Actinopterygii;Neopterygii;Teleostei;Ostariophysi;Cypriniformes;Acheilognathidae;Acheilognathus	Acheilognathidae	Acheilognathus	Acheilognathus chankaensis	16774	Complete	Acanthorhodeus chankaensis mitochondrion, complete genome	Lv,W., Cao,D., Wu,J., Zheng,X. and Sun,X.	The complete mitochondrial genome sequence of Acanthorhodeus chankaensis(Dybowski)	Unpublished	-	41653
AP013346.1	Eukaryota;Metazoa;Chordata;Craniata;Vertebrata;Euteleostomi;Actinopterygii;Neopterygii;Teleostei;Ostariophysi;Cypriniformes;Acheilognathidae;Acheilognathus	Acheilognathidae	Acheilognathus	Acheilognathus cyanostigma	16454	Complete	Acheilognathus cyanostigma mitochondrial DNA, almost complete genome, except for D-loop, specimen_voucher: CBM:ZF:11749-1	Miya,M.	whole mitogenome of fishes	Unpublished	-	42403
KT591478.1	Eukaryota;Metazoa;Chordata;Craniata;Vertebrata;Euteleostomi;Actinopterygii;Neopterygii;Teleostei;Ostariophysi;Cypriniformes;Acheilognathidae;Acheilognathus	Acheilognathidae	Acheilognathus	Acheilognathus gracilis	16988	Complete	Acheilognathus gracilis mitochondrion, complete genome	Park,C.E., Park,G.S., Hong,S.J., Park,Y.J., Kim,M.C., Kim,K.H., Park,H.C. and Shin,J.H.	Acanthorhodeus gracilis mitochondrial DNA	Unpublished	-	42311
NC_028416.1	Eukaryota;Metazoa;Chordata;Craniata;Vertebrata;Euteleostomi;Actinopterygii;Neopterygii;Teleostei;Ostariophysi;Cypriniformes;Acheilognathidae;Acheilognathus	Acheilognathidae	Acheilognathus	Acheilognathus gracilis	16988	Complete	Acanthorhodeus gracilis mitochondrion, complete genome	Park,C.E., Park,G.S., Hong,S.J., Park,Y.J., Kim,M.C., Kim,K.H., Park,H.C. and Shin,J.H.	Acanthorhodeus gracilis mitochondrial DNA	Unpublished	-	42345
MZ334545.1	Eukaryota;Metazoa;Chordata;Craniata;Vertebrata;Euteleostomi;Actinopterygii;Neopterygii;Teleostei;Ostariophysi;Cypriniformes;Acheilognathidae;Acheilognathus	Acheilognathidae	Acheilognathus	Acheilognathus hypselonotus	16706	Complete	Acheilognathus hypselonotus mitochondrion, complete genome	Zhu,L.	Complete mitochondrial genome of Acheilognathus hypselonotus (Cypriniformes: Cyprinidae) in China's Dianshan River	Unpublished	-	44453
KP015738.1	Eukaryota;Metazoa;Chordata;Craniata;Vertebrata;Euteleostomi;Actinopterygii;Neopterygii;Teleostei;Ostariophysi;Cypriniformes;Acheilognathidae;Acheilognathus	Acheilognathidae	Acheilognathus	Acheilognathus imberbis	16819	Complete	Acheilognathus imberbis mitochondrion, complete genome	Wang,B., Wang,S., Hu,M., He,Z. and Wang,F.	Mitochondrial genome of Paracheilognathus imberbis (Cypriniformes: Cyprinidae: Acheilognathinae)	Mitochondrial DNA, 1-2 (2014) In press	25484169	42071
NC_067619.1	Eukaryota;Metazoa;Chordata;Craniata;Vertebrata;Euteleostomi;Actinopterygii;Neopterygii;Teleostei;Ostariophysi;Cypriniformes;Acheilognathidae;Acheilognathus	Acheilognathidae	Acheilognathus	Acheilognathus imberbis	16576	Complete	Acheilognathus imberbis mitochondrion, complete genome	-	Direct Submission	Submitted (12-NOV-2022) National Center for Biotechnology Information, NIH, Bethesda, MD 20894, USA	-	44905
OL542519.1	Eukaryota;Metazoa;Chordata;Craniata;Vertebrata;Euteleostomi;Actinopterygii;Neopterygii;Teleostei;Ostariophysi;Cypriniformes;Acheilognathidae;Acheilognathus	Acheilognathidae	Acheilognathus	Acheilognathus imberbis	16576	Complete	Acheilognathus imberbis mitochondrion, complete genome	Zhang,H., Song,X. and Cheng,Q.	Direct Submission	Submitted (17-NOV-2021) Laboratory of Fishery Resources, East China Sea Fisheries Research Institute, Chinese Academy of Fishery Sciences, 300 Jungong Road, Shanghai, Shanghai 200090, China	-	44839
EF483933.1	Eukaryota;Metazoa;Chordata;Craniata;Vertebrata;Euteleostomi;Actinopterygii;Neopterygii;Teleostei;Ostariophysi;Cypriniformes;Acheilognathidae;Acheilognathus	Acheilognathidae	Acheilognathus	Acheilognathus intermedia	16610	Complete	Acheilognathus intermedia mitochondrion, complete genome	Hwang,D.S., Lee,W.O. and Lee,J.S.	Complete mitochondrial genome of the Korean bitterling Acheilognathus intermedia (Cypriniformes; Cyprinidae)	Mitochondrial DNA 24 (4), 416-417 (2013)	23398304	41477
NC_013705.1	Eukaryota;Metazoa;Chordata;Craniata;Vertebrata;Euteleostomi;Actinopterygii;Neopterygii;Teleostei;Ostariophysi;Cypriniformes;Acheilognathidae;Acheilognathus	Acheilognathidae	Acheilognathus	Acheilognathus intermedia	16610	Complete	Acheilognathus intermedia mitochondrion, complete genome	Hwang,D.S., Lee,W.O. and Lee,J.S.	Complete mitochondrial genome of the Korean bitterling Acheilognathus intermedia (Cypriniformes; Cyprinidae)	Mitochondrial DNA 24 (4), 416-417 (2013)	23398304	41529
LC631940.1	Eukaryota;Metazoa;Chordata;Craniata;Vertebrata;Euteleostomi;Actinopterygii;Neopterygii;Teleostei;Ostariophysi;Cypriniformes;Acheilognathidae;Acheilognathus	Acheilognathidae	Acheilognathus	Acheilognathus longipinnis	16772	Complete	Acheilognathus longipinnis mitochondrial DNA, complete genome	Kakehashi,R., Ito,S., Yasui,K., Kambayashi,C., Kanao,S. and Kurabayashi,A.	Amplification and sequencing of the complete mtDNA of the endangered bitterling, Acheilognathus longipinnis, using environmental DNA from aquarium water	Unpublished	-	44594
EF483935.1	Eukaryota;Metazoa;Chordata;Craniata;Vertebrata;Euteleostomi;Actinopterygii;Neopterygii;Teleostei;Ostariophysi;Cypriniformes;Acheilognathidae;Acheilognathus	Acheilognathidae	Acheilognathus	Acheilognathus macropterus	16774	Complete	Acheilognathus macropterus mitochondrion, complete genome	Hwang,D.S., Lee,W.O. and Lee,J.S.	Complete mitochondrial genome of the freshwater fish, Acanthorhodeus macropterus (Cypriniformes, Cyprinidae)	Mitochondrial DNA 25 (1), 11-12 (2014)	23527611	41708
KJ499466.1	Eukaryota;Metazoa;Chordata;Craniata;Vertebrata;Euteleostomi;Actinopterygii;Neopterygii;Teleostei;Ostariophysi;Cypriniformes;Acheilognathidae;Acheilognathus	Acheilognathidae	Acheilognathus	Acheilognathus macropterus	16773	Complete	Acheilognathus macropterus mitochondrion, complete genome	Zhu,X., Ma,Z., Yang,X., Xu,H. and Yang,R.	Complete mitochondrial genome of the Chinese bitterling Acheilognathus macropterus (Cypriniformes: cyprinidae)	Mitochondrial DNA (2014) In press	24724975	41808
NC_013711.1	Eukaryota;Metazoa;Chordata;Craniata;Vertebrata;Euteleostomi;Actinopterygii;Neopterygii;Teleostei;Ostariophysi;Cypriniformes;Acheilognathidae;Acheilognathus	Acheilognathidae	Acheilognathus	Acheilognathus macropterus	16774	Complete	Acheilognathus macropterus mitochondrion, complete genome	Hwang,D.S., Lee,W.O. and Lee,J.S.	Complete mitochondrial genome of the freshwater fish, Acanthorhodeus macropterus (Cypriniformes, Cyprinidae)	Mitochondrial DNA 25 (1), 11-12 (2014)	23527611	41730
LC006056.1	Eukaryota;Metazoa;Chordata;Craniata;Vertebrata;Euteleostomi;Actinopterygii;Neopterygii;Teleostei;Ostariophysi;Cypriniformes;Acheilognathidae;Acheilognathus	Acheilognathidae	Acheilognathus	Acheilognathus majusculus	17155	Complete	Acheilognathus majusculus mitochondrial DNA, complete genome	An,H.S., Kim,C.H., Hwang,H.K., Myeong,J.I. and An,C.M.	The complete mitochondrial genome of Acheilognathus majusuculus	Unpublished	-	42339
NC_028736.1	Eukaryota;Metazoa;Chordata;Craniata;Vertebrata;Euteleostomi;Actinopterygii;Neopterygii;Teleostei;Ostariophysi;Cypriniformes;Acheilognathidae;Acheilognathus	Acheilognathidae	Acheilognathus	Acheilognathus majusculus	17155	Complete	Acheilognathus majusculus mitochondrial DNA, complete genome	An,H.S., Kim,C.H., Hwang,H.K., Myeong,J.I. and An,C.M.	The complete mitochondrial genome of Acheilognathus majusuculus	Unpublished	-	42412
AP012985.1	Eukaryota;Metazoa;Chordata;Craniata;Vertebrata;Euteleostomi;Actinopterygii;Neopterygii;Teleostei;Ostariophysi;Cypriniformes;Acheilognathidae;Acheilognathus	Acheilognathidae	Acheilognathus	Acheilognathus melanogaster	16556	Complete	Acheilognathus melanogaster mitochondrial DNA, complete sequence	Saitoh,K., Sado,T., Nishida,M. and Miya,M.	Cypriniform mitochondrial genome	Unpublished	-	43315
KT692966.1	Eukaryota;Metazoa;Chordata;Craniata;Vertebrata;Euteleostomi;Actinopterygii;Neopterygii;Teleostei;Ostariophysi;Cypriniformes;Acheilognathidae;Acheilognathus	Acheilognathidae	Acheilognathus	Acheilognathus meridianus	16563	Complete	Acheilognathus meridianus mitochondrion, complete genome	Wang,S., Hu,M., Wang,B., Wang,F. and Wu,Z.	Paracheilognathus meridianus mitochondrial DNA, complete genome	Unpublished	-	42613
NC_031152.1	Eukaryota;Metazoa;Chordata;Craniata;Vertebrata;Euteleostomi;Actinopterygii;Neopterygii;Teleostei;Ostariophysi;Cypriniformes;Acheilognathidae;Acheilognathus	Acheilognathidae	Acheilognathus	Acheilognathus meridianus	16563	Complete	Acheilognathus meridianus mitochondrion, complete genome	Wang,S., Hu,M., Wang,B., Wang,F. and Wu,Z.	Paracheilognathus meridianus mitochondrial DNA, complete genome	Unpublished	-	42655
MG783572.1	Eukaryota;Metazoa;Chordata;Craniata;Vertebrata;Euteleostomi;Actinopterygii;Neopterygii;Teleostei;Ostariophysi;Cypriniformes;Acheilognathidae;Acheilognathus	Acheilognathidae	Acheilognathus	Acheilognathus omeiensis	16774	Complete	Acheilognathus omeiensis mitochondrion, complete genome	Zou,Y., Chen,M. and Wu,T.	Identification and analysis of the complete mitochondrial genome of Acheilognathus omeiensis (cypriniformes, cyprinidae)	Unpublished	-	43169
NC_037404.1	Eukaryota;Metazoa;Chordata;Craniata;Vertebrata;Euteleostomi;Actinopterygii;Neopterygii;Teleostei;Ostariophysi;Cypriniformes;Acheilognathidae;Acheilognathus	Acheilognathidae	Acheilognathus	Acheilognathus omeiensis	16774	Complete	Acheilognathus omeiensis mitochondrion, complete genome	Zou,Y., Chen,M. and Wu,T.	Identification and analysis of the complete mitochondrial genome of Acheilognathus omeiensis (cypriniformes, cyprinidae)	Unpublished	-	43227
AP013342.1	Eukaryota;Metazoa;Chordata;Craniata;Vertebrata;Euteleostomi;Actinopterygii;Neopterygii;Teleostei;Ostariophysi;Cypriniformes;Acheilognathidae;Acheilognathus	Acheilognathidae	Acheilognathus	Acheilognathus rhombeus	16783	Complete	Acheilognathus rhombeus mitochondrial DNA, complete genome, specimen_voucher: CBM:ZF:11186	Miya,M.	whole mitogenome of fishes	Unpublished	-	42403
KT601094.1	Eukaryota;Metazoa;Chordata;Craniata;Vertebrata;Euteleostomi;Actinopterygii;Neopterygii;Teleostei;Ostariophysi;Cypriniformes;Acheilognathidae;Acheilognathus	Acheilognathidae	Acheilognathus	Acheilognathus rhombeus	16780	Complete	Acheilognathus rhombeus mitochondrion, complete genome	Park,C.E., Park,G.S., Hong,S.J., Park,Y.J., Kim,M.C., Kim,K.H., Park,H.C. and Shin,J.H.	Acheilognathus rhombeus mitochondrial DNA	Unpublished	-	42315
NC_028433.1	Eukaryota;Metazoa;Chordata;Craniata;Vertebrata;Euteleostomi;Actinopterygii;Neopterygii;Teleostei;Ostariophysi;Cypriniformes;Acheilognathidae;Acheilognathus	Acheilognathidae	Acheilognathus	Acheilognathus rhombeus	16780	Complete	Acheilognathus rhombeus mitochondrion, complete genome	Park,C.E., Park,G.S., Hong,S.J., Park,Y.J., Kim,M.C., Kim,K.H., Park,H.C. and Shin,J.H.	Acheilognathus rhombeus mitochondrial DNA	Unpublished	-	42345
EF483930.1	Eukaryota;Metazoa;Chordata;Craniata;Vertebrata;Euteleostomi;Actinopterygii;Neopterygii;Teleostei;Ostariophysi;Cypriniformes;Acheilognathidae;Acheilognathus	Acheilognathidae	Acheilognathus	Acheilognathus signifer	16566	Complete	Acheilognathus signifer mitochondrion, complete genome	Lee,J.-S.	Direct Submission	Submitted (07-MAR-2007) Molecular and Environmental Bioscience, Hanyang University, Seongdong-gu, Seoul 133-791, Korea	-	42574
JQ714034.1	Eukaryota;Metazoa;Chordata;Craniata;Vertebrata;Euteleostomi;Actinopterygii;Neopterygii;Teleostei;Ostariophysi;Cypriniformes;Acheilognathidae;Acheilognathus	Acheilognathidae	Acheilognathus	Acheilognathus signifer	16566	Complete	Acheilognathus signifer mitochondrion, complete genome	Hwang do,Y., Koim,S.K., Ryu,S.H. and Hwang,U.W.	Complete mitochondrial genome of Acheilognathus signifer (Cypriniformes, Cyprinidae): Comparison of light-strand replication origins from six Acheilognathus species	Mitochondrial DNA 23 (4), 306-307 (2012)	22591207	41140
NC_013702.1	Eukaryota;Metazoa;Chordata;Craniata;Vertebrata;Euteleostomi;Actinopterygii;Neopterygii;Teleostei;Ostariophysi;Cypriniformes;Acheilognathidae;Acheilognathus	Acheilognathidae	Acheilognathus	Acheilognathus signifer	16566	Complete	Acheilognathus signifer mitochondrion, complete genome	-	Direct Submission	Submitted (05-JAN-2010) National Center for Biotechnology Information, NIH, Bethesda, MD 20894, USA	-	40191
FJ515921.1	Eukaryota;Metazoa;Chordata;Craniata;Vertebrata;Euteleostomi;Actinopterygii;Neopterygii;Teleostei;Ostariophysi;Cypriniformes;Acheilognathidae;Acheilognathus	Acheilognathidae	Acheilognathus	Acheilognathus somjinensis	16569	Complete	Acheilognathus somjinensis mitochondrion, complete genome	Hwang,D.S., Byeon,H.K. and Lee,J.S.	Complete mitochondrial genome of the freshwater fish, Acheilognathus somjinensis (Cypriniformes, Cyprinidae)	Mitochondrial DNA 25 (1), 13-14 (2014)	23527612	41708
NC_014882.1	Eukaryota;Metazoa;Chordata;Craniata;Vertebrata;Euteleostomi;Actinopterygii;Neopterygii;Teleostei;Ostariophysi;Cypriniformes;Acheilognathidae;Acheilognathus	Acheilognathidae	Acheilognathus	Acheilognathus somjinensis	16569	Complete	Acheilognathus somjinensis mitochondrion, complete genome	Hwang,D.S., Byeon,H.K. and Lee,J.S.	Complete mitochondrial genome of the freshwater fish, Acheilognathus somjinensis (Cypriniformes, Cyprinidae)	Mitochondrial DNA 25 (1), 13-14 (2014)	23527612	41725
AP013348.1	Eukaryota;Metazoa;Chordata;Craniata;Vertebrata;Euteleostomi;Actinopterygii;Neopterygii;Teleostei;Ostariophysi;Cypriniformes;Acheilognathidae;Acheilognathus	Acheilognathidae	Acheilognathus	Acheilognathus sp. CBM-ZF-11927	16254	Complete	Acheilognathus sp. CBM-ZF-11927 mitochondrial DNA, almost complete genome, except for D-loop, specimen_voucher: CBM:ZF:11927	Miya,M.	whole mitogenome of fishes	Unpublished	-	42403
LC494270.1	Eukaryota;Metazoa;Chordata;Craniata;Vertebrata;Euteleostomi;Actinopterygii;Neopterygii;Teleostei;Ostariophysi;Cypriniformes;Acheilognathidae;Acheilognathus	Acheilognathidae	Acheilognathus	Acheilognathus tabira erythropterus	16770	Complete	Acheilognathus tabira erythropterus mitochondrial DNA, complete genome	Nagata,N. and Kitamura,J.	The complete mitochondrial genomes of two endangered bitterling Acheilognathus tabira tohokuensis and A. tabira erythropterus (Cyprinidae, Acheilognathinae)	Mitochondrial DNA B Resour 4, 2865-2866 (2019)	-	43713
AP013343.1	Eukaryota;Metazoa;Chordata;Craniata;Vertebrata;Euteleostomi;Actinopterygii;Neopterygii;Teleostei;Ostariophysi;Cypriniformes;Acheilognathidae;Acheilognathus	Acheilognathidae	Acheilognathus	Acheilognathus tabira jordani	16765	Complete	Acheilognathus tabira jordani mitochondrial DNA, complete genome, specimen_voucher: CBM:ZF:11174	Miya,M.	whole mitogenome of fishes	Unpublished	-	42403
AP013347.1	Eukaryota;Metazoa;Chordata;Craniata;Vertebrata;Euteleostomi;Actinopterygii;Neopterygii;Teleostei;Ostariophysi;Cypriniformes;Acheilognathidae;Acheilognathus	Acheilognathidae	Acheilognathus	Acheilognathus tabira nakamurae	16343	Complete	Acheilognathus tabira nakamurae mitochondrial DNA, almost complete genome, except for D-loop, specimen_voucher: CBM:ZF:11928	Miya,M.	whole mitogenome of fishes	Unpublished	-	42403
AP013344.1	Eukaryota;Metazoa;Chordata;Craniata;Vertebrata;Euteleostomi;Actinopterygii;Neopterygii;Teleostei;Ostariophysi;Cypriniformes;Acheilognathidae;Acheilognathus	Acheilognathidae	Acheilognathus	Acheilognathus tabira tabira	16771	Complete	Acheilognathus tabira tabira mitochondrial DNA, almost complete genome, except for D-loop, specimen_voucher: CBM:ZF:11193	Miya,M.	whole mitogenome of fishes	Unpublished	-	42403
LC494269.1	Eukaryota;Metazoa;Chordata;Craniata;Vertebrata;Euteleostomi;Actinopterygii;Neopterygii;Teleostei;Ostariophysi;Cypriniformes;Acheilognathidae;Acheilognathus	Acheilognathidae	Acheilognathus	Acheilognathus tabira tohokuensis	16774	Complete	Acheilognathus tabira tohokuensis mitochondrial DNA, complete genome	Nagata,N. and Kitamura,J.	The complete mitochondrial genomes of two endangered bitterling Acheilognathus tabira tohokuensis and A. tabira erythropterus (Cyprinidae, Acheilognathinae)	Mitochondrial DNA B Resour 4, 2865-2866 (2019)	-	43713
MH261370.1	Eukaryota;Metazoa;Chordata;Craniata;Vertebrata;Euteleostomi;Actinopterygii;Neopterygii;Teleostei;Ostariophysi;Cypriniformes;Acheilognathidae;Acheilognathus	Acheilognathidae	Acheilognathus	Acheilognathus tonkinensis	16767	Complete	Acheilognathus tonkinensis mitochondrion, complete genome	Zhang,M., Wang,K., Zhang,L., Tang,Z., Zhong,S., Tan,H., Wu,L., Chen,X. and Cheng,G.	Complete mitochondrial genome and phylogenetic implications of the rainbow bitterling Acheilognathus tonkinensis (Cypriniformes: Cyprinidae)	Mitochondrial DNA B Resour 3 (2), 1178-1179 (2018)	-	43585
NC_042407.1	Eukaryota;Metazoa;Chordata;Craniata;Vertebrata;Euteleostomi;Actinopterygii;Neopterygii;Teleostei;Ostariophysi;Cypriniformes;Acheilognathidae;Acheilognathus	Acheilognathidae	Acheilognathus	Acheilognathus tonkinensis	16767	Complete	Acheilognathus tonkinensis mitochondrion, complete genome	Zhang,M., Wang,K., Zhang,L., Tang,Z., Zhong,S., Tan,H., Wu,L., Chen,X. and Cheng,G.	Complete mitochondrial genome and phylogenetic implications of the rainbow bitterling Acheilognathus tonkinensis (Cypriniformes: Cyprinidae)	Mitochondrial DNA B Resour 3 (2), 1178-1179 (2018)	-	43720
AB239602.1	Eukaryota;Metazoa;Chordata;Craniata;Vertebrata;Euteleostomi;Actinopterygii;Neopterygii;Teleostei;Ostariophysi;Cypriniformes;Acheilognathidae;Acheilognathus	Acheilognathidae	Acheilognathus	Acheilognathus typus	16778	Complete	Acheilognathus typus mitochondrial DNA, complete genome	Saitoh,K., Sado,T., Mayden,R.L., Hanzawa,N., Nakamura,K., Nishida,M. and Miya,M.	Mitogenomic evolution and interrelationships of the Cypriniformes (Actinopterygii: Ostariophysi): the first evidence toward resolution of higher-level relationships of the world's largest freshwater fish clade based on 59 whole mitogenome sequences	J. Mol. Evol. 63 (6), 826-841 (2006)	17086453	42565
NC_008668.1	Eukaryota;Metazoa;Chordata;Craniata;Vertebrata;Euteleostomi;Actinopterygii;Neopterygii;Teleostei;Ostariophysi;Cypriniformes;Acheilognathidae;Acheilognathus	Acheilognathidae	Acheilognathus	Acheilognathus typus	16778	Complete	Acheilognathus typus mitochondrion, complete genome	Saitoh,K., Sado,T., Mayden,R.L., Hanzawa,N., Nakamura,K., Nishida,M. and Miya,M.	Mitogenomic Evolution and Interrelationships of the Cypriniformes (Actinopterygii: Ostariophysi): The First Evidence Toward Resolution of Higher-Level Relationships of the World's Largest Freshwater Fish Clade Based on 59 Whole Mitogenome Sequences	J. Mol. Evol. 63 (6), 826-841 (2006)	17086453	39069
EF483936.1	Eukaryota;Metazoa;Chordata;Craniata;Vertebrata;Euteleostomi;Actinopterygii;Neopterygii;Teleostei;Ostariophysi;Cypriniformes;Acheilognathidae;Acheilognathus	Acheilognathidae	Acheilognathus	Acheilognathus yamatsutae	16703	Complete	Acheilognathus yamatsutae mitochondrion, complete genome	Hwang,D.S., Lee,W.O. and Lee,J.S.	Complete mitochondrial genome of the striped bittering Acheilognathus yamatsutae (Cypriniformes; Cyprinidae)	Mitochondrial DNA 24 (6), 676-677 (2013)	23484505	41586
NC_013712.1	Eukaryota;Metazoa;Chordata;Craniata;Vertebrata;Euteleostomi;Actinopterygii;Neopterygii;Teleostei;Ostariophysi;Cypriniformes;Acheilognathidae;Acheilognathus	Acheilognathidae	Acheilognathus	Acheilognathus yamatsutae	16703	Complete	Acheilognathus yamatsutae mitochondrion, complete genome	Hwang,D.S., Lee,W.O. and Lee,J.S.	Complete mitochondrial genome of the striped bittering Acheilognathus yamatsutae (Cypriniformes; Cyprinidae)	Mitochondrial DNA 24 (6), 676-677 (2013)	23484505	41597
NC_066655.1	Eukaryota;Metazoa;Chordata;Craniata;Vertebrata;Euteleostomi;Actinopterygii;Neopterygii;Teleostei;Ostariophysi;Cypriniformes;Acheilognathidae;Paratanakia	Acheilognathidae	Paratanakia	Paratanakia chii	16575	Complete	Paratanakia chii mitochondrion, complete genome	-	Direct Submission	Submitted (03-OCT-2022) National Center for Biotechnology Information, NIH, Bethesda, MD 20894, USA	-	44862
ON961028.1	Eukaryota;Metazoa;Chordata;Craniata;Vertebrata;Euteleostomi;Actinopterygii;Neopterygii;Teleostei;Ostariophysi;Cypriniformes;Acheilognathidae;Paratanakia	Acheilognathidae	Paratanakia	Paratanakia chii	16575	Complete	Paratanakia chii mitochondrion, complete genome	Zhang,H.	Direct Submission	Submitted (11-JUL-2022) School, Zhe Jiang Ocean University, Dinghai, Zhous Han, Zhejiang 316100, China	-	44816
MW896838.1	Eukaryota;Metazoa;Chordata;Craniata;Vertebrata;Euteleostomi;Actinopterygii;Neopterygii;Teleostei;Ostariophysi;Cypriniformes;Acheilognathidae;Rhodeus	Acheilognathidae	Rhodeus	Rhodeus albomarginatus	16764	Complete	Rhodeus albomarginatus mitochondrion, complete genome	Xu,L.	Direct Submission	Submitted (09-APR-2021) Department of Fisheries, College of Animal Science, Guizhou University, Jiaxiu South Road, Huaxi District, Guiyang, Guizhou 550025, China	-	44369
AP011209.1	Eukaryota;Metazoa;Chordata;Craniata;Vertebrata;Euteleostomi;Actinopterygii;Neopterygii;Teleostei;Ostariophysi;Cypriniformes;Acheilognathidae;Rhodeus	Acheilognathidae	Rhodeus	Rhodeus amarus	16607	Complete	Rhodeus amarus mitochondrial DNA, complete genome	Miya,M.	Whole mitochondrial genome sequences in Cypriniformes	Unpublished	-	42649
NC_031538.1	Eukaryota;Metazoa;Chordata;Craniata;Vertebrata;Euteleostomi;Actinopterygii;Neopterygii;Teleostei;Ostariophysi;Cypriniformes;Acheilognathidae;Rhodeus	Acheilognathidae	Rhodeus	Rhodeus amarus	16607	Complete	Rhodeus amarus mitochondrial DNA, complete genome	Miya,M.	Whole mitochondrial genome sequences in Cypriniformes	Unpublished	-	42691
AP010778.1	Eukaryota;Metazoa;Chordata;Craniata;Vertebrata;Euteleostomi;Actinopterygii;Neopterygii;Teleostei;Ostariophysi;Cypriniformes;Acheilognathidae;Rhodeus	Acheilognathidae	Rhodeus	Rhodeus atremius	17282	Complete	Rhodeus atremius mitochondrial DNA, complete genome	Saitoh,K., Sado,T., Nishida,M. and Miya,M.	Cypriniform mitochondrial genome	Unpublished	-	43315
AP011255.1	Eukaryota;Metazoa;Chordata;Craniata;Vertebrata;Euteleostomi;Actinopterygii;Neopterygii;Teleostei;Ostariophysi;Cypriniformes;Acheilognathidae;Rhodeus	Acheilognathidae	Rhodeus	Rhodeus atremius atremius	16734	Complete	Rhodeus atremius atremius mitochondrial DNA, complete genome	Miya,M.	Whole mitochondrial genome sequences in Cypriniformes	Unpublished	-	42649
MZ981722.1	Eukaryota;Metazoa;Chordata;Craniata;Vertebrata;Euteleostomi;Actinopterygii;Neopterygii;Teleostei;Ostariophysi;Cypriniformes;Acheilognathidae;Rhodeus	Acheilognathidae	Rhodeus	Rhodeus cyanorostris	16580	Complete	Rhodeus cyanorostris mitochondrion, complete genome	Li,W.	Complete mitochondrial genome sequence of Rhodeinae cyanorostris: characterization and phylogenetic analysis	Unpublished	-	44821
NC_060735.1	Eukaryota;Metazoa;Chordata;Craniata;Vertebrata;Euteleostomi;Actinopterygii;Neopterygii;Teleostei;Ostariophysi;Cypriniformes;Acheilognathidae;Rhodeus	Acheilognathidae	Rhodeus	Rhodeus cyanorostris	16580	Complete	Rhodeus cyanorostris mitochondrion, complete genome	Li,W., Qiu,N. and Du,H.	Complete mitochondrial genome of Rhodeuscyanorostris (Teleostei, Cyprinidae): characterization and phylogenetic analysis	Zookeys 1081, 111-125 (2022)	35087298	44618
OL856007.1	Eukaryota;Metazoa;Chordata;Craniata;Vertebrata;Euteleostomi;Actinopterygii;Neopterygii;Teleostei;Ostariophysi;Cypriniformes;Acheilognathidae;Rhodeus	Acheilognathidae	Rhodeus	Rhodeus cyanorostris	16580	Complete	Rhodeus cyanorostris mitochondrion, complete genome	Li,W., Qiu,N. and Du,H.	Complete mitochondrial genome of Rhodeuscyanorostris (Teleostei, Cyprinidae): characterization and phylogenetic analysis	Zookeys 1081, 111-125 (2022)	35087298	44597
KF980890.1	Eukaryota;Metazoa;Chordata;Craniata;Vertebrata;Euteleostomi;Actinopterygii;Neopterygii;Teleostei;Ostariophysi;Cypriniformes;Acheilognathidae;Rhodeus	Acheilognathidae	Rhodeus	Rhodeus fangi	16733	Complete	Rhodeus fangi mitochondrion, complete genome	Yi,W.J., Yu,Y. and Shen,J.Z.	The complete mitochondrial genome of the Rhodeus fangi (Teleostei, Cypriniformes, Acheilognathidae)	Unpublished	-	42185
NC_027437.1	Eukaryota;Metazoa;Chordata;Craniata;Vertebrata;Euteleostomi;Actinopterygii;Neopterygii;Teleostei;Ostariophysi;Cypriniformes;Acheilognathidae;Rhodeus	Acheilognathidae	Rhodeus	Rhodeus fangi	16733	Complete	Rhodeus fangi mitochondrion, complete genome	Yi,W.J., Yu,Y. and Shen,J.Z.	The complete mitochondrial genome of the Rhodeus fangi (Teleostei, Cypriniformes, Acheilognathidae)	Unpublished	-	42212
KM232987.1	Eukaryota;Metazoa;Chordata;Craniata;Vertebrata;Euteleostomi;Actinopterygii;Neopterygii;Teleostei;Ostariophysi;Cypriniformes;Acheilognathidae;Rhodeus	Acheilognathidae	Rhodeus	Rhodeus lighti	16677	Complete	Rhodeus lighti mitochondrion, complete genome	Wang,B., Wang,S., Hu,M. and Wang,F.	Complete mitochondrial genome of Rhodeus lighti (Cypriniformes: Cyprinidae)	Mitochondrial DNA, 1-2 (2014) In press	25186141	41896
NC_024885.1	Eukaryota;Metazoa;Chordata;Craniata;Vertebrata;Euteleostomi;Actinopterygii;Neopterygii;Teleostei;Ostariophysi;Cypriniformes;Acheilognathidae;Rhodeus	Acheilognathidae	Rhodeus	Rhodeus lighti	16677	Complete	Rhodeus lighti mitochondrion, complete genome	Wang,B., Wang,S., Hu,M. and Wang,F.	Complete mitochondrial genome of Rhodeus lighti (Cypriniformes: Cyprinidae)	Mitochondrial DNA, 1-2 (2014) In press	25186141	41928
KU291171.1	Eukaryota;Metazoa;Chordata;Craniata;Vertebrata;Euteleostomi;Actinopterygii;Neopterygii;Teleostei;Ostariophysi;Cypriniformes;Acheilognathidae;Rhodeus	Acheilognathidae	Rhodeus	Rhodeus notatus	16735	Complete	Rhodeus notatus mitochondrion, complete genome	Park,C.E., Park,Y.J., Park,G.S., Kim,M.C., Park,H.C. and Shin,J.H.	Rhodeus notatus mitochondrial DNA	Unpublished	-	42437
NC_029718.1	Eukaryota;Metazoa;Chordata;Craniata;Vertebrata;Euteleostomi;Actinopterygii;Neopterygii;Teleostei;Ostariophysi;Cypriniformes;Acheilognathidae;Rhodeus	Acheilognathidae	Rhodeus	Rhodeus notatus	16735	Complete	Rhodeus notatus mitochondrion, complete genome	Park,C.E., Park,Y.J., Park,G.S., Kim,M.C., Park,H.C. and Shin,J.H.	Rhodeus notatus mitochondrial DNA	Unpublished	-	42472
DQ026430.1	Eukaryota;Metazoa;Chordata;Craniata;Vertebrata;Euteleostomi;Actinopterygii;Neopterygii;Teleostei;Ostariophysi;Cypriniformes;Acheilognathidae;Rhodeus	Acheilognathidae	Rhodeus	Rhodeus ocellatus	16680	Complete	Rhodeus ocellatus voucher IHB rsp030528 mitochondrion, complete genome	He,S., Gu,X., Mayden,R.L., Chen,W.J., Conway,K.W. and Chen,Y.	Phylogenetic position of the enigmatic genus Psilorhynchus (Ostariophysi: Cypriniformes): evidence from the mitochondrial genome	Mol. Phylogenet. Evol. 47 (1), 419-425 (2008)	18053751	42577
KT004415.1	Eukaryota;Metazoa;Chordata;Craniata;Vertebrata;Euteleostomi;Actinopterygii;Neopterygii;Teleostei;Ostariophysi;Cypriniformes;Acheilognathidae;Rhodeus	Acheilognathidae	Rhodeus	Rhodeus ocellatus	16761	Complete	Rhodeus ocellatus mitochondrion, complete genome	Hu,J., Chen,Y., Zhao,H., Yang,H. and Liu,L.	Direct Submission	Submitted (01-JUN-2015) College of Animal Science, South China Agricultural University, No. 483 Wushan Road in Tianhe district, Guangzhou, Guangdong 510642, China	-	42223
MW007386.1	Eukaryota;Metazoa;Chordata;Craniata;Vertebrata;Euteleostomi;Actinopterygii;Neopterygii;Teleostei;Ostariophysi;Cypriniformes;Acheilognathidae;Rhodeus	Acheilognathidae	Rhodeus	Rhodeus ocellatus	16675	Complete	Rhodeus ocellatus mitochondrion, complete genome	Liu,K. and Feng,X.-Y.	Complete sequence and gene organization of the mitochondrial #genome of Rhodeus ocellatus Kner from Ou River	Unpublished	-	44126
NC_011211.1	Eukaryota;Metazoa;Chordata;Craniata;Vertebrata;Euteleostomi;Actinopterygii;Neopterygii;Teleostei;Ostariophysi;Cypriniformes;Acheilognathidae;Rhodeus	Acheilognathidae	Rhodeus	Rhodeus ocellatus	16680	Complete	Rhodeus ocellatus mitochondrion, complete genome	He,S., Gu,X., Mayden,R.L., Chen,W.J., Conway,K.W. and Chen,Y.	Phylogenetic position of the enigmatic genus Psilorhynchus (Ostariophysi: Cypriniformes): evidence from the mitochondrial genome	Mol. Phylogenet. Evol. 47 (1), 419-425 (2008)	18053751	39707
AB070205.1	Eukaryota;Metazoa;Chordata;Craniata;Vertebrata;Euteleostomi;Actinopterygii;Neopterygii;Teleostei;Ostariophysi;Cypriniformes;Acheilognathidae;Rhodeus	Acheilognathidae	Rhodeus	Rhodeus ocellatus kurumeus	16674	Complete	Rhodeus ocellatus kurumeus mitochondrial DNA, complete genome	Saitoh,K., Sado,T., Mayden,R.L., Hanzawa,N., Nakamura,K., Nishida,M. and Miya,M.	Mitogenomic evolution and interrelationships of the Cypriniformes (Actinopterygii: Ostariophysi): the first evidence toward resolution of higher-level relationships of the world's largest freshwater fish clade based on 59 whole mitogenome sequences	J. Mol. Evol. 63 (6), 826-841 (2006)	17086453	41228
NC_008642.1	Eukaryota;Metazoa;Chordata;Craniata;Vertebrata;Euteleostomi;Actinopterygii;Neopterygii;Teleostei;Ostariophysi;Cypriniformes;Acheilognathidae;Rhodeus	Acheilognathidae	Rhodeus	Rhodeus ocellatus kurumeus	16674	Complete	Rhodeus ocellatus kurumeus mitochondrion, complete genome	Saitoh,K., Sado,T., Mayden,R.L., Hanzawa,N., Nakamura,K., Nishida,M. and Miya,M.	Mitogenomic Evolution and Interrelationships of the Cypriniformes (Actinopterygii: Ostariophysi): The First Evidence Toward Resolution of Higher-Level Relationships of the World's Largest Freshwater Fish Clade Based on 59 Whole Mitogenome Sequences	J. Mol. Evol. 63 (6), 826-841 (2006)	17086453	39066
KF425517.1	Eukaryota;Metazoa;Chordata;Craniata;Vertebrata;Euteleostomi;Actinopterygii;Neopterygii;Teleostei;Ostariophysi;Cypriniformes;Acheilognathidae;Rhodeus	Acheilognathidae	Rhodeus	Rhodeus pseudosericeus	16574	Complete	Rhodeus pseudosericeus mitochondrion, complete genome	Jeon,H.-B. and Suk,H.Y.	Complete mitochondrial genome of Rhodeus pseudosericeus	Unpublished	-	41552
KM052222.1	Eukaryota;Metazoa;Chordata;Craniata;Vertebrata;Euteleostomi;Actinopterygii;Neopterygii;Teleostei;Ostariophysi;Cypriniformes;Acheilognathidae;Rhodeus	Acheilognathidae	Rhodeus	Rhodeus sericeus	16581	Complete	Rhodeus sericeus mitochondrion, complete genome	Xu,C. and Zhao,S.	Mitochondrial DNA complete genome of Rhodeus sericeus	Unpublished	-	41920
NC_025326.1	Eukaryota;Metazoa;Chordata;Craniata;Vertebrata;Euteleostomi;Actinopterygii;Neopterygii;Teleostei;Ostariophysi;Cypriniformes;Acheilognathidae;Rhodeus	Acheilognathidae	Rhodeus	Rhodeus sericeus	16581	Complete	Rhodeus sericeus mitochondrion, complete genome	Xu,C. and Zhao,S.	Mitochondrial DNA complete genome of Rhodeus sericeus	Unpublished	-	41988
KF176560.1	Eukaryota;Metazoa;Chordata;Craniata;Vertebrata;Euteleostomi;Actinopterygii;Neopterygii;Teleostei;Ostariophysi;Cypriniformes;Acheilognathidae;Rhodeus	Acheilognathidae	Rhodeus	Rhodeus shitaiensis	16774	Complete	Rhodeus shitaiensis mitochondrion, complete genome	Li,F., Shao,K.T., Lin,Y.S. and Chang,C.H.	The complete mitochondrial genome of the Rhodeus shitaiensis (Teleostei, Cypriniformes, Acheilognathidae)	Mitochondrial DNA (2013) In press	24047170	41546
NC_022690.1	Eukaryota;Metazoa;Chordata;Craniata;Vertebrata;Euteleostomi;Actinopterygii;Neopterygii;Teleostei;Ostariophysi;Cypriniformes;Acheilognathidae;Rhodeus	Acheilognathidae	Rhodeus	Rhodeus shitaiensis	16774	Complete	Rhodeus shitaiensis mitochondrion, complete genome	Li,F., Shao,K.T., Lin,Y.S. and Chang,C.H.	The complete mitochondrial genome of the Rhodeus shitaiensis (Teleostei, Cypriniformes, Acheilognathidae)	Mitochondrial DNA (2013) In press	24047170	41626
KF533721.1	Eukaryota;Metazoa;Chordata;Craniata;Vertebrata;Euteleostomi;Actinopterygii;Neopterygii;Teleostei;Ostariophysi;Cypriniformes;Acheilognathidae;Rhodeus	Acheilognathidae	Rhodeus	Rhodeus sinensis	16677	Complete	Rhodeus sinensis mitochondrion, complete genome	Yang,X., Ma,Z., Xie,L., Yang,R. and Shen,J.	Complete mitochondrial genome of the Chinese bitterling Rhodeus sinensis (Cypriniformes: Cyprinidae)	Mitochondrial DNA (2013) In press	24090002	41573
NC_022721.1	Eukaryota;Metazoa;Chordata;Craniata;Vertebrata;Euteleostomi;Actinopterygii;Neopterygii;Teleostei;Ostariophysi;Cypriniformes;Acheilognathidae;Rhodeus	Acheilognathidae	Rhodeus	Rhodeus sinensis	16677	Complete	Rhodeus sinensis mitochondrion, complete genome	Yang,X., Ma,Z., Xie,L., Yang,R. and Shen,J.	Complete mitochondrial genome of the Chinese bitterling Rhodeus sinensis (Cypriniformes: Cyprinidae)	Mitochondrial DNA (2013) In press	24090002	41626
EF483934.1	Eukaryota;Metazoa;Chordata;Craniata;Vertebrata;Euteleostomi;Actinopterygii;Neopterygii;Teleostei;Ostariophysi;Cypriniformes;Acheilognathidae;Rhodeus	Acheilognathidae	Rhodeus	Rhodeus suigensis	16733	Complete	Rhodeus suigensis mitochondrion, complete genome	Hwang,D.S., Lee,W.O. and Lee,J.S.	Complete mitochondrial genome of the freshwater fish, Rhodeus suigensis (Cypriniformes, Cyprinidae)	Mitochondrial DNA 25 (1), 5-6 (2014)	23510332	41708
NC_013709.1	Eukaryota;Metazoa;Chordata;Craniata;Vertebrata;Euteleostomi;Actinopterygii;Neopterygii;Teleostei;Ostariophysi;Cypriniformes;Acheilognathidae;Rhodeus	Acheilognathidae	Rhodeus	Rhodeus suigensis	16733	Complete	Rhodeus suigensis mitochondrion, complete genome	Hwang,D.S., Lee,W.O. and Lee,J.S.	Complete mitochondrial genome of the freshwater fish, Rhodeus suigensis (Cypriniformes, Cyprinidae)	Mitochondrial DNA 25 (1), 5-6 (2014)	23510332	41725
DQ155662.1	Eukaryota;Metazoa;Chordata;Craniata;Vertebrata;Euteleostomi;Actinopterygii;Neopterygii;Teleostei;Ostariophysi;Cypriniformes;Acheilognathidae;Rhodeus	Acheilognathidae	Rhodeus	Rhodeus uyekii	16817	Complete	Rhodeus uyekii mitochondrion, complete genome	Kim,B.C., Kang,T.W., Kim,M.S. and Kim,C.B.	The complete mitogenome of Rhodeus uyekii (Cypriniformes, Cyprinidae)	DNA Seq. 17 (3), 181-186 (2006)	17286045	42577
EF483937.1	Eukaryota;Metazoa;Chordata;Craniata;Vertebrata;Euteleostomi;Actinopterygii;Neopterygii;Teleostei;Ostariophysi;Cypriniformes;Acheilognathidae;Rhodeus	Acheilognathidae	Rhodeus	Rhodeus uyekii	16827	Complete	Rhodeus uyekii mitochondrion, complete genome	Lee,J.-S.	Direct Submission	Submitted (08-MAR-2007) Molecular and Environmental Bioscience, Hanyang University, Seongdong-gu, Seoul 133-791, Korea	-	42574
NC_007885.1	Eukaryota;Metazoa;Chordata;Craniata;Vertebrata;Euteleostomi;Actinopterygii;Neopterygii;Teleostei;Ostariophysi;Cypriniformes;Acheilognathidae;Rhodeus	Acheilognathidae	Rhodeus	Rhodeus uyekii	16817	Complete	Rhodeus uyekii mitochondrion, complete genome	Kim,B.C., Kang,T.W., Kim,M.S. and Kim,C.B.	The complete mitogenome of Rhodeus uyekii (Cypriniformes, Cyprinidae)	DNA Seq. 17 (3), 181-186 (2006)	17286045	39107
MH190825.1	Eukaryota;Metazoa;Chordata;Craniata;Vertebrata;Euteleostomi;Actinopterygii;Neopterygii;Teleostei;Ostariophysi;Cypriniformes;Acheilognathidae;Sinorhodeus	Acheilognathidae	Sinorhodeus	Sinorhodeus microlepis	16591	Complete	Sinorhodeus microlepis mitochondrion, complete genome	Yu,P., Zhou,L., Zhou,X.-Y., Yang,W.-T., Zhang,J., Zhang,X.-J., Wang,Y. and Gui,J.-F.	Unusual AT-skew of Sinorhodeus microlepis mitogenome provides new insights into mitogenome features and phylogenetic implications of bitterling fishes	Int. J. Biol. Macromol. 129, 339-350 (2019)	-	43585
MN231004.1	Eukaryota;Metazoa;Chordata;Craniata;Vertebrata;Euteleostomi;Actinopterygii;Neopterygii;Teleostei;Ostariophysi;Cypriniformes;Acheilognathidae;Sinorhodeus	Acheilognathidae	Sinorhodeus	Sinorhodeus microlepis	16591	Complete	Sinorhodeus microlepis mitochondrion, complete genome	Li,W., Wang,Q. and Chen,X.	Direct Submission	Submitted (27-JUL-2019) Jiangsu Agri-animal husbandry vocational college, Institution of Fisheries Science and Technology, Fenghuang Road, Taizhou, Jiangsu 225300, China	-	44067
NC_042717.1	Eukaryota;Metazoa;Chordata;Craniata;Vertebrata;Euteleostomi;Actinopterygii;Neopterygii;Teleostei;Ostariophysi;Cypriniformes;Acheilognathidae;Sinorhodeus	Acheilognathidae	Sinorhodeus	Sinorhodeus microlepis	16591	Complete	Sinorhodeus microlepis mitochondrion, complete genome	Yu,P., Zhou,L., Zhou,X.-Y., Yang,W.-T., Zhang,J., Zhang,X.-J., Wang,Y. and Gui,J.-F.	Unusual AT-skew of Sinorhodeus microlepis mitogenome provides new insights into mitogenome features and phylogenetic implications of bitterling fishes	Int. J. Biol. Macromol. 129, 339-350 (2019)	-	43657
AP009312.1	Eukaryota;Metazoa;Chordata;Craniata;Vertebrata;Euteleostomi;Actinopterygii;Neopterygii;Teleostei;Ostariophysi;Cypriniformes;Acheilognathidae;Tanakia	Acheilognathidae	Tanakia	Tanakia himantegus	16572	Complete	Tanakia himantegus mitochondrial DNA, complete genome	Saitoh,K., Sado,T., Nishida,M. and Miya,M.	Cypriniform mitochondrial genome	Unpublished	-	43315
KP231201.1	Eukaryota;Metazoa;Chordata;Craniata;Vertebrata;Euteleostomi;Actinopterygii;Neopterygii;Teleostei;Ostariophysi;Cypriniformes;Acheilognathidae;Tanakia	Acheilognathidae	Tanakia	Tanakia himantegus	16575	Complete	Tanakia himantegus mitochondrion, complete genome	Cheng,Y. and Tao,W.	The complete mitogenome of Tanakia himantegus (Cypriniformes; Cyprinidae)	Mitochondrial DNA, 1-2 (2015) In press	25630741	42123
NC_027084.1	Eukaryota;Metazoa;Chordata;Craniata;Vertebrata;Euteleostomi;Actinopterygii;Neopterygii;Teleostei;Ostariophysi;Cypriniformes;Acheilognathidae;Tanakia	Acheilognathidae	Tanakia	Tanakia himantegus	16575	Complete	Tanakia himantegus mitochondrion, complete genome	Cheng,Y. and Tao,W.	The complete mitogenome of Tanakia himantegus (Cypriniformes; Cyprinidae)	Mitochondrial DNA, 1-2 (2015) In press	25630741	42157
MZ568803.1	Eukaryota;Metazoa;Chordata;Craniata;Vertebrata;Euteleostomi;Actinopterygii;Neopterygii;Teleostei;Ostariophysi;Cypriniformes;Acheilognathidae;Tanakia	Acheilognathidae	Tanakia	Tanakia himantegus chii	16574	Complete	Tanakia himantegus chii mitochondrion, complete genome	Wang,J.	Sequencing and analysis of mitochondrial genome of Tanakia chii	Unpublished	-	44521
EF483932.1	Eukaryota;Metazoa;Chordata;Craniata;Vertebrata;Euteleostomi;Actinopterygii;Neopterygii;Teleostei;Ostariophysi;Cypriniformes;Acheilognathidae;Tanakia	Acheilognathidae	Tanakia	Tanakia koreensis	16563	Complete	Acheilognathus koreensis mitochondrion, complete genome	Hwang,D.S., Lee,W.O. and Lee,J.S.	Complete mitochondrial genome of the Korean bitterling Acheilognathus koreensis (Cypriniformes; Cyprinidae)	Mitochondrial DNA 24 (4), 414-415 (2013)	23398241	41477
NC_013704.1	Eukaryota;Metazoa;Chordata;Craniata;Vertebrata;Euteleostomi;Actinopterygii;Neopterygii;Teleostei;Ostariophysi;Cypriniformes;Acheilognathidae;Tanakia	Acheilognathidae	Tanakia	Tanakia koreensis	16563	Complete	Acheilognathus koreensis mitochondrion, complete genome	Hwang,D.S., Lee,W.O. and Lee,J.S.	Complete mitochondrial genome of the Korean bitterling Acheilognathus koreensis (Cypriniformes; Cyprinidae)	Mitochondrial DNA 24 (4), 414-415 (2013)	23398241	41529
AP010781.1	Eukaryota;Metazoa;Chordata;Craniata;Vertebrata;Euteleostomi;Actinopterygii;Neopterygii;Teleostei;Ostariophysi;Cypriniformes;Acheilognathidae;Tanakia	Acheilognathidae	Tanakia	Tanakia lanceolata	16605	Complete	Tanakia lanceolata mitochondrial DNA, complete genome	Saitoh,K., Sado,T., Nishida,M. and Miya,M.	Cypriniform mitochondrial genome	Unpublished	-	43315
KJ589418.1	Eukaryota;Metazoa;Chordata;Craniata;Vertebrata;Euteleostomi;Actinopterygii;Neopterygii;Teleostei;Ostariophysi;Cypriniformes;Acheilognathidae;Tanakia	Acheilognathidae	Tanakia	Tanakia lanceolata	16607	Complete	Tanakia lanceolata mitochondrion, complete genome	Xu,X., Cao,X. and Zhu,Y.	The complete mitochondrial genome of Tanakia lanceolata (Cypriniformes: Cyprinidae)	Mitochondrial DNA (2014) In press	24865912	41820
MN841274.1	Eukaryota;Metazoa;Chordata;Craniata;Vertebrata;Euteleostomi;Actinopterygii;Neopterygii;Teleostei;Ostariophysi;Cypriniformes;Acheilognathidae;Tanakia	Acheilognathidae	Tanakia	Tanakia lanceolata	16608	Complete	Tanakia lanceolata mitochondrion, complete genome	Alam,M.J., Amin,M.H.F., Lee,S.R. and Kim,H.-W.	Complete mitochondrial genome of Tanakia lanceolata	Unpublished	-	44116
NC_024566.1	Eukaryota;Metazoa;Chordata;Craniata;Vertebrata;Euteleostomi;Actinopterygii;Neopterygii;Teleostei;Ostariophysi;Cypriniformes;Acheilognathidae;Tanakia	Acheilognathidae	Tanakia	Tanakia lanceolata	16607	Complete	Tanakia lanceolata mitochondrion, complete genome	Xu,X., Cao,X. and Zhu,Y.	The complete mitochondrial genome of Tanakia lanceolata (Cypriniformes: Cyprinidae)	Mitochondrial DNA (2014) In press	24865912	41879
MG800785.1	Eukaryota;Metazoa;Chordata;Craniata;Vertebrata;Euteleostomi;Actinopterygii;Neopterygii;Teleostei;Ostariophysi;Cypriniformes;Acheilognathidae;Tanakia	Acheilognathidae	Tanakia	Tanakia latimarginata	16568	Complete	Tanakia latimarginata mitochondrion, complete genome	Suk,H.Y., Jeon,H.-B. and Kim,H.J.	Complete mitochondrial genome of Tanakia latimarginata	Unpublished	-	43396
NC_039820.1	Eukaryota;Metazoa;Chordata;Craniata;Vertebrata;Euteleostomi;Actinopterygii;Neopterygii;Teleostei;Ostariophysi;Cypriniformes;Acheilognathidae;Tanakia	Acheilognathidae	Tanakia	Tanakia latimarginata	16568	Complete	Tanakia latimarginata mitochondrion, complete genome	Suk,H.Y., Jeon,H.-B. and Kim,H.J.	Complete mitochondrial genome of Tanakia latimarginata	Unpublished	-	43419
KM386633.1	Eukaryota;Metazoa;Chordata;Craniata;Vertebrata;Euteleostomi;Actinopterygii;Neopterygii;Teleostei;Ostariophysi;Cypriniformes;Acheilognathidae;Tanakia	Acheilognathidae	Tanakia	Tanakia limbata	16565	Complete	Tanakia limbata mitochondrion, complete genome	Luo,Y., Cao,X. and Zhu,Y.	The complete mitochondrial genome of Tanakia limbata (Cypriniformes: Cyprinidae)	Mitochondrial DNA, 1-2 (2014) In press	25259456	41934
NC_025515.1	Eukaryota;Metazoa;Chordata;Craniata;Vertebrata;Euteleostomi;Actinopterygii;Neopterygii;Teleostei;Ostariophysi;Cypriniformes;Acheilognathidae;Tanakia	Acheilognathidae	Tanakia	Tanakia limbata	16565	Complete	Tanakia limbata mitochondrion, complete genome	Luo,Y., Cao,X. and Zhu,Y.	The complete mitochondrial genome of Tanakia limbata (Cypriniformes: Cyprinidae)	Mitochondrial DNA, 1-2 (2014) In press	25259456	41988
AP012526.1	Eukaryota;Metazoa;Chordata;Craniata;Vertebrata;Euteleostomi;Actinopterygii;Neopterygii;Teleostei;Ostariophysi;Cypriniformes;Acheilognathidae;Tanakia	Acheilognathidae	Tanakia	Tanakia tanago	16584	Complete	Tanakia tanago mitochondrial DNA, complete genome	Iwasaki,W., Fukunaga,T., Isagozawa,R., Yamada,K., Maeda,Y., Satoh,T.P., Sado,T., Mabuchi,K., Takeshima,H., Miya,M. and Nishida,M.	MitoFish and MitoAnnotator: a mitochondrial genome database of fish with an accurate and automatic annotation pipeline	Mol. Biol. Evol. 30 (11), 2531-2540 (2013)	23955518	42767
LC533289.1	Eukaryota;Metazoa;Chordata;Craniata;Vertebrata;Euteleostomi;Actinopterygii;Neopterygii;Teleostei;Ostariophysi;Cypriniformes;Acheilognathidae;Tanakia	Acheilognathidae	Tanakia	Tanakia tanago	16584	Complete	Tanakia tanago UU-SBD-Bitterling01 mitochondrial DNA, complete genome	Fukata,Y. and Iigo,M.	The complete mitochondrial genome of Tanakia tanago (Acheilognathinae, Cyprinidae, Cypriniformes) found in Tochigi Prefecture, Japan, and its phylogenetic analysis	Unpublished	-	44292
NC_027665.1	Eukaryota;Metazoa;Chordata;Craniata;Vertebrata;Euteleostomi;Actinopterygii;Neopterygii;Teleostei;Ostariophysi;Cypriniformes;Acheilognathidae;Tanakia	Acheilognathidae	Tanakia	Tanakia tanago	16584	Complete	Tanakia tanago mitochondrion, complete genome	Miya,M., Sato,Y., Fukunaga,T., Sado,T., Poulsen,J.Y., Sato,K., Minamoto,T., Yamamoto,S., Yamanaka,H., Araki,H., Kondoh,M. and Iwasaki,W.	MiFish, a set of universal PCR primers for metabarcoding environmental DNA from fishes: detection of more than 230 subtropical marine species	R Soc Open Sci 2 (7), 150088 (2015)	26587265	42221
JQ639067.1	Eukaryota;Metazoa;Chordata;Craniata;Vertebrata;Euteleostomi;Actinopterygii;Neopterygii;Teleostei;Neoteleostei;Acanthomorphata;Carangaria;Pleuronectiformes;Pleuronectoidei;Achiridae;Achirus	Achiridae	Achirus	Achirus lineatus	16577	Complete	Achirus lineatus mitochondrion, complete genome	Kong,X., Shi,W., Miao,X. and Wang,S.	Direct Submission	Submitted (08-FEB-2012) Marine Biodiversity Collection of South China Sea, South China Sea Institute of Oceanology, Xingangxi Road 164, Guangzhou, Guangdong, China	-	41698
NC_023768.1	Eukaryota;Metazoa;Chordata;Craniata;Vertebrata;Euteleostomi;Actinopterygii;Neopterygii;Teleostei;Neoteleostei;Acanthomorphata;Carangaria;Pleuronectiformes;Pleuronectoidei;Achiridae;Achirus	Achiridae	Achirus	Achirus lineatus	16577	Complete	Achirus lineatus mitochondrion, complete genome	-	Direct Submission	Submitted (13-MAR-2014) National Center for Biotechnology Information, NIH, Bethesda, MD 20894, USA	-	42530
JQ639070.1	Eukaryota;Metazoa;Chordata;Craniata;Vertebrata;Euteleostomi;Actinopterygii;Neopterygii;Teleostei;Neoteleostei;Acanthomorphata;Carangaria;Pleuronectiformes;Pleuronectoidei;Achiridae;Trinectes	Achiridae	Trinectes	Trinectes maculatus	16553	Complete	Trinectes maculatus mitochondrion, complete genome	Kong,X., Miao,X. and Shi,W.	Direct Submission	Submitted (08-FEB-2012) Marine Biodiversity Collection of South China Sea, South China Sea Institute of Oceanology, Xingangxi Road 164, Guangzhou, Guangdong, China	-	41698
NC_023769.1	Eukaryota;Metazoa;Chordata;Craniata;Vertebrata;Euteleostomi;Actinopterygii;Neopterygii;Teleostei;Neoteleostei;Acanthomorphata;Carangaria;Pleuronectiformes;Pleuronectoidei;Achiridae;Trinectes	Achiridae	Trinectes	Trinectes maculatus	16553	Complete	Trinectes maculatus mitochondrion, complete genome	-	Direct Submission	Submitted (13-MAR-2014) National Center for Biotechnology Information, NIH, Bethesda, MD 20894, USA	-	42530
JQ045341.1	Eukaryota;Metazoa;Chordata;Craniata;Vertebrata;Euteleostomi;Actinopterygii;Chondrostei;Acipenseriformes;Acipenseridae;Acipenser	Acipenseridae	Acipenser	Acipenser baerii	16763	Complete	Acipenser baerii mitochondrion, complete genome	Chen,X.W., Jiang,S., Shi,Z.Y., Li,Q., Xun,X.R. and Guo da,Q.	Mitochondrial genome of the Siberian sturgeon Acipenser baerii	Mitochondrial DNA 23 (2), 120-122 (2012)	22409751	41004
MW856903.1	Eukaryota;Metazoa;Chordata;Craniata;Vertebrata;Euteleostomi;Actinopterygii;Chondrostei;Acipenseriformes;Acipenseridae;Acipenser	Acipenseridae	Acipenser	Acipenser baerii	16676	Complete	Acipenser baerii isolate F20-043 mitochondrion, complete genome	Maloy,A.P., Coombs,J.A. and Bartron,M.L.	Freshwater Fish Mitochondrial Genome Project	Unpublished	-	44355
MW856904.1	Eukaryota;Metazoa;Chordata;Craniata;Vertebrata;Euteleostomi;Actinopterygii;Chondrostei;Acipenseriformes;Acipenseridae;Acipenser	Acipenseridae	Acipenser	Acipenser baerii	16594	Complete	Acipenser baerii isolate F20-045 mitochondrion, complete genome	Maloy,A.P., Coombs,J.A. and Bartron,M.L.	Freshwater Fish Mitochondrial Genome Project	Unpublished	-	44355
NC_017603.1	Eukaryota;Metazoa;Chordata;Craniata;Vertebrata;Euteleostomi;Actinopterygii;Chondrostei;Acipenseriformes;Acipenseridae;Acipenser	Acipenseridae	Acipenser	Acipenser baerii	16763	Complete	Acipenser baerii mitochondrion, complete genome	Chen,X.W., Jiang,S., Shi,Z.Y., Li,Q., Xun,X.R. and Guo da,Q.	Mitochondrial genome of the Siberian sturgeon Acipenser baerii	Mitochondrial DNA 23 (2), 120-122 (2012)	22409751	41022
OK094493.1	Eukaryota;Metazoa;Chordata;Craniata;Vertebrata;Euteleostomi;Actinopterygii;Chondrostei;Acipenseriformes;Acipenseridae;Acipenser	Acipenseridae	Acipenser	Acipenser baerii	16785	Complete	Acipenser baerii mitochondrion, complete genome	Zhang,X.-G.	The complete mitogenome of Acipenser baerii determined using next-generation and PacBio sequencing	Unpublished	-	44704
KX817302.2	Eukaryota;Metazoa;Chordata;Craniata;Vertebrata;Euteleostomi;Actinopterygii;Chondrostei;Acipenseriformes;Acipenseridae;Acipenser	Acipenseridae	Acipenser	Acipenser brevirostrum	16680	Complete	Acipenser brevirostrum voucher USFWS-115 mitochondrion, complete genome	Schroeter,J.C., Maloy,A.P., Rees,C.B. and Bartron,M.L.	Fish mitochondrial genome sequencing: expanding genetic resources to support species detection and biodiversity monitoring using environmental DNA	Conserv Genet Resour 12 (3), 433-446 (2020)	-	44199
KX817303.2	Eukaryota;Metazoa;Chordata;Craniata;Vertebrata;Euteleostomi;Actinopterygii;Chondrostei;Acipenseriformes;Acipenseridae;Acipenser	Acipenseridae	Acipenser	Acipenser brevirostrum	16680	Complete	Acipenser brevirostrum voucher USFWS-100 mitochondrion, complete genome	Schroeter,J.C., Maloy,A.P., Rees,C.B. and Bartron,M.L.	Fish mitochondrial genome sequencing: expanding genetic resources to support species detection and biodiversity monitoring using environmental DNA	Conserv Genet Resour 12 (3), 433-446 (2020)	-	44199
KX817304.2	Eukaryota;Metazoa;Chordata;Craniata;Vertebrata;Euteleostomi;Actinopterygii;Chondrostei;Acipenseriformes;Acipenseridae;Acipenser	Acipenseridae	Acipenser	Acipenser brevirostrum	16680	Complete	Acipenser brevirostrum voucher USFWS-099 mitochondrion, complete genome	Schroeter,J.C., Maloy,A.P., Rees,C.B. and Bartron,M.L.	Fish mitochondrial genome sequencing: expanding genetic resources to support species detection and biodiversity monitoring using environmental DNA	Conserv Genet Resour 12 (3), 433-446 (2020)	-	44199
KX817305.2	Eukaryota;Metazoa;Chordata;Craniata;Vertebrata;Euteleostomi;Actinopterygii;Chondrostei;Acipenseriformes;Acipenseridae;Acipenser	Acipenseridae	Acipenser	Acipenser brevirostrum	16680	Complete	Acipenser brevirostrum voucher USFWS-097 mitochondrion, complete genome	Schroeter,J.C., Maloy,A.P., Rees,C.B. and Bartron,M.L.	Fish mitochondrial genome sequencing: expanding genetic resources to support species detection and biodiversity monitoring using environmental DNA	Conserv Genet Resour 12 (3), 433-446 (2020)	-	44199
KX817306.2	Eukaryota;Metazoa;Chordata;Craniata;Vertebrata;Euteleostomi;Actinopterygii;Chondrostei;Acipenseriformes;Acipenseridae;Acipenser	Acipenseridae	Acipenser	Acipenser brevirostrum	16680	Complete	Acipenser brevirostrum voucher USFWS-091 mitochondrion, complete genome	Schroeter,J.C., Maloy,A.P., Rees,C.B. and Bartron,M.L.	Fish mitochondrial genome sequencing: expanding genetic resources to support species detection and biodiversity monitoring using environmental DNA	Conserv Genet Resour 12 (3), 433-446 (2020)	-	44199
KX817307.2	Eukaryota;Metazoa;Chordata;Craniata;Vertebrata;Euteleostomi;Actinopterygii;Chondrostei;Acipenseriformes;Acipenseridae;Acipenser	Acipenseridae	Acipenser	Acipenser brevirostrum	16680	Complete	Acipenser brevirostrum voucher USFWS-084 mitochondrion, complete genome	Schroeter,J.C., Maloy,A.P., Rees,C.B. and Bartron,M.L.	Fish mitochondrial genome sequencing: expanding genetic resources to support species detection and biodiversity monitoring using environmental DNA	Conserv Genet Resour 12 (3), 433-446 (2020)	-	44199
KX817308.2	Eukaryota;Metazoa;Chordata;Craniata;Vertebrata;Euteleostomi;Actinopterygii;Chondrostei;Acipenseriformes;Acipenseridae;Acipenser	Acipenseridae	Acipenser	Acipenser brevirostrum	16680	Complete	Acipenser brevirostrum voucher USFWS-083 mitochondrion, complete genome	Schroeter,J.C., Maloy,A.P., Rees,C.B. and Bartron,M.L.	Fish mitochondrial genome sequencing: expanding genetic resources to support species detection and biodiversity monitoring using environmental DNA	Conserv Genet Resour 12 (3), 433-446 (2020)	-	44199
KX817309.2	Eukaryota;Metazoa;Chordata;Craniata;Vertebrata;Euteleostomi;Actinopterygii;Chondrostei;Acipenseriformes;Acipenseridae;Acipenser	Acipenseridae	Acipenser	Acipenser brevirostrum	16680	Complete	Acipenser brevirostrum voucher USFWS-080 mitochondrion, complete genome	Schroeter,J.C., Maloy,A.P., Rees,C.B. and Bartron,M.L.	Fish mitochondrial genome sequencing: expanding genetic resources to support species detection and biodiversity monitoring using environmental DNA	Conserv Genet Resour 12 (3), 433-446 (2020)	-	44199
KX817310.2	Eukaryota;Metazoa;Chordata;Craniata;Vertebrata;Euteleostomi;Actinopterygii;Chondrostei;Acipenseriformes;Acipenseridae;Acipenser	Acipenseridae	Acipenser	Acipenser brevirostrum	16680	Complete	Acipenser brevirostrum voucher USFWS-079 mitochondrion, complete genome	Schroeter,J.C., Maloy,A.P., Rees,C.B. and Bartron,M.L.	Fish mitochondrial genome sequencing: expanding genetic resources to support species detection and biodiversity monitoring using environmental DNA	Conserv Genet Resour 12 (3), 433-446 (2020)	-	44199
KX817311.2	Eukaryota;Metazoa;Chordata;Craniata;Vertebrata;Euteleostomi;Actinopterygii;Chondrostei;Acipenseriformes;Acipenseridae;Acipenser	Acipenseridae	Acipenser	Acipenser brevirostrum	16680	Complete	Acipenser brevirostrum voucher USFWS-067 mitochondrion, complete genome	Schroeter,J.C., Maloy,A.P., Rees,C.B. and Bartron,M.L.	Fish mitochondrial genome sequencing: expanding genetic resources to support species detection and biodiversity monitoring using environmental DNA	Conserv Genet Resour 12 (3), 433-446 (2020)	-	44199
MK078263.1	Eukaryota;Metazoa;Chordata;Craniata;Vertebrata;Euteleostomi;Actinopterygii;Chondrostei;Acipenseriformes;Acipenseridae;Acipenser	Acipenseridae	Acipenser	Acipenser brevirostrum	16596	Complete	Acipenser brevirostrum mitochondrion, complete genome	Cheng,P.-L., Yu,D., Liu,H.-Z., Du,H. and Wei,Q.-W.	Molecular phylogeny of Acipenseriformes based on complete mitochondrial genome sequence	Shui Sheng Sheng Wu Hsueh Bao (2021) In press	-	44315
NC_032715.1	Eukaryota;Metazoa;Chordata;Craniata;Vertebrata;Euteleostomi;Actinopterygii;Chondrostei;Acipenseriformes;Acipenseridae;Acipenser	Acipenseridae	Acipenser	Acipenser brevirostrum	16680	Complete	Acipenser brevirostrum voucher USFWS-115 mitochondrion, complete genome	Maloy,A.P., Kalie,J., Withers,J., Rees,C. and Bartron,M.	Long-range PCR primers for the universal amplification of sturgeon and paddlefish mitochondrial DNA and whole genome sequencing	Unpublished	-	42762
AY510085.1	Eukaryota;Metazoa;Chordata;Craniata;Vertebrata;Euteleostomi;Actinopterygii;Chondrostei;Acipenseriformes;Acipenseridae;Acipenser	Acipenseridae	Acipenser	Acipenser dabryanus	16438	Complete	Acipenser dabryanus mitochondrion, complete genome	Peng,Z., Ludwig,A., Wang,D., Diogo,R., Wei,Q. and He,S.	Age and biogeography of major clades in sturgeons and paddlefishes (Pisces: Acipenseriformes)	Mol. Phylogenet. Evol. 42 (3), 854-862 (2007)	17158071	42577
KP981414.1	Eukaryota;Metazoa;Chordata;Craniata;Vertebrata;Euteleostomi;Actinopterygii;Chondrostei;Acipenseriformes;Acipenseridae;Acipenser	Acipenseridae	Acipenser	Acipenser dabryanus	16439	Complete	Acipenser dabryanus mitochondrion, complete genome	Li,C. and Yue,H.	Direct Submission	Submitted (16-MAR-2015) Key Laboratory of Freshwater Biodiversity Conservation, Yangtze River Fisheries Research Institute, Chinese Academy of Fishery Sciences, No. 8, 1st Wudayuan Road, Donghu Hi-Tech Development Zone, Wuhan, Hubei 430223, China	-	42135
MK078262.1	Eukaryota;Metazoa;Chordata;Craniata;Vertebrata;Euteleostomi;Actinopterygii;Chondrostei;Acipenseriformes;Acipenseridae;Acipenser	Acipenseridae	Acipenser	Acipenser dabryanus	16439	Complete	Acipenser dabryanus mitochondrion, complete genome	Cheng,P.-L., Yu,D., Liu,H.-Z., Du,H. and Wei,Q.-W.	Molecular phylogeny of Acipenseriformes based on complete mitochondrial genome sequence	Shui Sheng Sheng Wu Hsueh Bao (2021) In press	-	44315
NC_005451.1	Eukaryota;Metazoa;Chordata;Craniata;Vertebrata;Euteleostomi;Actinopterygii;Chondrostei;Acipenseriformes;Acipenseridae;Acipenser	Acipenseridae	Acipenser	Acipenser dabryanus	16438	Complete	Acipenser dabryanus mitochondrion, complete genome	Peng,Z., Ludwig,A., Wang,D., Diogo,R., Wei,Q. and He,S.	Age and biogeography of major clades in sturgeons and paddlefishes (Pisces: Acipenseriformes)	Mol. Phylogenet. Evol. 42 (3), 854-862 (2007)	17158071	39160
MF958972.1	Eukaryota;Metazoa;Chordata;Craniata;Vertebrata;Euteleostomi;Actinopterygii;Chondrostei;Acipenseriformes;Acipenseridae;Acipenser	Acipenseridae	Acipenser	Acipenser dabryanus x Acipenser schrenckii	16439	Complete	Acipenser dabryanus x Acipenser schrenckii mitochondrion, complete genome	Zou,Y.	The complete mitochondrial genome of the hybrid of Acipenser dabryanus Acipenser schrenckii and its phylogeny	Unpublished	-	43065
NC_036420.1	Eukaryota;Metazoa;Chordata;Craniata;Vertebrata;Euteleostomi;Actinopterygii;Chondrostei;Acipenseriformes;Acipenseridae;Acipenser	Acipenseridae	Acipenser	Acipenser dabryanus x Acipenser schrenckii	16439	Complete	Acipenser dabryanus x Acipenser schrenckii mitochondrion, complete genome	Zou,Y.	The complete mitochondrial genome of the hybrid of Acipenser dabryanus Acipenser schrenckii and its phylogeny	Unpublished	-	43087
KU985070.1	Eukaryota;Metazoa;Chordata;Craniata;Vertebrata;Euteleostomi;Actinopterygii;Chondrostei;Acipenseriformes;Acipenseridae;Acipenser	Acipenseridae	Acipenser	Acipenser fulvescens	16542	Complete	Acipenser fulvescens isolate LSNFC-15-002 mitochondrion, complete genome	Schroeter,J.C., Maloy,A.P., Rees,C.B. and Bartron,M.L.	Fish mitochondrial genome sequencing: expanding genetic resources to support species detection and biodiversity monitoring using environmental DNA	Conserv Genet Resour 12 (3), 433-446 (2020)	-	44199
KU985081.1	Eukaryota;Metazoa;Chordata;Craniata;Vertebrata;Euteleostomi;Actinopterygii;Chondrostei;Acipenseriformes;Acipenseridae;Acipenser	Acipenseridae	Acipenser	Acipenser fulvescens	16544	Complete	Acipenser fulvescens isolate LSNFC-15-014 mitochondrion, complete genome	Schroeter,J.C., Maloy,A.P., Rees,C.B. and Bartron,M.L.	Fish mitochondrial genome sequencing: expanding genetic resources to support species detection and biodiversity monitoring using environmental DNA	Conserv Genet Resour 12 (3), 433-446 (2020)	-	44199
KU985082.2	Eukaryota;Metazoa;Chordata;Craniata;Vertebrata;Euteleostomi;Actinopterygii;Chondrostei;Acipenseriformes;Acipenseridae;Acipenser	Acipenseridae	Acipenser	Acipenser fulvescens	16707	Complete	Acipenser fulvescens isolate LSNFC-15-021 mitochondrion, complete genome	Schroeter,J.C., Maloy,A.P., Rees,C.B. and Bartron,M.L.	Fish mitochondrial genome sequencing: expanding genetic resources to support species detection and biodiversity monitoring using environmental DNA	Conserv Genet Resour 12 (3), 433-446 (2020)	-	44199
KU985083.2	Eukaryota;Metazoa;Chordata;Craniata;Vertebrata;Euteleostomi;Actinopterygii;Chondrostei;Acipenseriformes;Acipenseridae;Acipenser	Acipenseridae	Acipenser	Acipenser fulvescens	16625	Complete	Acipenser fulvescens isolate LSNFC-15-015 mitochondrion, complete genome	Schroeter,J.C., Maloy,A.P., Rees,C.B. and Bartron,M.L.	Fish mitochondrial genome sequencing: expanding genetic resources to support species detection and biodiversity monitoring using environmental DNA	Conserv Genet Resour 12 (3), 433-446 (2020)	-	44199
KU985084.1	Eukaryota;Metazoa;Chordata;Craniata;Vertebrata;Euteleostomi;Actinopterygii;Chondrostei;Acipenseriformes;Acipenseridae;Acipenser	Acipenseridae	Acipenser	Acipenser fulvescens	16542	Complete	Acipenser fulvescens isolate LSNFC-15-008 mitochondrion, complete genome	Schroeter,J.C., Maloy,A.P., Rees,C.B. and Bartron,M.L.	Fish mitochondrial genome sequencing: expanding genetic resources to support species detection and biodiversity monitoring using environmental DNA	Conserv Genet Resour 12 (3), 433-446 (2020)	-	44199
MT667238.1	Eukaryota;Metazoa;Chordata;Craniata;Vertebrata;Euteleostomi;Actinopterygii;Chondrostei;Acipenseriformes;Acipenseridae;Acipenser	Acipenseridae	Acipenser	Acipenser fulvescens	16625	Complete	Acipenser fulvescens voucher NEFC F17-267 mitochondrion, complete genome	Maloy,A.P., Coombs,J.A. and Bartron,M.L.	Freshwater Fish Mitochondrial Genome Sequencing	Unpublished	-	44160
NC_030325.1	Eukaryota;Metazoa;Chordata;Craniata;Vertebrata;Euteleostomi;Actinopterygii;Chondrostei;Acipenseriformes;Acipenseridae;Acipenser	Acipenseridae	Acipenser	Acipenser fulvescens	16542	Complete	Acipenser fulvescens isolate LSNFC-15-002 mitochondrion, complete genome	Maloy,A.P., Kalie,J., Withers,J., Rees,C. and Bartron,M.	Long-range PCR primers for the universal amplification of sturgeon and paddlefish mitochondrial DNA and whole genome sequencing	Unpublished	-	42538
FJ392605.1	Eukaryota;Metazoa;Chordata;Craniata;Vertebrata;Euteleostomi;Actinopterygii;Chondrostei;Acipenseriformes;Acipenseridae;Acipenser	Acipenseridae	Acipenser	Acipenser gueldenstaedtii	16594	Complete	Acipenser gueldenstaedtii isolate Dinoville mitochondrion, complete genome	Kim,K.-Y., Lee,S.Y., Song,H.Y., Park,C. and Nam,Y.K.	Complete Mitogenome and Phylogeny of the Russian Sturgeon Acipenser gueldenstaedtii (Acipenseriformes; Acipenseridae)	Unpublished	-	42577
KJ789859.1	Eukaryota;Metazoa;Chordata;Craniata;Vertebrata;Euteleostomi;Actinopterygii;Chondrostei;Acipenseriformes;Acipenseridae;Acipenser	Acipenseridae	Acipenser	Acipenser gueldenstaedtii	16596	Complete	Acipenser gueldenstaedtii mitochondrion, complete genome	Dong,C., Chen,B., Xu,J., Mahboob,S., Al-Ghanim,K., Xu,P. and Sun,X.	The complete mitochondrial genome of Russian sturgeon (Acipenser gueldenstaedti)	Mitochondrial DNA, 1-2 (2014) In press	24938114	41911
MT410937.1	Eukaryota;Metazoa;Chordata;Craniata;Vertebrata;Euteleostomi;Actinopterygii;Chondrostei;Acipenseriformes;Acipenseridae;Acipenser	Acipenseridae	Acipenser	Acipenser gueldenstaedtii	16694	Partial	Acipenser gueldenstaedtii mitochondrion, partial genome	Margaryan,A.	DNAmark Project	Unpublished	-	44074
NC_012576.1	Eukaryota;Metazoa;Chordata;Craniata;Vertebrata;Euteleostomi;Actinopterygii;Chondrostei;Acipenseriformes;Acipenseridae;Acipenser	Acipenseridae	Acipenser	Acipenser gueldenstaedtii	16594	Complete	Acipenser gueldenstaedtii mitochondrion, complete genome	Kim,K.-Y., Lee,S.Y., Song,H.Y., Park,C. and Nam,Y.K.	Complete Mitogenome and Phylogeny of the Russian Sturgeon Acipenser gueldenstaedtii (Acipenseriformes; Acipenseridae)	Unpublished	-	40263
KY231189.1	Eukaryota;Metazoa;Chordata;Craniata;Vertebrata;Euteleostomi;Actinopterygii;Chondrostei;Acipenseriformes;Acipenseridae;Acipenser	Acipenseridae	Acipenser	Acipenser gueldenstaedtii x Acipenser baerii	16594	Complete	Acipenser gueldenstaedtii x Acipenser baerii mitochondrion, complete genome	Qu,H., Liu,X., Li,S., Guan,M., Ban,W., Wu,C., Guo,W. and Bai,Y.	The complete mitochondrial genome of the hybrid of Acipenser gueldenstaedtii(female symbol) x Acipenser baeriimale symbol	Unpublished	-	43100
NC_036675.1	Eukaryota;Metazoa;Chordata;Craniata;Vertebrata;Euteleostomi;Actinopterygii;Chondrostei;Acipenseriformes;Acipenseridae;Acipenser	Acipenseridae	Acipenser	Acipenser gueldenstaedtii x Acipenser baerii	16594	Complete	Acipenser gueldenstaedtii x Acipenser baerii mitochondrion, complete genome	Qu,H., Liu,X., Li,S., Guan,M., Ban,W., Wu,C., Guo,W. and Bai,Y.	The complete mitochondrial genome of the hybrid of Acipenser gueldenstaedtii(female symbol) x Acipenser baeriimale symbol	Unpublished	-	43130
KM591217.1	Eukaryota;Metazoa;Chordata;Craniata;Vertebrata;Euteleostomi;Actinopterygii;Chondrostei;Acipenseriformes;Acipenseridae;Acipenser	Acipenseridae	Acipenser	Acipenser medirostris	16611	Complete	Acipenser medirostris mitochondrion, complete genome	Renshaw,M.A., Olds,B.P., Li,Y., Pfrender,M.E. and Lodge,D.M.	Introduction of universal fish and amphibian primers for long-range PCR amplification and whole mitochondrial genome assembly using next-generation sequencing techniques	Unpublished	-	42308
NC_028405.1	Eukaryota;Metazoa;Chordata;Craniata;Vertebrata;Euteleostomi;Actinopterygii;Chondrostei;Acipenseriformes;Acipenseridae;Acipenser	Acipenseridae	Acipenser	Acipenser medirostris	16611	Complete	Acipenser medirostris mitochondrion, complete genome	Renshaw,M.A., Olds,B.P., Li,Y., Pfrender,M.E. and Lodge,D.M.	Introduction of universal fish and amphibian primers for long-range PCR amplification and whole mitochondrial genome assembly using next-generation sequencing techniques	Unpublished	-	42345
OL806610.1	Eukaryota;Metazoa;Chordata;Craniata;Vertebrata;Euteleostomi;Actinopterygii;Chondrostei;Acipenseriformes;Acipenseridae;Acipenser	Acipenseridae	Acipenser	Acipenser medirostris	16533	Complete	Acipenser medirostris mitochondrion, complete genome	Dziedzic,E.H.	Direct Submission	Submitted (10-DEC-2021) Fisheries and Wildlife, Oregon State University, 2820 SW Campus Way, Corvallis, OR 97331, United States	-	44828
KX276658.1	Eukaryota;Metazoa;Chordata;Craniata;Vertebrata;Euteleostomi;Actinopterygii;Chondrostei;Acipenseriformes;Acipenseridae;Acipenser	Acipenseridae	Acipenser	Acipenser mikadoi	16610	Complete	Acipenser mikadoi voucher VIII.9.4 (#4) mitochondrion, complete genome	Shedko,S.V.	The low level of differences between mitogenomes of the Sakhalin sturgeon Acipenser mikadoi Hilgendorf, 1892 and the green sturgeon A. medirostris Ayeres, 1854 (Acipenseridae) indicates their recent divergence	Russ J Mar Biol 43 (2), 176-179 (2017)	-	43920
NC_031188.1	Eukaryota;Metazoa;Chordata;Craniata;Vertebrata;Euteleostomi;Actinopterygii;Chondrostei;Acipenseriformes;Acipenseridae;Acipenser	Acipenseridae	Acipenser	Acipenser mikadoi	16610	Complete	Acipenser mikadoi voucher VIII.9.4 (#4) mitochondrion, complete genome	Shedko,S.V.	Weak differences between mitogenomes of Sakhalin and green sturgeons	Unpublished	-	42655
MK078265.1	Eukaryota;Metazoa;Chordata;Craniata;Vertebrata;Euteleostomi;Actinopterygii;Chondrostei;Acipenseriformes;Acipenseridae;Acipenser	Acipenseridae	Acipenser	Acipenser naccarii	16759	Complete	Acipenser naccarii mitochondrion, complete genome	Cheng,P.-L., Yu,D., Liu,H.-Z., Du,H. and Wei,Q.-W.	Molecular phylogeny of Acipenseriformes based on complete mitochondrial genome sequence	Shui Sheng Sheng Wu Hsueh Bao (2021) In press	-	44315
KU321568.1	Eukaryota;Metazoa;Chordata;Craniata;Vertebrata;Euteleostomi;Actinopterygii;Chondrostei;Acipenseriformes;Acipenseridae;Acipenser	Acipenseridae	Acipenser	Acipenser nudiventris	16543	Complete	Acipenser nudiventris isolate NUD2_Balhash mitochondrion, complete genome	Mugue,N., Barminsteva,A., Schepetov,D., Shalgimbayeva,G. and Isbekov,K.	Complete mitochondrial genomes of the critically endangered Ship sturgeon Acipenser nudiventris from two seas	Mitochondrial DNA Part B Resour 1 (1) (2016) In press	-	42526
KU321569.1	Eukaryota;Metazoa;Chordata;Craniata;Vertebrata;Euteleostomi;Actinopterygii;Chondrostei;Acipenseriformes;Acipenseridae;Acipenser	Acipenseridae	Acipenser	Acipenser nudiventris	16543	Complete	Acipenser nudiventris isolate NUD001_Ural mitochondrion, complete genome	Mugue,N.	Complete mitochondrial genomes of critically endangered Ship sturgeon Acipenser nudiventris Lov. from two Seas	Unpublished	-	42526
NC_030344.1	Eukaryota;Metazoa;Chordata;Craniata;Vertebrata;Euteleostomi;Actinopterygii;Chondrostei;Acipenseriformes;Acipenseridae;Acipenser	Acipenseridae	Acipenser	Acipenser nudiventris	16543	Complete	Acipenser nudiventris isolate NUD2_Balhash mitochondrion, complete genome	Mugue,N., Barminsteva,A., Schepetov,D., Shalgimbayeva,G. and Isbekov,K.	Complete mitochondrial genomes of the critically endangered Ship sturgeon Acipenser nudiventris from two seas	Mitochondrial DNA Part B Resour 1 (1) (2016) In press	-	42538
KP013103.1	Eukaryota;Metazoa;Chordata;Craniata;Vertebrata;Euteleostomi;Actinopterygii;Chondrostei;Acipenseriformes;Acipenseridae;Acipenser	Acipenseridae	Acipenser	Acipenser oxyrinchus	16565	Complete	Acipenser oxyrinchus voucher LodgeLab Aoxyrinchus_1 mitochondrion, complete genome	Renshaw,M.A., Olds,B.P., Li,Y., Pfrender,M.E. and Lodge,D.M.	Introduction of universal fish and amphibian primers for long-range PCR amplification and whole mitochondrial genome assembly using next-generation sequencing techniques	Unpublished	-	42298
MT410938.1	Eukaryota;Metazoa;Chordata;Craniata;Vertebrata;Euteleostomi;Actinopterygii;Chondrostei;Acipenseriformes;Acipenseridae;Acipenser	Acipenseridae	Acipenser	Acipenser oxyrinchus	16565	Complete	Acipenser oxyrinchus isolate DM362 mitochondrion, complete genome	Margaryan,A.	DNAmark Project	Unpublished	-	44080
NC_028290.1	Eukaryota;Metazoa;Chordata;Craniata;Vertebrata;Euteleostomi;Actinopterygii;Chondrostei;Acipenseriformes;Acipenseridae;Acipenser	Acipenseridae	Acipenser	Acipenser oxyrinchus	16565	Complete	Acipenser oxyrinchus voucher LodgeLab Aoxyrinchus_1 mitochondrion, complete genome	Renshaw,M.A., Olds,B.P., Li,Y., Pfrender,M.E. and Lodge,D.M.	Introduction of universal fish and amphibian primers for long-range PCR amplification and whole mitochondrial genome assembly using next-generation sequencing techniques	Unpublished	-	42325
KP997218.1	Eukaryota;Metazoa;Chordata;Craniata;Vertebrata;Euteleostomi;Actinopterygii;Chondrostei;Acipenseriformes;Acipenseridae;Acipenser	Acipenseridae	Acipenser	Acipenser oxyrinchus desotoi	16652	Complete	Acipenser oxyrinchus desotoi mitochondrion, complete genome	Popovic,D., Baca,M. and Panagiotopoulou,H.	Complete mitochondrial genome sequences of Atlantic sturgeon, Acipenser oxyrinchus oxyrinchus, Gulf sturgeon, A. o. desotoi and European sturgeon A. sturio (Acipenseriformes: Acipenseridae) obtained through next generation sequencing	Mitochondrial DNA, 1-3 (2015) In press	26017050	42177
KP997217.1	Eukaryota;Metazoa;Chordata;Craniata;Vertebrata;Euteleostomi;Actinopterygii;Chondrostei;Acipenseriformes;Acipenseridae;Acipenser	Acipenseridae	Acipenser	Acipenser oxyrinchus oxyrinchus	16565	Complete	Acipenser oxyrinchus oxyrinchus mitochondrion, complete genome	Popovic,D., Baca,M. and Panagiotopoulou,H.	Complete mitochondrial genome sequences of Atlantic sturgeon, Acipenser oxyrinchus oxyrinchus, Gulf sturgeon, A. o. desotoi and European sturgeon A. sturio (Acipenseriformes: Acipenseridae) obtained through next generation sequencing	Mitochondrial DNA, 1-3 (2015) In press	26017050	42177
KU985073.1	Eukaryota;Metazoa;Chordata;Craniata;Vertebrata;Euteleostomi;Actinopterygii;Chondrostei;Acipenseriformes;Acipenseridae;Acipenser	Acipenseridae	Acipenser	Acipenser oxyrinchus oxyrinchus	16565	Complete	Acipenser oxyrinchus oxyrinchus isolate ATNNFC-0562 mitochondrion, complete genome	Schroeter,J.C., Maloy,A.P., Rees,C.B. and Bartron,M.L.	Fish mitochondrial genome sequencing: expanding genetic resources to support species detection and biodiversity monitoring using environmental DNA	Conserv Genet Resour 12 (3), 433-446 (2020)	-	44199
KU985074.1	Eukaryota;Metazoa;Chordata;Craniata;Vertebrata;Euteleostomi;Actinopterygii;Chondrostei;Acipenseriformes;Acipenseridae;Acipenser	Acipenseridae	Acipenser	Acipenser oxyrinchus oxyrinchus	16565	Complete	Acipenser oxyrinchus oxyrinchus isolate ATNNFC-5C29 mitochondrion, complete genome	Schroeter,J.C., Maloy,A.P., Rees,C.B. and Bartron,M.L.	Fish mitochondrial genome sequencing: expanding genetic resources to support species detection and biodiversity monitoring using environmental DNA	Conserv Genet Resour 12 (3), 433-446 (2020)	-	44199
MK213065.2	Eukaryota;Metazoa;Chordata;Craniata;Vertebrata;Euteleostomi;Actinopterygii;Chondrostei;Acipenseriformes;Acipenseridae;Acipenser	Acipenseridae	Acipenser	Acipenser persicus	16587	Complete	Acipenser persicus mitochondrion, complete genome	Dadkhah,K. and Rahimi Mianji,G.	Direct Submission	Submitted (24-NOV-2018) Animal Science, Sari Agricultural Sciences and Natural Resources University, Km 9 Farah Abad Road, Sari, Mazandaran 48181 68984, Iran	-	44057
MW713795.1	Eukaryota;Metazoa;Chordata;Craniata;Vertebrata;Euteleostomi;Actinopterygii;Chondrostei;Acipenseriformes;Acipenseridae;Acipenser	Acipenseridae	Acipenser	Acipenser persicus	16588	Complete	Acipenser persicus mitochondrion, complete genome	Jamshidi,S., Nazemroaya,S., Sadr,A.S. and Hassanzadeh Saber,M.	The complete mitochondrial genome of Acipenser persicus	Unpublished	-	44383
KF153104.1	Eukaryota;Metazoa;Chordata;Craniata;Vertebrata;Euteleostomi;Actinopterygii;Chondrostei;Acipenseriformes;Acipenseridae;Acipenser	Acipenseridae	Acipenser	Acipenser ruthenus	16790	Complete	Acipenser ruthenus mitochondrion, complete genome	Li,C., Cheng,L., Li,J.T., Lu,C.Y., Wang,Y. and Sun,X.W.	Complete mitochondrial genome of sterlet (Acipenser ruthenus)	Mitochondrial DNA (2013) In press	24021000	41536
NC_022453.1	Eukaryota;Metazoa;Chordata;Craniata;Vertebrata;Euteleostomi;Actinopterygii;Chondrostei;Acipenseriformes;Acipenseridae;Acipenser	Acipenseridae	Acipenser	Acipenser ruthenus	16790	Complete	Acipenser ruthenus mitochondrion, complete genome	Li,C., Cheng,L., Li,J.T., Lu,C.Y., Wang,Y. and Sun,X.W.	Complete mitochondrial genome of sterlet (Acipenser ruthenus)	Mitochondrial DNA (2013) In press	24021000	41592
KC820796.1	Eukaryota;Metazoa;Chordata;Craniata;Vertebrata;Euteleostomi;Actinopterygii;Chondrostei;Acipenseriformes;Acipenseridae;Acipenser	Acipenseridae	Acipenser	Acipenser schrenckii	16592	Complete	Acipenser schrenckii mitochondrion, complete genome	Dong,X.L., Yu,J., Zhang,Y. and Sun,D.J.	Complete mitochondrial genome of Acipenser schrenckii (Acipenseriformes, Acipenseridae)	Mitochondrial DNA 25 (5), 350 (2014)	23841603	41893
KC905169.1	Eukaryota;Metazoa;Chordata;Craniata;Vertebrata;Euteleostomi;Actinopterygii;Chondrostei;Acipenseriformes;Acipenseridae;Acipenser	Acipenseridae	Acipenser	Acipenser schrenckii	16684	Complete	Acipenser schrenckii mitochondrion, complete genome	Li,C., Lu,C.Y., Li,J.T., Cheng,L., Zheng,X.H. and Sun,X.W.	Complete mitochondrial genome of Amur sturgeon (Acipenser schrenckii)	Mitochondrial DNA 25 (4), 282-283 (2014)	23795831	41893
KF150287.1	Eukaryota;Metazoa;Chordata;Craniata;Vertebrata;Euteleostomi;Actinopterygii;Chondrostei;Acipenseriformes;Acipenseridae;Acipenser	Acipenseridae	Acipenser	Acipenser schrenckii	16548	Complete	Acipenser schrenckii mitochondrion, complete genome	Shao,W., Wei,L., Li,L., Wang,H., Lin,Z. and Chen,J.	Universal DNA primers for amplification complete mitochondrial genome for sturgeons	Conserv Genet Resour 6 (2), 305-307 (2014)	-	41796
KX276659.1	Eukaryota;Metazoa;Chordata;Craniata;Vertebrata;Euteleostomi;Actinopterygii;Chondrostei;Acipenseriformes;Acipenseridae;Acipenser	Acipenseridae	Acipenser	Acipenser schrenckii	16690	Complete	Acipenser schrenckii voucher XV.5.6 haplogroup BG mitochondrion, complete genome	Shedko,S.V.	The low level of differences between mitogenomes of the Sakhalin sturgeon Acipenser mikadoi Hilgendorf, 1892 and the green sturgeon A. medirostris Ayeres, 1854 (Acipenseridae) indicates their recent divergence	Russ J Mar Biol 43 (2), 176-179 (2017)	-	43920
KX276660.1	Eukaryota;Metazoa;Chordata;Craniata;Vertebrata;Euteleostomi;Actinopterygii;Chondrostei;Acipenseriformes;Acipenseridae;Acipenser	Acipenseridae	Acipenser	Acipenser schrenckii	16676	Complete	Acipenser schrenckii voucher XV.5.3 haplogroup SM mitochondrion, complete genome	Shedko,S.V.	The low level of differences between mitogenomes of the Sakhalin sturgeon Acipenser mikadoi Hilgendorf, 1892 and the green sturgeon A. medirostris Ayeres, 1854 (Acipenseridae) indicates their recent divergence	Russ J Mar Biol 43 (2), 176-179 (2017)	-	43920
MH973728.1	Eukaryota;Metazoa;Chordata;Craniata;Vertebrata;Euteleostomi;Actinopterygii;Chondrostei;Acipenseriformes;Acipenseridae;Acipenser	Acipenseridae	Acipenser	Acipenser schrenckii	16690	Complete	Acipenser schrenckii voucher XV.6.30 haplogroup BG mitochondrion, complete genome	Shedko,S.V.	Causes of the Excess of Frequency of SCH34 Mitotype in Population of Amur Sturgeon Acipenser schrenckii (Acipenseridae) Based on the Analysis of Complete Mitochondrial Genomes	Russ. J. Genet. 55 (7), 922-926 (2019)	-	43701
MH973729.1	Eukaryota;Metazoa;Chordata;Craniata;Vertebrata;Euteleostomi;Actinopterygii;Chondrostei;Acipenseriformes;Acipenseridae;Acipenser	Acipenseridae	Acipenser	Acipenser schrenckii	16608	Complete	Acipenser schrenckii voucher XV.6.29 haplogroup BG mitochondrion, complete genome	Shedko,S.V.	Causes of the Excess of Frequency of SCH34 Mitotype in Population of Amur Sturgeon Acipenser schrenckii (Acipenseridae) Based on the Analysis of Complete Mitochondrial Genomes	Russ. J. Genet. 55 (7), 922-926 (2019)	-	43701
MH973730.1	Eukaryota;Metazoa;Chordata;Craniata;Vertebrata;Euteleostomi;Actinopterygii;Chondrostei;Acipenseriformes;Acipenseridae;Acipenser	Acipenseridae	Acipenser	Acipenser schrenckii	16608	Complete	Acipenser schrenckii voucher IX.7.14 haplogroup BG mitochondrion, complete genome	Shedko,S.V.	Causes of the Excess of Frequency of SCH34 Mitotype in Population of Amur Sturgeon Acipenser schrenckii (Acipenseridae) Based on the Analysis of Complete Mitochondrial Genomes	Russ. J. Genet. 55 (7), 922-926 (2019)	-	43701
MH973731.1	Eukaryota;Metazoa;Chordata;Craniata;Vertebrata;Euteleostomi;Actinopterygii;Chondrostei;Acipenseriformes;Acipenseridae;Acipenser	Acipenseridae	Acipenser	Acipenser schrenckii	16608	Complete	Acipenser schrenckii voucher IX.10.41 haplogroup BG mitochondrion, complete genome	Shedko,S.V.	Causes of the Excess of Frequency of SCH34 Mitotype in Population of Amur Sturgeon Acipenser schrenckii (Acipenseridae) Based on the Analysis of Complete Mitochondrial Genomes	Russ. J. Genet. 55 (7), 922-926 (2019)	-	43701
MH973732.1	Eukaryota;Metazoa;Chordata;Craniata;Vertebrata;Euteleostomi;Actinopterygii;Chondrostei;Acipenseriformes;Acipenseridae;Acipenser	Acipenseridae	Acipenser	Acipenser schrenckii	16608	Complete	Acipenser schrenckii voucher XV.6.32 haplogroup BG mitochondrion, complete genome	Shedko,S.V.	Causes of the Excess of Frequency of SCH34 Mitotype in Population of Amur Sturgeon Acipenser schrenckii (Acipenseridae) Based on the Analysis of Complete Mitochondrial Genomes	Russ. J. Genet. 55 (7), 922-926 (2019)	-	43701
MH973733.1	Eukaryota;Metazoa;Chordata;Craniata;Vertebrata;Euteleostomi;Actinopterygii;Chondrostei;Acipenseriformes;Acipenseridae;Acipenser	Acipenseridae	Acipenser	Acipenser schrenckii	16608	Complete	Acipenser schrenckii voucher XV.6.31 haplogroup BG mitochondrion, complete genome	Shedko,S.V.	Causes of the Excess of Frequency of SCH34 Mitotype in Population of Amur Sturgeon Acipenser schrenckii (Acipenseridae) Based on the Analysis of Complete Mitochondrial Genomes	Russ. J. Genet. 55 (7), 922-926 (2019)	-	43701
MH973734.1	Eukaryota;Metazoa;Chordata;Craniata;Vertebrata;Euteleostomi;Actinopterygii;Chondrostei;Acipenseriformes;Acipenseridae;Acipenser	Acipenseridae	Acipenser	Acipenser schrenckii	16676	Complete	Acipenser schrenckii voucher XV.5.22 haplogroup SM mitochondrion, complete genome	Shedko,S.V.	Causes of the Excess of Frequency of SCH34 Mitotype in Population of Amur Sturgeon Acipenser schrenckii (Acipenseridae) Based on the Analysis of Complete Mitochondrial Genomes	Russ. J. Genet. 55 (7), 922-926 (2019)	-	43701
MW719564.1	Eukaryota;Metazoa;Chordata;Craniata;Vertebrata;Euteleostomi;Actinopterygii;Chondrostei;Acipenseriformes;Acipenseridae;Acipenser	Acipenseridae	Acipenser	Acipenser schrenckii	16688	Complete	Acipenser schrenckii mitochondrion, complete genome	Liu,Y.G. and Wang,T.	Mitochondrial sequencing and splice results of Acipenser schrenckii	Unpublished	-	44720
NC_021757.1	Eukaryota;Metazoa;Chordata;Craniata;Vertebrata;Euteleostomi;Actinopterygii;Chondrostei;Acipenseriformes;Acipenseridae;Acipenser	Acipenseridae	Acipenser	Acipenser schrenckii	16684	Complete	Acipenser schrenckii mitochondrion, complete genome	Li,C., Lu,C.Y., Li,J.T., Cheng,L., Zheng,X.H. and Sun,X.W.	Complete mitochondrial genome of Amur sturgeon (Acipenser schrenckii)	Mitochondrial DNA 25 (4), 282-283 (2014)	23795831	41899
OK094492.1	Eukaryota;Metazoa;Chordata;Craniata;Vertebrata;Euteleostomi;Actinopterygii;Chondrostei;Acipenseriformes;Acipenseridae;Acipenser	Acipenseridae	Acipenser	Acipenser schrenckii	16526	Complete	Acipenser schrenckii mitochondrion, complete genome	Zhang,X.-G.	The complete mitogenome of Acipenser schrenckii determined using next-generation and PacBio sequencing	Unpublished	-	44704
NC_063963.1	Eukaryota;Metazoa;Chordata;Craniata;Vertebrata;Euteleostomi;Actinopterygii;Chondrostei;Acipenseriformes;Acipenseridae;Acipenser	Acipenseridae	Acipenser	Acipenser schrenckii x Acipenser baerii	16867	Complete	Acipenser schrenckii x Acipenser baerii mitochondrion, complete genome	Zhang,X.-G.	The complete mitogenome of juvenile hybrid sturgeon determined using next-generation and PacBio sequencing	Unpublished	-	44715
OK094491.1	Eukaryota;Metazoa;Chordata;Craniata;Vertebrata;Euteleostomi;Actinopterygii;Chondrostei;Acipenseriformes;Acipenseridae;Acipenser	Acipenseridae	Acipenser	Acipenser schrenckii x Acipenser baerii	16867	Complete	Acipenser schrenckii x Acipenser baerii mitochondrion, complete genome	Zhang,X.-G.	The complete mitogenome of juvenile hybrid sturgeon determined using next-generation and PacBio sequencing	Unpublished	-	44704
KR059905.1	Eukaryota;Metazoa;Chordata;Craniata;Vertebrata;Euteleostomi;Actinopterygii;Chondrostei;Acipenseriformes;Acipenseridae	Acipenseridae	Acipenser	Acipenser schrenckii x Huso dauricus	16687	Complete	Acipenser schrenckii x Huso dauricus mitochondrion, complete genome	Li,S., Guo,W., Liu,X., Qu,H., Guan,M. and Su,W.	Complete mitochondrial genome of the hybrid of Acipenser schrenckii (female symbol) x Huso dauricus (male symbol)	Mitochondrial DNA, 1-2 (2015) In press	26122339	42197
NC_027522.1	Eukaryota;Metazoa;Chordata;Craniata;Vertebrata;Euteleostomi;Actinopterygii;Chondrostei;Acipenseriformes;Acipenseridae	Acipenseridae	Acipenser	Acipenser schrenckii x Huso dauricus	16687	Complete	Acipenser schrenckii x Huso dauricus mitochondrion, complete genome	Li,S., Guo,W., Liu,X., Qu,H., Guan,M. and Su,W.	Complete mitochondrial genome of the hybrid of Acipenser schrenckii (female symbol) x Huso dauricus (male symbol)	Mitochondrial DNA, 1-2 (2015) In press	26122339	42212
EU719645.1	Eukaryota;Metazoa;Chordata;Craniata;Vertebrata;Euteleostomi;Actinopterygii;Chondrostei;Acipenseriformes;Acipenseridae;Acipenser	Acipenseridae	Acipenser	Acipenser sinensis	16682	Complete	Acipenser sinensis mitochondrion, complete genome	Chou,Y.C., Lin,Z.H., Wu,C.-L. and Hui,C.-H.	Direct Submission	Submitted (14-MAY-2008) Dept. of Medical Technology, Chung Hwa University of Medical Technology, 89, Wen Hwa 1st St., Jente, Tainan 717, Taiwan	-	42577
KJ174513.1	Eukaryota;Metazoa;Chordata;Craniata;Vertebrata;Euteleostomi;Actinopterygii;Chondrostei;Acipenseriformes;Acipenseridae;Acipenser	Acipenseridae	Acipenser	Acipenser sinensis	16688	Complete	Acipenser sinensis mitochondrion, complete genome	Liao,X., Tian,H., Zhu,B. and Chang,J.	The complete mitochondrial genome of Chinese sturgeon (Acipenser sinensis)	Mitochondrial DNA (2014) In press	24660909	41760
MK078261.1	Eukaryota;Metazoa;Chordata;Craniata;Vertebrata;Euteleostomi;Actinopterygii;Chondrostei;Acipenseriformes;Acipenseridae;Acipenser	Acipenseridae	Acipenser	Acipenser sinensis	16524	Complete	Acipenser sinensis mitochondrion, complete genome	Cheng,P.-L., Yu,D., Liu,H.-Z., Du,H. and Wei,Q.-W.	Molecular phylogeny of Acipenseriformes based on complete mitochondrial genome sequence	Shui Sheng Sheng Wu Hsueh Bao (2021) In press	-	44315
MT276289.1	Eukaryota;Metazoa;Chordata;Craniata;Vertebrata;Euteleostomi;Actinopterygii;Chondrostei;Acipenseriformes;Acipenseridae;Acipenser	Acipenseridae	Acipenser	Acipenser sinensis	16561	Complete	Acipenser sinensis haplotype Y13 mitochondrion, complete genome	Shen,Z.Y., Yu,D., Gao,X., Zhang,F.T. and Liu,H.Z.	Genetic diversity and reproductive success of a wild population of Chinese sturgeon (Acipenser sinensis) from the Yangtze River inferred from juveniles born in 2014	Zool Res 41 (4), 423-430 (2020)	32521574	44104
MT276290.1	Eukaryota;Metazoa;Chordata;Craniata;Vertebrata;Euteleostomi;Actinopterygii;Chondrostei;Acipenseriformes;Acipenseridae;Acipenser	Acipenseridae	Acipenser	Acipenser sinensis	16688	Complete	Acipenser sinensis haplotype Y2 mitochondrion, complete genome	Shen,Z.Y., Yu,D., Gao,X., Zhang,F.T. and Liu,H.Z.	Genetic diversity and reproductive success of a wild population of Chinese sturgeon (Acipenser sinensis) from the Yangtze River inferred from juveniles born in 2014	Zool Res 41 (4), 423-430 (2020)	32521574	44104
MT276291.1	Eukaryota;Metazoa;Chordata;Craniata;Vertebrata;Euteleostomi;Actinopterygii;Chondrostei;Acipenseriformes;Acipenseridae;Acipenser	Acipenseridae	Acipenser	Acipenser sinensis	16688	Complete	Acipenser sinensis haplotype Y9 mitochondrion, complete genome	Shen,Z.Y., Yu,D., Gao,X., Zhang,F.T. and Liu,H.Z.	Genetic diversity and reproductive success of a wild population of Chinese sturgeon (Acipenser sinensis) from the Yangtze River inferred from juveniles born in 2014	Zool Res 41 (4), 423-430 (2020)	32521574	44104
MT276292.1	Eukaryota;Metazoa;Chordata;Craniata;Vertebrata;Euteleostomi;Actinopterygii;Chondrostei;Acipenseriformes;Acipenseridae;Acipenser	Acipenseridae	Acipenser	Acipenser sinensis	16524	Complete	Acipenser sinensis haplotype Y14 mitochondrion, complete genome	Shen,Z.Y., Yu,D., Gao,X., Zhang,F.T. and Liu,H.Z.	Genetic diversity and reproductive success of a wild population of Chinese sturgeon (Acipenser sinensis) from the Yangtze River inferred from juveniles born in 2014	Zool Res 41 (4), 423-430 (2020)	32521574	44104
MT276293.1	Eukaryota;Metazoa;Chordata;Craniata;Vertebrata;Euteleostomi;Actinopterygii;Chondrostei;Acipenseriformes;Acipenseridae;Acipenser	Acipenseridae	Acipenser	Acipenser sinensis	16688	Complete	Acipenser sinensis haplotype Y6 mitochondrion, complete genome	Shen,Z.Y., Yu,D., Gao,X., Zhang,F.T. and Liu,H.Z.	Genetic diversity and reproductive success of a wild population of Chinese sturgeon (Acipenser sinensis) from the Yangtze River inferred from juveniles born in 2014	Zool Res 41 (4), 423-430 (2020)	32521574	44104
MT276294.1	Eukaryota;Metazoa;Chordata;Craniata;Vertebrata;Euteleostomi;Actinopterygii;Chondrostei;Acipenseriformes;Acipenseridae;Acipenser	Acipenseridae	Acipenser	Acipenser sinensis	16688	Complete	Acipenser sinensis haplotype Y3 mitochondrion, complete genome	Shen,Z.Y., Yu,D., Gao,X., Zhang,F.T. and Liu,H.Z.	Genetic diversity and reproductive success of a wild population of Chinese sturgeon (Acipenser sinensis) from the Yangtze River inferred from juveniles born in 2014	Zool Res 41 (4), 423-430 (2020)	32521574	44104
MT276295.1	Eukaryota;Metazoa;Chordata;Craniata;Vertebrata;Euteleostomi;Actinopterygii;Chondrostei;Acipenseriformes;Acipenseridae;Acipenser	Acipenseridae	Acipenser	Acipenser sinensis	16606	Complete	Acipenser sinensis haplotype Y10 mitochondrion, complete genome	Shen,Z.Y., Yu,D., Gao,X., Zhang,F.T. and Liu,H.Z.	Genetic diversity and reproductive success of a wild population of Chinese sturgeon (Acipenser sinensis) from the Yangtze River inferred from juveniles born in 2014	Zool Res 41 (4), 423-430 (2020)	32521574	44104
MT276296.1	Eukaryota;Metazoa;Chordata;Craniata;Vertebrata;Euteleostomi;Actinopterygii;Chondrostei;Acipenseriformes;Acipenseridae;Acipenser	Acipenseridae	Acipenser	Acipenser sinensis	16524	Complete	Acipenser sinensis haplotype Y11 mitochondrion, complete genome	Shen,Z.Y., Yu,D., Gao,X., Zhang,F.T. and Liu,H.Z.	Genetic diversity and reproductive success of a wild population of Chinese sturgeon (Acipenser sinensis) from the Yangtze River inferred from juveniles born in 2014	Zool Res 41 (4), 423-430 (2020)	32521574	44104
NC_012646.1	Eukaryota;Metazoa;Chordata;Craniata;Vertebrata;Euteleostomi;Actinopterygii;Chondrostei;Acipenseriformes;Acipenseridae;Acipenser	Acipenseridae	Acipenser	Acipenser sinensis	16682	Complete	Acipenser sinensis mitochondrion, complete genome	-	Direct Submission	Submitted (01-MAY-2009) National Center for Biotechnology Information, NIH, Bethesda, MD 20894, USA	-	39944
KF668288.1	Eukaryota;Metazoa;Chordata;Craniata;Vertebrata;Euteleostomi;Actinopterygii;Chondrostei;Acipenseriformes;Acipenseridae;Acipenser	Acipenseridae	Acipenser	Acipenser sp. JNY-2013	16526	Complete	Acipenser sp. JNY-2013 mitochondrion, complete genome	Yu,J.-N.	Identifying unknown sturgeon individual through complete mitochondrial DNA	Unpublished	-	41598
NC_005795.1	Eukaryota;Metazoa;Chordata;Craniata;Vertebrata;Euteleostomi;Actinopterygii;Chondrostei;Acipenseriformes;Acipenseridae;Acipenser	Acipenseridae	Acipenser	Acipenser stellatus	16537	Complete	Acipenser stellatus mitochondrion, complete genome	Arnason,U., Gullberg,A., Janke,A., Joss,J. and Elmerot,C.	Mitogenomic analyses of deep gnathostome divergences: a fish is a fish	Gene 333, 61-70 (2004)	15177681	39944
MK213064.2	Eukaryota;Metazoa;Chordata;Craniata;Vertebrata;Euteleostomi;Actinopterygii;Chondrostei;Acipenseriformes;Acipenseridae;Acipenser	Acipenseridae	Acipenser	Acipenser stellatus ssp. 'stellatus cyrensis'	16559	Complete	Acipenser stellatus ssp. 'stellatus cyrensis' mitochondrion, complete genome	Dadkhah,K. and Rahimi Mianji,G.	Direct Submission	Submitted (24-NOV-2018) Animal Science, Sari Agricultural Sciences and Natural Resources University, Km 9 Farah Abad Road, Sari, Mazandaran 48181 68984, Iran	-	44061
KP997216.1	Eukaryota;Metazoa;Chordata;Craniata;Vertebrata;Euteleostomi;Actinopterygii;Chondrostei;Acipenseriformes;Acipenseridae;Acipenser	Acipenseridae	Acipenser	Acipenser sturio	16555	Complete	Acipenser sturio mitochondrion, complete genome	Popovic,D., Baca,M. and Panagiotopoulou,H.	Complete mitochondrial genome sequences of Atlantic sturgeon, Acipenser oxyrinchus oxyrinchus, Gulf sturgeon, A. o. desotoi and European sturgeon A. sturio (Acipenseriformes: Acipenseridae) obtained through next generation sequencing	Mitochondrial DNA, 1-3 (2015) In press	26017050	42177
NC_027417.1	Eukaryota;Metazoa;Chordata;Craniata;Vertebrata;Euteleostomi;Actinopterygii;Chondrostei;Acipenseriformes;Acipenseridae;Acipenser	Acipenseridae	Acipenser	Acipenser sturio	16555	Complete	Acipenser sturio mitochondrion, complete genome	Popovic,D., Baca,M. and Panagiotopoulou,H.	Complete mitochondrial genome sequences of Atlantic sturgeon, Acipenser oxyrinchus oxyrinchus, Gulf sturgeon, A. o. desotoi and European sturgeon A. sturio (Acipenseriformes: Acipenseridae) obtained through next generation sequencing	Mitochondrial DNA, 1-3 (2015) In press	26017050	42198
AB042837.1	Eukaryota;Metazoa;Chordata;Craniata;Vertebrata;Euteleostomi;Actinopterygii;Chondrostei;Acipenseriformes;Acipenseridae;Acipenser	Acipenseridae	Acipenser	Acipenser transmontanus	16692	Complete	Acipenser transmontanus mitochondrial DNA, complete genome	Inoue,J.G., Miya,M., Tsukamoto,K. and Nishida,M.	Basal actinopterygian relationships: a mitogenomic perspective on the phylogeny of the 'ancient fish'	Mol. Phylogenet. Evol. 26 (1), 110-120 (2003)	12470943	42679
NC_004743.1	Eukaryota;Metazoa;Chordata;Craniata;Vertebrata;Euteleostomi;Actinopterygii;Chondrostei;Acipenseriformes;Acipenseridae;Acipenser	Acipenseridae	Acipenser	Acipenser transmontanus	16692	Complete	Acipenser transmontanus mitochondrion, complete genome	Inoue,J.G., Miya,M., Tsukamoto,K. and Nishida,M.	Basal actinopterygian relationships: a mitogenomic perspective on the phylogeny of the 'ancient fish'	Mol. Phylogenet. Evol. 26 (1), 110-120 (2003)	12470943	39008
OL477727.1	Eukaryota;Metazoa;Chordata;Craniata;Vertebrata;Euteleostomi;Actinopterygii;Chondrostei;Acipenseriformes;Acipenseridae;Acipenser	Acipenseridae	Acipenser	Acipenser transmontanus	16528	Complete	Acipenser transmontanus mitochondrion, complete genome	Dziedzic,E.H.	Direct Submission	Submitted (16-NOV-2021) Fisheries and Wildlife, Oregon State University, 2820 SW Campus Way, Corvallis, OR 97331, United States	-	44828
OL477729.1	Eukaryota;Metazoa;Chordata;Craniata;Vertebrata;Euteleostomi;Actinopterygii;Chondrostei;Acipenseriformes;Acipenseridae;Acipenser	Acipenseridae	Acipenser	Acipenser transmontanus	16528	Complete	Acipenser transmontanus mitochondrion, complete genome	Dziedzic,E.H.	Direct Submission	Submitted (16-NOV-2021) Fisheries and Wildlife, Oregon State University, 2820 SW Campus Way, Corvallis, OR 97331, United States	-	44828
KJ402277.1	Eukaryota;Metazoa;Chordata;Craniata;Vertebrata;Euteleostomi;Actinopterygii;Chondrostei;Acipenseriformes;Acipenseridae;Huso	Acipenseridae	Huso	Huso dauricus	16691	Complete	Huso dauricus mitochondrion, complete genome	Lu,C., Gu,Y., Li,C., Cheng,L. and Sun,X.	The complete mitochondrial genome of Endangered fish Huso dauricus (Acipenseriformes: Acipenseridae)	Mitochondrial DNA (2014) In press	24617488	41720
MK078264.1	Eukaryota;Metazoa;Chordata;Craniata;Vertebrata;Euteleostomi;Actinopterygii;Chondrostei;Acipenseriformes;Acipenseridae;Huso	Acipenseridae	Huso	Huso dauricus	16766	Complete	Huso dauricus mitochondrion, complete genome	Cheng,P.-L., Yu,D., Liu,H.-Z., Du,H. and Wei,Q.-W.	Molecular phylogeny of Acipenseriformes based on complete mitochondrial genome sequence	Shui Sheng Sheng Wu Hsueh Bao (2021) In press	-	44315
NC_023837.1	Eukaryota;Metazoa;Chordata;Craniata;Vertebrata;Euteleostomi;Actinopterygii;Chondrostei;Acipenseriformes;Acipenseridae;Huso	Acipenseridae	Huso	Huso dauricus	16691	Complete	Huso dauricus mitochondrion, complete genome	Lu,C., Gu,Y., Li,C., Cheng,L. and Sun,X.	The complete mitochondrial genome of Endangered fish Huso dauricus (Acipenseriformes: Acipenseridae)	Mitochondrial DNA (2014) In press	24617488	41738
KY132098.1	Eukaryota;Metazoa;Chordata;Craniata;Vertebrata;Euteleostomi;Actinopterygii;Chondrostei;Acipenseriformes;Acipenseridae	Acipenseridae	Huso	Huso dauricus x Acipenser schrenckii	16693	Complete	Huso dauricus x Acipenser schrenckii mitochondrion, complete genome	Liu,X., Du,H., Xiao,K., Hu,Y., Liu,J. and Zhao,X.	Complete mitochondrial genome of the hybrid sturgeon of Huso dauricus (female symbol) x Acipenser schrenckii (male symbol)	Mitochondrial DNA B Resour 2 (1), 11-12 (2017)	-	42863
NC_034784.1	Eukaryota;Metazoa;Chordata;Craniata;Vertebrata;Euteleostomi;Actinopterygii;Chondrostei;Acipenseriformes;Acipenseridae	Acipenseridae	Huso	Huso dauricus x Acipenser schrenckii	16693	Complete	Huso dauricus x Acipenser schrenckii mitochondrion, complete genome	Liu,X., Du,H., Xiao,K., Hu,Y., Liu,J. and Zhao,X.	Complete mitochondrial genome of the hybrid sturgeon of Huso dauricus (female symbol) x Acipenser schrenckii (male symbol)	Mitochondrial DNA B Resour 2 (1), 11-12 (2017)	-	42887
AY442351.1	Eukaryota;Metazoa;Chordata;Craniata;Vertebrata;Euteleostomi;Actinopterygii;Chondrostei;Acipenseriformes;Acipenseridae;Huso	Acipenseridae	Huso	Huso huso	16760	Complete	Huso huso mitochondrion, complete genome	Dunn,K.A., Yang,Z., Coates,M. and Thomas,M.G.	Molecular Evidence for Permian teleosts	Unpublished	-	42577
MK213068.2	Eukaryota;Metazoa;Chordata;Craniata;Vertebrata;Euteleostomi;Actinopterygii;Chondrostei;Acipenseriformes;Acipenseridae;Huso	Acipenseridae	Huso	Huso huso	16836	Complete	Huso huso mitochondrion, complete genome	Dadkhah,K.	Direct Submission	Submitted (24-NOV-2018) Animal Science, Sari Agricultural Sciences and Natural Resources University, Km 9 Farah Abad Road, Sari, Mazandaran 48181 68984, Iran	-	44026
NC_005252.1	Eukaryota;Metazoa;Chordata;Craniata;Vertebrata;Euteleostomi;Actinopterygii;Chondrostei;Acipenseriformes;Acipenseridae;Huso	Acipenseridae	Huso	Huso huso	16760	Complete	Huso huso mitochondrion, complete genome	Dunn,K.A., Yang,Z., Coates,M. and Thomas,M.G.	Molecular Evidence for Permian teleosts	Unpublished	-	40210
MT259181.1	Eukaryota;Metazoa;Chordata;Craniata;Vertebrata;Euteleostomi;Actinopterygii;Chondrostei;Acipenseriformes;Acipenseridae;Pseudoscaphirhynchus	Acipenseridae	Pseudoscaphirhynchus	Pseudoscaphirhynchus fedtschenkoi	16613	Complete	Pseudoscaphirhynchus fedtschenkoi mitochondrion, complete genome	Nedoluzhko AV, Sharko FS, Tsygankova SV, Boulygina ES, Barmintseva AE, Krasivskaya AA, Ibragimova AS, Gruzdeva NM, Rastorguev SM and Mugue NS.	Molecular phylogeny of one extinct and two critically endangered Central Asian sturgeon species (genus Pseudoscaphirhynchus) based on their mitochondrial genomes	Sci Rep 10 (1), 722 (2020)	31959974	44482
NC_058991.1	Eukaryota;Metazoa;Chordata;Craniata;Vertebrata;Euteleostomi;Actinopterygii;Chondrostei;Acipenseriformes;Acipenseridae;Pseudoscaphirhynchus	Acipenseridae	Pseudoscaphirhynchus	Pseudoscaphirhynchus fedtschenkoi	16613	Complete	Pseudoscaphirhynchus fedtschenkoi mitochondrion, complete genome	Nedoluzhko AV, Sharko FS, Tsygankova SV, Boulygina ES, Barmintseva AE, Krasivskaya AA, Ibragimova AS, Gruzdeva NM, Rastorguev SM and Mugue NS.	Molecular phylogeny of one extinct and two critically endangered Central Asian sturgeon species (genus Pseudoscaphirhynchus) based on their mitochondrial genomes	Sci Rep 10 (1), 722 (2020)	31959974	44613
MT259182.1	Eukaryota;Metazoa;Chordata;Craniata;Vertebrata;Euteleostomi;Actinopterygii;Chondrostei;Acipenseriformes;Acipenseridae;Pseudoscaphirhynchus	Acipenseridae	Pseudoscaphirhynchus	Pseudoscaphirhynchus hermanni	16640	Complete	Pseudoscaphirhynchus hermanni mitochondrion, complete genome	Nedoluzhko AV, Sharko FS, Tsygankova SV, Boulygina ES, Barmintseva AE, Krasivskaya AA, Ibragimova AS, Gruzdeva NM, Rastorguev SM and Mugue NS.	Molecular phylogeny of one extinct and two critically endangered Central Asian sturgeon species (genus Pseudoscaphirhynchus) based on their mitochondrial genomes	Sci Rep 10 (1), 722 (2020)	31959974	44482
NC_058992.1	Eukaryota;Metazoa;Chordata;Craniata;Vertebrata;Euteleostomi;Actinopterygii;Chondrostei;Acipenseriformes;Acipenseridae;Pseudoscaphirhynchus	Acipenseridae	Pseudoscaphirhynchus	Pseudoscaphirhynchus hermanni	16640	Complete	Pseudoscaphirhynchus hermanni mitochondrion, complete genome	Nedoluzhko AV, Sharko FS, Tsygankova SV, Boulygina ES, Barmintseva AE, Krasivskaya AA, Ibragimova AS, Gruzdeva NM, Rastorguev SM and Mugue NS.	Molecular phylogeny of one extinct and two critically endangered Central Asian sturgeon species (genus Pseudoscaphirhynchus) based on their mitochondrial genomes	Sci Rep 10 (1), 722 (2020)	31959974	44613
MN746333.1	Eukaryota;Metazoa;Chordata;Craniata;Vertebrata;Euteleostomi;Actinopterygii;Chondrostei;Acipenseriformes;Acipenseridae;Pseudoscaphirhynchus	Acipenseridae	Pseudoscaphirhynchus	Pseudoscaphirhynchus kaufmanni	16597	Complete	Pseudoscaphirhynchus kaufmanni mitochondrion, complete genome	Sheraliev,B. and Peng,Z.	Complete mitochondrial genome sequence and phylogenetic position of the Amu Darya sturgeon, Pseudoscaphirhynchus kaufmanni (Acipenseriformes: Acipenseridae)	J. Appl. Ichthyol. 36 (4), 389-392 (2020)	-	44097
MT259180.1	Eukaryota;Metazoa;Chordata;Craniata;Vertebrata;Euteleostomi;Actinopterygii;Chondrostei;Acipenseriformes;Acipenseridae;Pseudoscaphirhynchus	Acipenseridae	Pseudoscaphirhynchus	Pseudoscaphirhynchus kaufmanni	15715	Complete	Pseudoscaphirhynchus kaufmanni mitochondrion, complete genome	Nedoluzhko AV, Sharko FS, Tsygankova SV, Boulygina ES, Barmintseva AE, Krasivskaya AA, Ibragimova AS, Gruzdeva NM, Rastorguev SM and Mugue NS.	Molecular phylogeny of one extinct and two critically endangered Central Asian sturgeon species (genus Pseudoscaphirhynchus) based on their mitochondrial genomes	Sci Rep 10 (1), 722 (2020)	31959974	44482
NC_050885.1	Eukaryota;Metazoa;Chordata;Craniata;Vertebrata;Euteleostomi;Actinopterygii;Chondrostei;Acipenseriformes;Acipenseridae;Pseudoscaphirhynchus	Acipenseridae	Pseudoscaphirhynchus	Pseudoscaphirhynchus kaufmanni	16597	Complete	Pseudoscaphirhynchus kaufmanni mitochondrion, complete genome	Sheraliev,B. and Peng,Z.	Complete mitochondrial genome sequence and phylogenetic position of the Amu Darya sturgeon, Pseudoscaphirhynchus kaufmanni (Acipenseriformes: Acipenseridae)	J. Appl. Ichthyol. 36 (4), 389-392 (2020)	-	44154
KU985069.1	Eukaryota;Metazoa;Chordata;Craniata;Vertebrata;Euteleostomi;Actinopterygii;Chondrostei;Acipenseriformes;Acipenseridae;Scaphirhynchus	Acipenseridae	Scaphirhynchus	Scaphirhynchus albus	16494	Complete	Scaphirhynchus albus isolate Sturg-8636 mitochondrion, complete genome	Schroeter,J.C., Maloy,A.P., Rees,C.B. and Bartron,M.L.	Fish mitochondrial genome sequencing: expanding genetic resources to support species detection and biodiversity monitoring using environmental DNA	Conserv Genet Resour 12 (3), 433-446 (2020)	-	44199
KU985079.1	Eukaryota;Metazoa;Chordata;Craniata;Vertebrata;Euteleostomi;Actinopterygii;Chondrostei;Acipenseriformes;Acipenseridae;Scaphirhynchus	Acipenseridae	Scaphirhynchus	Scaphirhynchus albus	16495	Complete	Scaphirhynchus albus isolate 17-Sal-02-005 mitochondrion, complete genome	Schroeter,J.C., Maloy,A.P., Rees,C.B. and Bartron,M.L.	Fish mitochondrial genome sequencing: expanding genetic resources to support species detection and biodiversity monitoring using environmental DNA	Conserv Genet Resour 12 (3), 433-446 (2020)	-	44199
KU985080.2	Eukaryota;Metazoa;Chordata;Craniata;Vertebrata;Euteleostomi;Actinopterygii;Chondrostei;Acipenseriformes;Acipenseridae;Scaphirhynchus	Acipenseridae	Scaphirhynchus	Scaphirhynchus albus	16569	Complete	Scaphirhynchus albus isolate Sturg-7793 mitochondrion, complete genome	Schroeter,J.C., Maloy,A.P., Rees,C.B. and Bartron,M.L.	Fish mitochondrial genome sequencing: expanding genetic resources to support species detection and biodiversity monitoring using environmental DNA	Conserv Genet Resour 12 (3), 433-446 (2020)	-	44199
MF101777.1	Eukaryota;Metazoa;Chordata;Craniata;Vertebrata;Euteleostomi;Actinopterygii;Chondrostei;Acipenseriformes;Acipenseridae;Scaphirhynchus	Acipenseridae	Scaphirhynchus	Scaphirhynchus albus	16496	Complete	Scaphirhynchus albus isolate Sturg-7697 mitochondrion, complete genome	Schroeter,J.C., Maloy,A.P., Rees,C.B. and Bartron,M.L.	Fish mitochondrial genome sequencing: expanding genetic resources to support species detection and biodiversity monitoring using environmental DNA	Conserv Genet Resour 12 (3), 433-446 (2020)	-	44199
MF101778.1	Eukaryota;Metazoa;Chordata;Craniata;Vertebrata;Euteleostomi;Actinopterygii;Chondrostei;Acipenseriformes;Acipenseridae;Scaphirhynchus	Acipenseridae	Scaphirhynchus	Scaphirhynchus albus	16495	Complete	Scaphirhynchus albus isolate Sturg-9182 mitochondrion, complete genome	Schroeter,J.C., Maloy,A.P., Rees,C.B. and Bartron,M.L.	Fish mitochondrial genome sequencing: expanding genetic resources to support species detection and biodiversity monitoring using environmental DNA	Conserv Genet Resour 12 (3), 433-446 (2020)	-	44199
MF101780.1	Eukaryota;Metazoa;Chordata;Craniata;Vertebrata;Euteleostomi;Actinopterygii;Chondrostei;Acipenseriformes;Acipenseridae;Scaphirhynchus	Acipenseridae	Scaphirhynchus	Scaphirhynchus albus	16495	Complete	Scaphirhynchus albus isolate Sturg-8638 mitochondrion, complete genome	Schroeter,J.C., Maloy,A.P., Rees,C.B. and Bartron,M.L.	Fish mitochondrial genome sequencing: expanding genetic resources to support species detection and biodiversity monitoring using environmental DNA	Conserv Genet Resour 12 (3), 433-446 (2020)	-	44199
MF101781.1	Eukaryota;Metazoa;Chordata;Craniata;Vertebrata;Euteleostomi;Actinopterygii;Chondrostei;Acipenseriformes;Acipenseridae;Scaphirhynchus	Acipenseridae	Scaphirhynchus	Scaphirhynchus albus	16495	Complete	Scaphirhynchus albus isolate Sturg-8635 mitochondrion, complete genome	Schroeter,J.C., Maloy,A.P., Rees,C.B. and Bartron,M.L.	Fish mitochondrial genome sequencing: expanding genetic resources to support species detection and biodiversity monitoring using environmental DNA	Conserv Genet Resour 12 (3), 433-446 (2020)	-	44199
MF101785.1	Eukaryota;Metazoa;Chordata;Craniata;Vertebrata;Euteleostomi;Actinopterygii;Chondrostei;Acipenseriformes;Acipenseridae;Scaphirhynchus	Acipenseridae	Scaphirhynchus	Scaphirhynchus albus	16495	Complete	Scaphirhynchus albus isolate Sturg-7791 mitochondrion, complete genome	Schroeter,J.C., Maloy,A.P., Rees,C.B. and Bartron,M.L.	Fish mitochondrial genome sequencing: expanding genetic resources to support species detection and biodiversity monitoring using environmental DNA	Conserv Genet Resour 12 (3), 433-446 (2020)	-	44199
MF101786.1	Eukaryota;Metazoa;Chordata;Craniata;Vertebrata;Euteleostomi;Actinopterygii;Chondrostei;Acipenseriformes;Acipenseridae;Scaphirhynchus	Acipenseridae	Scaphirhynchus	Scaphirhynchus albus	16495	Complete	Scaphirhynchus albus isolate Sturg-7680 mitochondrion, complete genome	Schroeter,J.C., Maloy,A.P., Rees,C.B. and Bartron,M.L.	Fish mitochondrial genome sequencing: expanding genetic resources to support species detection and biodiversity monitoring using environmental DNA	Conserv Genet Resour 12 (3), 433-446 (2020)	-	44199
MF101790.1	Eukaryota;Metazoa;Chordata;Craniata;Vertebrata;Euteleostomi;Actinopterygii;Chondrostei;Acipenseriformes;Acipenseridae;Scaphirhynchus	Acipenseridae	Scaphirhynchus	Scaphirhynchus albus	16495	Complete	Scaphirhynchus albus isolate PFO-419 mitochondrion, complete genome	Schroeter,J.C., Maloy,A.P., Rees,C.B. and Bartron,M.L.	Fish mitochondrial genome sequencing: expanding genetic resources to support species detection and biodiversity monitoring using environmental DNA	Conserv Genet Resour 12 (3), 433-446 (2020)	-	44199
NC_030324.1	Eukaryota;Metazoa;Chordata;Craniata;Vertebrata;Euteleostomi;Actinopterygii;Chondrostei;Acipenseriformes;Acipenseridae;Scaphirhynchus	Acipenseridae	Scaphirhynchus	Scaphirhynchus albus	16494	Complete	Scaphirhynchus albus isolate Sturg-8636 mitochondrion, complete genome	Schroeter,J.C., Maloy,A.P., Rees,C.B. and Bartron,M.L.	Fish mitochondrial genome sequencing: expanding genetic resources to support species detection and biodiversity monitoring using environmental DNA	Conserv Genet Resour (2019) In press	-	44019
KU985072.1	Eukaryota;Metazoa;Chordata;Craniata;Vertebrata;Euteleostomi;Actinopterygii;Chondrostei;Acipenseriformes;Acipenseridae;Scaphirhynchus	Acipenseridae	Scaphirhynchus	Scaphirhynchus albus x Scaphirhynchus platorynchus	16495	Complete	Scaphirhynchus albus x Scaphirhynchus platorynchus isolate Sturg-8682 mitochondrion, complete genome	Schroeter,J.C., Maloy,A.P., Rees,C.B. and Bartron,M.L.	Fish mitochondrial genome sequencing: expanding genetic resources to support species detection and biodiversity monitoring using environmental DNA	Conserv Genet Resour 12 (3), 433-446 (2020)	-	44199
KU985077.1	Eukaryota;Metazoa;Chordata;Craniata;Vertebrata;Euteleostomi;Actinopterygii;Chondrostei;Acipenseriformes;Acipenseridae;Scaphirhynchus	Acipenseridae	Scaphirhynchus	Scaphirhynchus albus x Scaphirhynchus platorynchus	16495	Complete	Scaphirhynchus albus x Scaphirhynchus platorynchus isolate Sturg-8824 mitochondrion, complete genome	Schroeter,J.C., Maloy,A.P., Rees,C.B. and Bartron,M.L.	Fish mitochondrial genome sequencing: expanding genetic resources to support species detection and biodiversity monitoring using environmental DNA	Conserv Genet Resour 12 (3), 433-446 (2020)	-	44199
KU985078.2	Eukaryota;Metazoa;Chordata;Craniata;Vertebrata;Euteleostomi;Actinopterygii;Chondrostei;Acipenseriformes;Acipenseridae;Scaphirhynchus	Acipenseridae	Scaphirhynchus	Scaphirhynchus albus x Scaphirhynchus platorynchus	16569	Complete	Scaphirhynchus albus x Scaphirhynchus platorynchus isolate Sturg-8343 mitochondrion, complete genome	Schroeter,J.C., Maloy,A.P., Rees,C.B. and Bartron,M.L.	Fish mitochondrial genome sequencing: expanding genetic resources to support species detection and biodiversity monitoring using environmental DNA	Conserv Genet Resour 12 (3), 433-446 (2020)	-	44199
NC_030327.1	Eukaryota;Metazoa;Chordata;Craniata;Vertebrata;Euteleostomi;Actinopterygii;Chondrostei;Acipenseriformes;Acipenseridae;Scaphirhynchus	Acipenseridae	Scaphirhynchus	Scaphirhynchus albus x Scaphirhynchus platorynchus	16495	Complete	Scaphirhynchus albus x Scaphirhynchus platorynchus isolate Sturg-8682 mitochondrion, complete genome	Maloy,A.P., Kalie,J., Withers,J., Rees,C. and Bartron,M.	Long-range PCR primers for the universal amplification of sturgeon and paddlefish mitochondrial DNA and whole genome sequencing	Unpublished	-	42538
AP004354.1	Eukaryota;Metazoa;Chordata;Craniata;Vertebrata;Euteleostomi;Actinopterygii;Chondrostei;Acipenseriformes;Acipenseridae;Scaphirhynchus	Acipenseridae	Scaphirhynchus	Scaphirhynchus cf. albus	16493	Complete	Scaphirhynchus cf. albus mitochondrial DNA, complete genome	Inoue,J.G., Miya,M., Tsukamoto,K. and Nishida,M.	Basal actinopterygian relationships: a mitogenomic perspective on the phylogeny of the 'ancient fish'	Mol. Phylogenet. Evol. 26 (1), 110-120 (2003)	12470943	42575
NC_004420.1	Eukaryota;Metazoa;Chordata;Craniata;Vertebrata;Euteleostomi;Actinopterygii;Chondrostei;Acipenseriformes;Acipenseridae;Scaphirhynchus	Acipenseridae	Scaphirhynchus	Scaphirhynchus cf. albus	16493	Complete	Scaphirhynchus cf. albus mitochondrion, complete genome	Inoue,J.G., Miya,M., Tsukamoto,K. and Nishida,M.	Basal actinopterygian relationships: a mitogenomic perspective on the phylogeny of the 'ancient fish'	Mol. Phylogenet. Evol. 26 (1), 110-120 (2003)	12470943	39015
KU985071.2	Eukaryota;Metazoa;Chordata;Craniata;Vertebrata;Euteleostomi;Actinopterygii;Chondrostei;Acipenseriformes;Acipenseridae;Scaphirhynchus	Acipenseridae	Scaphirhynchus	Scaphirhynchus platorynchus	16569	Complete	Scaphirhynchus platorynchus isolate Sturg-8661 mitochondrion, complete genome	Schroeter,J.C., Maloy,A.P., Rees,C.B. and Bartron,M.L.	Fish mitochondrial genome sequencing: expanding genetic resources to support species detection and biodiversity monitoring using environmental DNA	Conserv Genet Resour 12 (3), 433-446 (2020)	-	44199
KU985075.2	Eukaryota;Metazoa;Chordata;Craniata;Vertebrata;Euteleostomi;Actinopterygii;Chondrostei;Acipenseriformes;Acipenseridae;Scaphirhynchus	Acipenseridae	Scaphirhynchus	Scaphirhynchus platorynchus	16569	Complete	Scaphirhynchus platorynchus isolate Sturg-7200 mitochondrion, complete genome	Schroeter,J.C., Maloy,A.P., Rees,C.B. and Bartron,M.L.	Fish mitochondrial genome sequencing: expanding genetic resources to support species detection and biodiversity monitoring using environmental DNA	Conserv Genet Resour 12 (3), 433-446 (2020)	-	44199
KU985076.1	Eukaryota;Metazoa;Chordata;Craniata;Vertebrata;Euteleostomi;Actinopterygii;Chondrostei;Acipenseriformes;Acipenseridae;Scaphirhynchus	Acipenseridae	Scaphirhynchus	Scaphirhynchus platorynchus	16494	Complete	Scaphirhynchus platorynchus isolate Sturg-3688 mitochondrion, complete genome	Schroeter,J.C., Maloy,A.P., Rees,C.B. and Bartron,M.L.	Fish mitochondrial genome sequencing: expanding genetic resources to support species detection and biodiversity monitoring using environmental DNA	Conserv Genet Resour 12 (3), 433-446 (2020)	-	44199
MF101779.1	Eukaryota;Metazoa;Chordata;Craniata;Vertebrata;Euteleostomi;Actinopterygii;Chondrostei;Acipenseriformes;Acipenseridae;Scaphirhynchus	Acipenseridae	Scaphirhynchus	Scaphirhynchus platorynchus	16495	Complete	Scaphirhynchus platorynchus isolate Sturg-8660 mitochondrion, complete genome	Schroeter,J.C., Maloy,A.P., Rees,C.B. and Bartron,M.L.	Fish mitochondrial genome sequencing: expanding genetic resources to support species detection and biodiversity monitoring using environmental DNA	Conserv Genet Resour 12 (3), 433-446 (2020)	-	44199
MF101782.1	Eukaryota;Metazoa;Chordata;Craniata;Vertebrata;Euteleostomi;Actinopterygii;Chondrostei;Acipenseriformes;Acipenseridae;Scaphirhynchus	Acipenseridae	Scaphirhynchus	Scaphirhynchus platorynchus	16495	Complete	Scaphirhynchus platorynchus isolate Sturg-8198 mitochondrion, complete genome	Schroeter,J.C., Maloy,A.P., Rees,C.B. and Bartron,M.L.	Fish mitochondrial genome sequencing: expanding genetic resources to support species detection and biodiversity monitoring using environmental DNA	Conserv Genet Resour 12 (3), 433-446 (2020)	-	44199
MF101783.1	Eukaryota;Metazoa;Chordata;Craniata;Vertebrata;Euteleostomi;Actinopterygii;Chondrostei;Acipenseriformes;Acipenseridae;Scaphirhynchus	Acipenseridae	Scaphirhynchus	Scaphirhynchus platorynchus	16495	Complete	Scaphirhynchus platorynchus isolate Sturg-8182 mitochondrion, complete genome	Schroeter,J.C., Maloy,A.P., Rees,C.B. and Bartron,M.L.	Fish mitochondrial genome sequencing: expanding genetic resources to support species detection and biodiversity monitoring using environmental DNA	Conserv Genet Resour 12 (3), 433-446 (2020)	-	44199
MF101784.1	Eukaryota;Metazoa;Chordata;Craniata;Vertebrata;Euteleostomi;Actinopterygii;Chondrostei;Acipenseriformes;Acipenseridae;Scaphirhynchus	Acipenseridae	Scaphirhynchus	Scaphirhynchus platorynchus	16495	Complete	Scaphirhynchus platorynchus isolate Sturg-8146 mitochondrion, complete genome	Schroeter,J.C., Maloy,A.P., Rees,C.B. and Bartron,M.L.	Fish mitochondrial genome sequencing: expanding genetic resources to support species detection and biodiversity monitoring using environmental DNA	Conserv Genet Resour 12 (3), 433-446 (2020)	-	44199
MF101787.1	Eukaryota;Metazoa;Chordata;Craniata;Vertebrata;Euteleostomi;Actinopterygii;Chondrostei;Acipenseriformes;Acipenseridae;Scaphirhynchus	Acipenseridae	Scaphirhynchus	Scaphirhynchus platorynchus	16495	Complete	Scaphirhynchus platorynchus isolate Sturg-6263 mitochondrion, complete genome	Schroeter,J.C., Maloy,A.P., Rees,C.B. and Bartron,M.L.	Fish mitochondrial genome sequencing: expanding genetic resources to support species detection and biodiversity monitoring using environmental DNA	Conserv Genet Resour 12 (3), 433-446 (2020)	-	44199
MF101788.1	Eukaryota;Metazoa;Chordata;Craniata;Vertebrata;Euteleostomi;Actinopterygii;Chondrostei;Acipenseriformes;Acipenseridae;Scaphirhynchus	Acipenseridae	Scaphirhynchus	Scaphirhynchus platorynchus	16495	Complete	Scaphirhynchus platorynchus isolate Sturg-4741 mitochondrion, complete genome	Schroeter,J.C., Maloy,A.P., Rees,C.B. and Bartron,M.L.	Fish mitochondrial genome sequencing: expanding genetic resources to support species detection and biodiversity monitoring using environmental DNA	Conserv Genet Resour 12 (3), 433-446 (2020)	-	44199
MF101789.1	Eukaryota;Metazoa;Chordata;Craniata;Vertebrata;Euteleostomi;Actinopterygii;Chondrostei;Acipenseriformes;Acipenseridae;Scaphirhynchus	Acipenseridae	Scaphirhynchus	Scaphirhynchus platorynchus	16495	Complete	Scaphirhynchus platorynchus isolate Sturg-4740 mitochondrion, complete genome	Schroeter,J.C., Maloy,A.P., Rees,C.B. and Bartron,M.L.	Fish mitochondrial genome sequencing: expanding genetic resources to support species detection and biodiversity monitoring using environmental DNA	Conserv Genet Resour 12 (3), 433-446 (2020)	-	44199
NC_030326.1	Eukaryota;Metazoa;Chordata;Craniata;Vertebrata;Euteleostomi;Actinopterygii;Chondrostei;Acipenseriformes;Acipenseridae;Scaphirhynchus	Acipenseridae	Scaphirhynchus	Scaphirhynchus platorynchus	16495	Complete	Scaphirhynchus platorynchus isolate Sturg-8661 mitochondrion, complete genome	Maloy,A.P., Kalie,J., Withers,J., Rees,C. and Bartron,M.	Long-range PCR primers for the universal amplification of sturgeon and paddlefish mitochondrial DNA and whole genome sequencing	Unpublished	-	42538
MF101791.1	Eukaryota;Metazoa;Chordata;Craniata;Vertebrata;Euteleostomi;Actinopterygii;Chondrostei;Acipenseriformes;Acipenseridae;Scaphirhynchus	Acipenseridae	Scaphirhynchus	Scaphirhynchus suttkusi	16495	Complete	Scaphirhynchus suttkusi isolate NFWFLI40148 mitochondrion, complete genome	Schroeter,J.C., Maloy,A.P., Rees,C.B. and Bartron,M.L.	Fish mitochondrial genome sequencing: expanding genetic resources to support species detection and biodiversity monitoring using environmental DNA	Conserv Genet Resour 12 (3), 433-446 (2020)	-	44199
MF101792.1	Eukaryota;Metazoa;Chordata;Craniata;Vertebrata;Euteleostomi;Actinopterygii;Chondrostei;Acipenseriformes;Acipenseridae;Scaphirhynchus	Acipenseridae	Scaphirhynchus	Scaphirhynchus suttkusi	16495	Complete	Scaphirhynchus suttkusi isolate NFWFLH10433 mitochondrion, complete genome	Schroeter,J.C., Maloy,A.P., Rees,C.B. and Bartron,M.L.	Fish mitochondrial genome sequencing: expanding genetic resources to support species detection and biodiversity monitoring using environmental DNA	Conserv Genet Resour 12 (3), 433-446 (2020)	-	44199
NC_036060.1	Eukaryota;Metazoa;Chordata;Craniata;Vertebrata;Euteleostomi;Actinopterygii;Chondrostei;Acipenseriformes;Acipenseridae;Scaphirhynchus	Acipenseridae	Scaphirhynchus	Scaphirhynchus suttkusi	16495	Complete	Scaphirhynchus suttkusi isolate NFWFLH10433 mitochondrion, complete genome	Maloy,A.P., Schroeter,J.C., Kalie,J., Withers,J., Rees,C. and Bartron,M.	Long-range PCR primers for the universal amplification of sturgeon and paddlefish mitochondrial DNA and whole genome sequencing	Unpublished	-	43040
KJ868093.1	Eukaryota;Metazoa;Chordata;Craniata;Vertebrata;Euteleostomi;Mammalia;Metatheria;Diprotodontia;Acrobatidae;Acrobates	Acrobatidae	Acrobates	Acrobates pygmaeus	11822	Partial	Acrobates pygmaeus voucher ABTC27461 mitochondrion, partial genome	Mitchell,K.J., Pratt,R.C., Watson,L.N., Gibb,G.C., Llamas,B., Kasper,M., Edson,J., Hopwood,B., Male,D., Armstrong,K., Meyer,M., Hofreiter,M., Austin,J., Donnellan,S.C., Lee,M.S.Y., Phillips,M.J. and Cooper,A.	Molecular Phylogeny, Biogeography, and Habitat Preference Evolution of Marsupials	Mol. Biol. Evol. (2014) In press	24881050	42703
KJ868094.1	Eukaryota;Metazoa;Chordata;Craniata;Vertebrata;Euteleostomi;Mammalia;Metatheria;Diprotodontia;Acrobatidae;Acrobates	Acrobatidae	Acrobates	Acrobates pygmaeus	15322	Partial	Acrobates pygmaeus voucher ABTC07803 mitochondrion, partial genome	Mitchell,K.J., Pratt,R.C., Watson,L.N., Gibb,G.C., Llamas,B., Kasper,M., Edson,J., Hopwood,B., Male,D., Armstrong,K., Meyer,M., Hofreiter,M., Austin,J., Donnellan,S.C., Lee,M.S.Y., Phillips,M.J. and Cooper,A.	Molecular Phylogeny, Biogeography, and Habitat Preference Evolution of Marsupials	Mol. Biol. Evol. (2014) In press	24881050	42703
AB241052.1	Eukaryota;Metazoa;Chordata;Craniata;Vertebrata;Euteleostomi;Mammalia;Metatheria;Diprotodontia;Acrobatidae;Distoechurus	Acrobatidae	Distoechurus	Distoechurus pennatus	16775	Complete	Distoechurus pennatus mitochondrial DNA, complete genome	Munemasa,M., Nikaido,M., Donnellan,S., Austin,C.C., Okada,N. and Hasegawa,M.	Phylogenetic analysis of diprotodontian marsupials based on complete mitochondrial genomes	Genes Genet. Syst. 81 (3), 181-191 (2006)	16905872	42577
NC_008145.1	Eukaryota;Metazoa;Chordata;Craniata;Vertebrata;Euteleostomi;Mammalia;Metatheria;Diprotodontia;Acrobatidae;Distoechurus	Acrobatidae	Distoechurus	Distoechurus pennatus	16775	Complete	Distoechurus pennatus mitochondrion, complete genome	Munemasa,M., Nikaido,M., Donnellan,S., Austin,C.C., Okada,N. and Hasegawa,M.	Phylogenetic analysis of diprotodontian marsupials based on complete mitochondrial genomes	Genes Genet. Syst. 81 (3), 181-191 (2006)	16905872	39918
AB177879.1	Eukaryota;Metazoa;Chordata;Craniata;Vertebrata;Euteleostomi;Lepidosauria;Squamata;Bifurcata;Unidentata;Episquamata;Toxicofera;Serpentes;Acrochordoidea;Acrochordidae;Acrochordus	Acrochordidae	Acrochordus	Acrochordus granulatus	17604	Complete	Acrochordus granulatus mitochondrial DNA, complete genome	Dong,S. and Kumazawa,Y.	Complete mitochondrial DNA sequences of six snakes: phylogenetic relationships and molecular evolution of genomic features	J Mol Evol 61 (1), 12-22 (2005)	16007493	44187
NC_007400.1	Eukaryota;Metazoa;Chordata;Craniata;Vertebrata;Euteleostomi;Lepidosauria;Squamata;Bifurcata;Unidentata;Episquamata;Toxicofera;Serpentes;Acrochordoidea;Acrochordidae;Acrochordus	Acrochordidae	Acrochordus	Acrochordus granulatus	17604	Complete	Acrochordus granulatus mitochondrion, complete genome	Dong,S. and Kumazawa,Y.	Complete mitochondrial DNA sequences of six snakes: phylogenetic relationships and molecular evolution of genomic features	J. Mol. Evol. 61 (1), 12-22 (2005)	16007493	39918
MW697084.1	Eukaryota;Metazoa;Chordata;Craniata;Vertebrata;Euteleostomi;Lepidosauria;Squamata;Bifurcata;Unidentata;Episquamata;Toxicofera;Serpentes;Acrochordoidea;Acrochordidae;Plagiopholis	Acrochordidae	Plagiopholis	Plagiopholis styani	19669	Complete	Plagiopholis styani mitochondrion, complete genome	Zong,H.	Direct Submission	Submitted (03-MAR-2021) College of Life Sciences, Sichuan Normal University, No. 1819, Section 2, Chenglong Avenue, Longquanyi District, Chengdu, Sichuan Province 610101, China	-	44312
MN251861.1	Eukaryota;Metazoa;Chordata;Craniata;Vertebrata;Euteleostomi;Actinopterygii;Neopterygii;Teleostei;Neoteleostei;Acanthomorphata;Eupercaria;Pempheriformes;Acropomatidae;Acropoma	Acropomatidae	Acropoma	Acropoma japonicum	16973	Complete	Acropoma japonicum mitochondrion, complete genome	Liu,Y., Sui,Y. and Yang,M.	Complete mitochondrial genome of the glowbelly Acropoma japonicum (Perciformes: Acropomatidae) in the East China Sea	Unpublished	-	44229
NC_057224.1	Eukaryota;Metazoa;Chordata;Craniata;Vertebrata;Euteleostomi;Actinopterygii;Neopterygii;Teleostei;Neoteleostei;Acanthomorphata;Eupercaria;Pempheriformes;Acropomatidae;Acropoma	Acropomatidae	Acropoma	Acropoma japonicum	16973	Complete	Acropoma japonicum mitochondrion, complete genome	Liu,Y., Sui,Y. and Yang,M.	Complete mitochondrial genome of the glowbelly Acropoma japonicum (Perciformes: Acropomatidae) in the East China Sea	Unpublished	-	44469
AP009181.1	Eukaryota;Metazoa;Chordata;Craniata;Vertebrata;Euteleostomi;Actinopterygii;Neopterygii;Teleostei;Neoteleostei;Acanthomorphata;Eupercaria;Pempheriformes;Acropomatidae;Doederleinia	Acropomatidae	Doederleinia	Doederleinia berycoides	16523	Complete	Doederleinia berycoides mitochondrial genomic DNA, complete genome	Yamanoue,Y., Miya,M., Matsuura,K., Yagishita,N., Mabuchi,K., Sakai,H., Katoh,M. and Nishida,M.	Phylogenetic position of tetraodontiform fishes within the higher teleosts: Bayesian inferences based on 44 whole mitochondrial genome sequences	Mol. Phylogenet. Evol. 45 (1), 89-101 (2007)	17490896	42571
NC_009867.1	Eukaryota;Metazoa;Chordata;Craniata;Vertebrata;Euteleostomi;Actinopterygii;Neopterygii;Teleostei;Neoteleostei;Acanthomorphata;Eupercaria;Pempheriformes;Acropomatidae;Doederleinia	Acropomatidae	Doederleinia	Doederleinia berycoides	16523	Complete	Doederleinia berycoides mitochondrion, complete genome	Yamanoue,Y., Miya,M., Matsuura,K., Yagishita,N., Mabuchi,K., Sakai,H., Katoh,M. and Nishida,M.	Phylogenetic position of tetraodontiform fishes within the higher teleosts: Bayesian inferences based on 44 whole mitochondrial genome sequences	Mol. Phylogenet. Evol. 45 (1), 89-101 (2007)	17490896	39358
AP006793.1	Eukaryota;Metazoa;Chordata;Craniata;Vertebrata;Euteleostomi;Actinopterygii;Neopterygii;Teleostei;Neoteleostei;Acanthomorphata;Eupercaria;Pempheriformes;Acropomatidae;Synagrops	Acropomatidae	Synagrops	Synagrops japonicus	16803	Complete	Synagrops japonicus mitochondrial DNA, complete genome except for D-loop	Miya,M.	The ray-finned fish phylogeny	Unpublished	-	43838
AP017439.1	Eukaryota;Metazoa;Chordata;Craniata;Vertebrata;Euteleostomi;Actinopterygii;Neopterygii;Teleostei;Neoteleostei;Acanthomorphata;Eupercaria;Pempheriformes;Acropomatidae;Synagrops	Acropomatidae	Synagrops	Synagrops japonicus	16803	Complete	Synagrops japonicus mitochondrial DNA, complete sequence	Satoh,T.P., Miya,M., Mabuchi,K. and Nishida,M.	Structure and variation of the mitochondrial genome of fishes	BMC Genomics 17, 719 (2016)	27604148	42823
NC_034335.1	Eukaryota;Metazoa;Chordata;Craniata;Vertebrata;Euteleostomi;Actinopterygii;Neopterygii;Teleostei;Neoteleostei;Acanthomorphata;Eupercaria;Pempheriformes;Acropomatidae;Synagrops	Acropomatidae	Synagrops	Synagrops japonicus	16803	Complete	Synagrops japonicus mitochondrion, complete genome	Satoh,T.P., Miya,M., Mabuchi,K. and Nishida,M.	Structure and variation of the mitochondrial genome of fishes	BMC Genomics 17, 719 (2016)	27604148	42870
MT810471.1	Eukaryota;Metazoa;Chordata;Craniata;Vertebrata;Euteleostomi;Actinopterygii;Neopterygii;Teleostei;Neoteleostei;Acanthomorphata;Eupercaria;Pempheriformes;Acropomatidae;Synagrops	Acropomatidae	Synagrops	Synagrops philippinensis	16781	Complete	Synagrops philippinensis mitochondrion, complete genome	Chen,W.	Direct Submission	Submitted (28-JUL-2020) Ocean Center, Zhejiang Mariculture Research Institute, Hetong bridge 6-1., Wenzhou, Zhejiang 325000, China	-	44664
MZ561705.1	Eukaryota;Metazoa;Chordata;Craniata;Vertebrata;Euteleostomi;Actinopterygii;Neopterygii;Teleostei;Neoteleostei;Acanthomorphata;Eupercaria;Pempheriformes;Acropomatidae;Synagrops	Acropomatidae	Synagrops	Synagrops philippinensis	16781	Complete	Synagrops philippinensis mitochondrion, complete genome	Ruan,H.	Direct Submission	Submitted (12-JUL-2021) College of Marine Science, South China Agricultural University, Wushan street, Guangzhou, Guangdong 510642, China	-	44804
NC_062636.1	Eukaryota;Metazoa;Chordata;Craniata;Vertebrata;Euteleostomi;Actinopterygii;Neopterygii;Teleostei;Neoteleostei;Acanthomorphata;Eupercaria;Pempheriformes;Acropomatidae;Synagrops	Acropomatidae	Synagrops	Synagrops philippinensis	16781	Complete	Synagrops philippinensis mitochondrion, complete genome	-	Direct Submission	Submitted (22-APR-2022) National Center for Biotechnology Information, NIH, Bethesda, MD 20894, USA	-	44695
AB498070.1	Eukaryota;Metazoa;Chordata;Craniata;Vertebrata;Euteleostomi;Actinopterygii;Neopterygii;Teleostei;Neoteleostei;Acanthomorphata;Ovalentaria;Atherinomorphae;Beloniformes;Adrianichthyidae;Oryziinae;Oryzias	Adrianichthyidae	Oryzias	Oryzias celebensis	16190	Complete	Oryzias celebensis mitochondrial DNA, nearly complete genome	Setiamarga,D.H., Miya,M., Yamanoue,Y., Azuma,Y., Inoue,J.G., Ishiguro,N.B., Mabuchi,K. and Nishida,M.	Divergence time of the two regional medaka populations in Japan as a new time scale for comparative genomics of vertebrates	Biol. Lett. 5 (6), 812-816 (2009)	19586967	41530
MN064715.1	Eukaryota;Metazoa;Chordata;Craniata;Vertebrata;Euteleostomi;Actinopterygii;Neopterygii;Teleostei;Neoteleostei;Acanthomorphata;Ovalentaria;Atherinomorphae;Beloniformes;Adrianichthyidae;Oryziinae;Oryzias	Adrianichthyidae	Oryzias	Oryzias celebensis	16493	Complete	Oryzias celebensis mitochondrion, complete genome	Ma,J., Long,S. and Wang,Z.	Complete mitogenome and phylogenetic analysis of Oryzias celebensis (Teleostei: Beloniformes)	Mitochondrial DNA B Resour 5 (1), 27-28 (2020)	-	43995
NC_049128.1	Eukaryota;Metazoa;Chordata;Craniata;Vertebrata;Euteleostomi;Actinopterygii;Neopterygii;Teleostei;Neoteleostei;Acanthomorphata;Ovalentaria;Atherinomorphae;Beloniformes;Adrianichthyidae;Oryziinae;Oryzias	Adrianichthyidae	Oryzias	Oryzias celebensis	16493	Complete	Oryzias celebensis mitochondrion, complete genome	Ma,J., Long,S. and Wang,Z.	Complete mitogenome and phylogenetic analysis of Oryzias celebensis (Teleostei: Beloniformes)	Mitochondrial DNA B Resour 5 (1), 27-28 (2020)	-	44030
KY364884.1	Eukaryota;Metazoa;Chordata;Craniata;Vertebrata;Euteleostomi;Actinopterygii;Neopterygii;Teleostei;Neoteleostei;Acanthomorphata;Ovalentaria;Atherinomorphae;Beloniformes;Adrianichthyidae;Oryziinae;Oryzias	Adrianichthyidae	Oryzias	Oryzias curvinotus	16676	Complete	Oryzias curvinotus mitochondrion, complete genome	Wang,Z., Long,S., Liao,J., Huang,C., Zhang,H., Liu,L. and Guo,Y.	Complete mitogenome of Hainan medaka Oryzias curvinotus (Teleostei: Beloniformes) and transcriptional differences between male and female liver	Mitochondrial DNA B Resour 2 (1), 157-158 (2017)	-	42869
NC_034775.1	Eukaryota;Metazoa;Chordata;Craniata;Vertebrata;Euteleostomi;Actinopterygii;Neopterygii;Teleostei;Neoteleostei;Acanthomorphata;Ovalentaria;Atherinomorphae;Beloniformes;Adrianichthyidae;Oryziinae;Oryzias	Adrianichthyidae	Oryzias	Oryzias curvinotus	16676	Complete	Oryzias curvinotus mitochondrion, complete genome	Wang,Z., Long,S., Liao,J., Huang,C., Zhang,H., Liu,L. and Guo,Y.	Complete mitogenome of Hainan medaka Oryzias curvinotus (Teleostei: Beloniformes) and transcriptional differences between male and female liver	Mitochondrial DNA B Resour 2 (1), 157-158 (2017)	-	42887
AB498069.1	Eukaryota;Metazoa;Chordata;Craniata;Vertebrata;Euteleostomi;Actinopterygii;Neopterygii;Teleostei;Neoteleostei;Acanthomorphata;Ovalentaria;Atherinomorphae;Beloniformes;Adrianichthyidae;Oryziinae;Oryzias	Adrianichthyidae	Oryzias	Oryzias dancena	16863	Complete	Oryzias dancena mitochondrial DNA, complete genome	Setiamarga,D.H., Miya,M., Yamanoue,Y., Azuma,Y., Inoue,J.G., Ishiguro,N.B., Mabuchi,K. and Nishida,M.	Divergence time of the two regional medaka populations in Japan as a new time scale for comparative genomics of vertebrates	Biol. Lett. 5 (6), 812-816 (2009)	19586967	41530
GU013789.1	Eukaryota;Metazoa;Chordata;Craniata;Vertebrata;Euteleostomi;Actinopterygii;Neopterygii;Teleostei;Neoteleostei;Acanthomorphata;Ovalentaria;Atherinomorphae;Beloniformes;Adrianichthyidae;Oryziinae;Oryzias	Adrianichthyidae	Oryzias	Oryzias dancena	16863	Complete	Oryzias dancena isolate Indonesia mitochondrion, complete genome	Yoon,M., Kim,K., Bang,I., Nam,Y. and Kim,D.	Complete mitogenome sequences of the three Oryzias species and phylogenetic analysis	Unpublished	-	42575
NC_012976.1	Eukaryota;Metazoa;Chordata;Craniata;Vertebrata;Euteleostomi;Actinopterygii;Neopterygii;Teleostei;Neoteleostei;Acanthomorphata;Ovalentaria;Atherinomorphae;Beloniformes;Adrianichthyidae;Oryziinae;Oryzias	Adrianichthyidae	Oryzias	Oryzias dancena	16863	Complete	Oryzias dancena mitochondrion, complete genome	Setiamarga,D.H., Miya,M., Yamanoue,Y., Azuma,Y., Inoue,J.G., Ishiguro,N.B., Mabuchi,K. and Nishida,M.	Divergence time of the two regional medaka populations in Japan as a new time scale for comparative genomics of vertebrates	Biol. Lett. 5 (6), 812-816 (2009)	19586967	41541
AB498067.1	Eukaryota;Metazoa;Chordata;Craniata;Vertebrata;Euteleostomi;Actinopterygii;Neopterygii;Teleostei;Neoteleostei;Acanthomorphata;Ovalentaria;Atherinomorphae;Beloniformes;Adrianichthyidae;Oryziinae;Oryzias	Adrianichthyidae	Oryzias	Oryzias javanicus	16892	Complete	Oryzias javanicus mitochondrial DNA, complete genome	Setiamarga,D.H., Miya,M., Yamanoue,Y., Azuma,Y., Inoue,J.G., Ishiguro,N.B., Mabuchi,K. and Nishida,M.	Divergence time of the two regional medaka populations in Japan as a new time scale for comparative genomics of vertebrates	Biol. Lett. 5 (6), 812-816 (2009)	19586967	41530
GU013790.1	Eukaryota;Metazoa;Chordata;Craniata;Vertebrata;Euteleostomi;Actinopterygii;Neopterygii;Teleostei;Neoteleostei;Acanthomorphata;Ovalentaria;Atherinomorphae;Beloniformes;Adrianichthyidae;Oryziinae;Oryzias	Adrianichthyidae	Oryzias	Oryzias javanicus	16890	Complete	Oryzias javanicus mitochondrion, complete genome	Yoon,M., Kim,K., Bang,I., Nam,Y. and Kim,D.	Complete mitogenome sequences of the three Oryzias species and phylogenetic analysis	Unpublished	-	42575
NC_012981.1	Eukaryota;Metazoa;Chordata;Craniata;Vertebrata;Euteleostomi;Actinopterygii;Neopterygii;Teleostei;Neoteleostei;Acanthomorphata;Ovalentaria;Atherinomorphae;Beloniformes;Adrianichthyidae;Oryziinae;Oryzias	Adrianichthyidae	Oryzias	Oryzias javanicus	16892	Complete	Oryzias javanicus mitochondrion, complete genome	Setiamarga,D.H., Miya,M., Yamanoue,Y., Azuma,Y., Inoue,J.G., Ishiguro,N.B., Mabuchi,K. and Nishida,M.	Divergence time of the two regional medaka populations in Japan as a new time scale for comparative genomics of vertebrates	Biol. Lett. 5 (6), 812-816 (2009)	19586967	41541
AB498065.1	Eukaryota;Metazoa;Chordata;Craniata;Vertebrata;Euteleostomi;Actinopterygii;Neopterygii;Teleostei;Neoteleostei;Acanthomorphata;Ovalentaria;Atherinomorphae;Beloniformes;Adrianichthyidae;Oryziinae;Oryzias	Adrianichthyidae	Oryzias	Oryzias latipes	16926	Complete	Oryzias latipes mitochondrial DNA, nearly complete genome, strain: Hd-rR	Setiamarga,D.H., Miya,M., Yamanoue,Y., Azuma,Y., Inoue,J.G., Ishiguro,N.B., Mabuchi,K. and Nishida,M.	Divergence time of the two regional medaka populations in Japan as a new time scale for comparative genomics of vertebrates	Biol. Lett. 5 (6), 812-816 (2009)	19586967	41530
AB498066.1	Eukaryota;Metazoa;Chordata;Craniata;Vertebrata;Euteleostomi;Actinopterygii;Neopterygii;Teleostei;Neoteleostei;Acanthomorphata;Ovalentaria;Atherinomorphae;Beloniformes;Adrianichthyidae;Oryziinae;Oryzias	Adrianichthyidae	Oryzias	Oryzias latipes	16030	Complete	Oryzias latipes mitochondrial DNA, nearly complete genome, strain: HNI	Setiamarga,D.H., Miya,M., Yamanoue,Y., Azuma,Y., Inoue,J.G., Ishiguro,N.B., Mabuchi,K. and Nishida,M.	Divergence time of the two regional medaka populations in Japan as a new time scale for comparative genomics of vertebrates	Biol. Lett. 5 (6), 812-816 (2009)	19586967	41530
AP004421.1	Eukaryota;Metazoa;Chordata;Craniata;Vertebrata;Euteleostomi;Actinopterygii;Neopterygii;Teleostei;Neoteleostei;Acanthomorphata;Ovalentaria;Atherinomorphae;Beloniformes;Adrianichthyidae;Oryziinae;Oryzias	Adrianichthyidae	Oryzias	Oryzias latipes	16714	Complete	Oryzias latipes mitochondrial DNA, complete genome	Miya,M., Takeshima,H., Endo,H., Ishiguro,N.B., Inoue,J.G., Mukai,T., Satoh,T.P., Yamaguchi,M., Kawaguchi,A., Mabuchi,K., Shirai,S.M. and Nishida,M.	Major patterns of higher teleostean phylogenies: a new perspective based on 100 complete mitochondrial DNA sequences	Mol. Phylogenet. Evol. 26 (1), 121-138 (2003)	12470944	42575
AP008938.1	Eukaryota;Metazoa;Chordata;Craniata;Vertebrata;Euteleostomi;Actinopterygii;Neopterygii;Teleostei;Neoteleostei;Acanthomorphata;Ovalentaria;Atherinomorphae;Beloniformes;Adrianichthyidae;Oryziinae;Oryzias	Adrianichthyidae	Oryzias	Oryzias latipes	16714	Complete	Oryzias latipes mitochondrial DNA, complete genome, isolate: HdrR	Hirayama,M., Mukai,T., Miya,M., Murata,Y., Sekiya,Y., Yamashita,T., Nishida,M., Watabe,S., Oda,S. and Mitani,H.	Intraspecific variation in the mitochondrial genome among local populations of Medaka Oryzias latipes	Gene 457 (1-2), 13-24 (2010)	20193748	42577
AP008939.1	Eukaryota;Metazoa;Chordata;Craniata;Vertebrata;Euteleostomi;Actinopterygii;Neopterygii;Teleostei;Neoteleostei;Acanthomorphata;Ovalentaria;Atherinomorphae;Beloniformes;Adrianichthyidae;Oryziinae;Oryzias	Adrianichthyidae	Oryzias	Oryzias latipes	16745	Complete	Oryzias latipes mitochondrial DNA, complete genome, isolate: HNI	Hirayama,M., Mukai,T., Miya,M., Murata,Y., Sekiya,Y., Yamashita,T., Nishida,M., Watabe,S., Oda,S. and Mitani,H.	Intraspecific variation in the mitochondrial genome among local populations of Medaka Oryzias latipes	Gene 457 (1-2), 13-24 (2010)	20193748	42577
AP008940.1	Eukaryota;Metazoa;Chordata;Craniata;Vertebrata;Euteleostomi;Actinopterygii;Neopterygii;Teleostei;Neoteleostei;Acanthomorphata;Ovalentaria;Atherinomorphae;Beloniformes;Adrianichthyidae;Oryziinae;Oryzias	Adrianichthyidae	Oryzias	Oryzias latipes	16744	Complete	Oryzias latipes mitochondrial DNA, complete genome, isolate: Kaga	Hirayama,M., Mukai,T., Miya,M., Murata,Y., Sekiya,Y., Yamashita,T., Nishida,M., Watabe,S., Oda,S. and Mitani,H.	Intraspecific variation in the mitochondrial genome among local populations of Medaka Oryzias latipes	Gene 457 (1-2), 13-24 (2010)	20193748	42577
AP008941.1	Eukaryota;Metazoa;Chordata;Craniata;Vertebrata;Euteleostomi;Actinopterygii;Neopterygii;Teleostei;Neoteleostei;Acanthomorphata;Ovalentaria;Atherinomorphae;Beloniformes;Adrianichthyidae;Oryziinae;Oryzias	Adrianichthyidae	Oryzias	Oryzias latipes	16480	Complete	Oryzias latipes mitochondrial DNA, complete genome, isolate: Hirosaki	Hirayama,M., Mukai,T., Miya,M., Murata,Y., Sekiya,Y., Yamashita,T., Nishida,M., Watabe,S., Oda,S. and Mitani,H.	Intraspecific variation in the mitochondrial genome among local populations of Medaka Oryzias latipes	Gene 457 (1-2), 13-24 (2010)	20193748	42577
AP008942.1	Eukaryota;Metazoa;Chordata;Craniata;Vertebrata;Euteleostomi;Actinopterygii;Neopterygii;Teleostei;Neoteleostei;Acanthomorphata;Ovalentaria;Atherinomorphae;Beloniformes;Adrianichthyidae;Oryziinae;Oryzias	Adrianichthyidae	Oryzias	Oryzias latipes	16767	Complete	Oryzias latipes mitochondrial DNA, complete genome, isolate: Niigata	Hirayama,M., Mukai,T., Miya,M., Murata,Y., Sekiya,Y., Yamashita,T., Nishida,M., Watabe,S., Oda,S. and Mitani,H.	Intraspecific variation in the mitochondrial genome among local populations of Medaka Oryzias latipes	Gene 457 (1-2), 13-24 (2010)	20193748	42577
AP008943.1	Eukaryota;Metazoa;Chordata;Craniata;Vertebrata;Euteleostomi;Actinopterygii;Neopterygii;Teleostei;Neoteleostei;Acanthomorphata;Ovalentaria;Atherinomorphae;Beloniformes;Adrianichthyidae;Oryziinae;Oryzias	Adrianichthyidae	Oryzias	Oryzias latipes	16437	Complete	Oryzias latipes mitochondrial DNA, complete genome, isolate: Toyooka	Hirayama,M., Mukai,T., Miya,M., Murata,Y., Sekiya,Y., Yamashita,T., Nishida,M., Watabe,S., Oda,S. and Mitani,H.	Intraspecific variation in the mitochondrial genome among local populations of Medaka Oryzias latipes	Gene 457 (1-2), 13-24 (2010)	20193748	42577
AP008944.1	Eukaryota;Metazoa;Chordata;Craniata;Vertebrata;Euteleostomi;Actinopterygii;Neopterygii;Teleostei;Neoteleostei;Acanthomorphata;Ovalentaria;Atherinomorphae;Beloniformes;Adrianichthyidae;Oryziinae;Oryzias	Adrianichthyidae	Oryzias	Oryzias latipes	16198	Complete	Oryzias latipes mitochondrial DNA, complete genome, isolate: Amino	Hirayama,M., Mukai,T., Miya,M., Murata,Y., Sekiya,Y., Yamashita,T., Nishida,M., Watabe,S., Oda,S. and Mitani,H.	Intraspecific variation in the mitochondrial genome among local populations of Medaka Oryzias latipes	Gene 457 (1-2), 13-24 (2010)	20193748	42577
AP008945.1	Eukaryota;Metazoa;Chordata;Craniata;Vertebrata;Euteleostomi;Actinopterygii;Neopterygii;Teleostei;Neoteleostei;Acanthomorphata;Ovalentaria;Atherinomorphae;Beloniformes;Adrianichthyidae;Oryziinae;Oryzias	Adrianichthyidae	Oryzias	Oryzias latipes	16472	Complete	Oryzias latipes mitochondrial DNA, complete genome, isolate: Matsuyama	Hirayama,M., Mukai,T., Miya,M., Murata,Y., Sekiya,Y., Yamashita,T., Nishida,M., Watabe,S., Oda,S. and Mitani,H.	Intraspecific variation in the mitochondrial genome among local populations of Medaka Oryzias latipes	Gene 457 (1-2), 13-24 (2010)	20193748	42577
AP008946.1	Eukaryota;Metazoa;Chordata;Craniata;Vertebrata;Euteleostomi;Actinopterygii;Neopterygii;Teleostei;Neoteleostei;Acanthomorphata;Ovalentaria;Atherinomorphae;Beloniformes;Adrianichthyidae;Oryziinae;Oryzias	Adrianichthyidae	Oryzias	Oryzias latipes	16217	Complete	Oryzias latipes mitochondrial DNA, complete genome, isolate: Nago	Hirayama,M., Mukai,T., Miya,M., Murata,Y., Sekiya,Y., Yamashita,T., Nishida,M., Watabe,S., Oda,S. and Mitani,H.	Intraspecific variation in the mitochondrial genome among local populations of Medaka Oryzias latipes	Gene 457 (1-2), 13-24 (2010)	20193748	42577
AP008947.1	Eukaryota;Metazoa;Chordata;Craniata;Vertebrata;Euteleostomi;Actinopterygii;Neopterygii;Teleostei;Neoteleostei;Acanthomorphata;Ovalentaria;Atherinomorphae;Beloniformes;Adrianichthyidae;Oryziinae;Oryzias	Adrianichthyidae	Oryzias	Oryzias latipes	16948	Complete	Oryzias latipes mitochondrial DNA, complete genome, isolate: SOK	Hirayama,M., Mukai,T., Miya,M., Murata,Y., Sekiya,Y., Yamashita,T., Nishida,M., Watabe,S., Oda,S. and Mitani,H.	Intraspecific variation in the mitochondrial genome among local populations of Medaka Oryzias latipes	Gene 457 (1-2), 13-24 (2010)	20193748	42577
AP008948.1	Eukaryota;Metazoa;Chordata;Craniata;Vertebrata;Euteleostomi;Actinopterygii;Neopterygii;Teleostei;Neoteleostei;Acanthomorphata;Ovalentaria;Atherinomorphae;Beloniformes;Adrianichthyidae;Oryziinae;Oryzias	Adrianichthyidae	Oryzias	Oryzias latipes	16199	Complete	Oryzias latipes mitochondrial DNA, complete genome, isolate: Shanghai	Hirayama,M., Mukai,T., Miya,M., Murata,Y., Sekiya,Y., Yamashita,T., Nishida,M., Watabe,S., Oda,S. and Mitani,H.	Intraspecific variation in the mitochondrial genome among local populations of Medaka Oryzias latipes	Gene 457 (1-2), 13-24 (2010)	20193748	42577
CM014831.1	Eukaryota;Metazoa;Chordata;Craniata;Vertebrata;Euteleostomi;Actinopterygii;Neopterygii;Teleostei;Neoteleostei;Acanthomorphata;Ovalentaria;Atherinomorphae;Beloniformes;Adrianichthyidae;Oryziinae;Oryzias	Adrianichthyidae	Oryzias	Oryzias latipes	16715	Complete	Oryzias latipes strain Hd-rR mitochondrion, complete sequence, whole genome shotgun sequence	Ichikawa,K., Tomioka,S., Suzuki,Y., Nakamura,R., Doi,K., Yoshimura,J., Kumagai,M., Inoue,Y., Uchida,Y., Irie,N., Takeda,H. and Morishita,S.	Centromere evolution and CpG methylation during vertebrate speciation	Nat Commun 8 (1), 1833 (2017)	29184138	43539
LC335803.1	Eukaryota;Metazoa;Chordata;Craniata;Vertebrata;Euteleostomi;Actinopterygii;Neopterygii;Teleostei;Neoteleostei;Acanthomorphata;Ovalentaria;Atherinomorphae;Beloniformes;Adrianichthyidae;Oryziinae;Oryzias	Adrianichthyidae	Oryzias	Oryzias latipes	16730	Complete	Oryzias latipes Kanagawa-O-94 mitochondrial DNA, complete genome	Katsumura,T., Oda,S., Mitani,H. and Oota,H.	Medaka Population Genome Structure and Demographic History Described via Genotyping-by-Sequencing	G3 (Bethesda) 9 (1), 217-228 (2019)	30482798	43768
NC_004387.1	Eukaryota;Metazoa;Chordata;Craniata;Vertebrata;Euteleostomi;Actinopterygii;Neopterygii;Teleostei;Neoteleostei;Acanthomorphata;Ovalentaria;Atherinomorphae;Beloniformes;Adrianichthyidae;Oryziinae;Oryzias	Adrianichthyidae	Oryzias	Oryzias latipes	16714	Complete	Oryzias latipes mitochondrion, complete genome	Miya,M., Takeshima,H., Endo,H., Ishiguro,N.B., Inoue,J.G., Mukai,T., Satoh,T.P., Yamaguchi,M., Kawaguchi,A., Mabuchi,K., Shirai,S.M. and Nishida,M.	Major patterns of higher teleostean phylogenies: a new perspective based on 100 complete mitochondrial DNA sequences	Mol. Phylogenet. Evol. 26 (1), 121-138 (2003)	12470944	44354
AB498064.1	Eukaryota;Metazoa;Chordata;Craniata;Vertebrata;Euteleostomi;Actinopterygii;Neopterygii;Teleostei;Neoteleostei;Acanthomorphata;Ovalentaria;Atherinomorphae;Beloniformes;Adrianichthyidae;Oryziinae;Oryzias	Adrianichthyidae	Oryzias	Oryzias luzonensis	16666	Complete	Oryzias luzonensis mitochondrial DNA, complete genome	Setiamarga,D.H., Miya,M., Yamanoue,Y., Azuma,Y., Inoue,J.G., Ishiguro,N.B., Mabuchi,K. and Nishida,M.	Divergence time of the two regional medaka populations in Japan as a new time scale for comparative genomics of vertebrates	Biol. Lett. 5 (6), 812-816 (2009)	19586967	41530
NC_012979.1	Eukaryota;Metazoa;Chordata;Craniata;Vertebrata;Euteleostomi;Actinopterygii;Neopterygii;Teleostei;Neoteleostei;Acanthomorphata;Ovalentaria;Atherinomorphae;Beloniformes;Adrianichthyidae;Oryziinae;Oryzias	Adrianichthyidae	Oryzias	Oryzias luzonensis	16666	Complete	Oryzias luzonensis mitochondrion, complete genome	Setiamarga,D.H., Miya,M., Yamanoue,Y., Azuma,Y., Inoue,J.G., Ishiguro,N.B., Mabuchi,K. and Nishida,M.	Divergence time of the two regional medaka populations in Japan as a new time scale for comparative genomics of vertebrates	Biol. Lett. 5 (6), 812-816 (2009)	19586967	41541
AP005981.1	Eukaryota;Metazoa;Chordata;Craniata;Vertebrata;Euteleostomi;Actinopterygii;Neopterygii;Teleostei;Neoteleostei;Acanthomorphata;Ovalentaria;Atherinomorphae;Beloniformes;Adrianichthyidae;Oryziinae;Oryzias	Adrianichthyidae	Oryzias	Oryzias marmoratus	15921	Complete	Oryzias marmoratus mitochondrial DNA, complete genome, except for D-loop	Setiamarga,D.H., Miya,M., Yamanoue,Y., Azuma,Y., Inoue,J.G., Ishiguro,N.B., Mabuchi,K. and Nishida,M.	Divergence time of the two regional medaka populations in Japan as a new time scale for comparative genomics of vertebrates	Biol. Lett. 5 (6), 812-816 (2009)	19586967	41530
JQ713914.1	Eukaryota;Metazoa;Chordata;Craniata;Vertebrata;Euteleostomi;Actinopterygii;Neopterygii;Teleostei;Neoteleostei;Acanthomorphata;Ovalentaria;Atherinomorphae;Beloniformes;Adrianichthyidae;Oryziinae;Oryzias	Adrianichthyidae	Oryzias	Oryzias melastigma	16864	Complete	Oryzias melastigma mitochondrion, complete genome	Hwang,D.S., Kim,B.M., Au,D.W. and Lee,J.S.	Complete mitochondrial genome of the marine medaka Oryzias melastigma (Beloniformes, Adrianichthyidae)	Mitochondrial DNA 23 (4), 308-309 (2012)	22708854	41140
NC_018546.1	Eukaryota;Metazoa;Chordata;Craniata;Vertebrata;Euteleostomi;Actinopterygii;Neopterygii;Teleostei;Neoteleostei;Acanthomorphata;Ovalentaria;Atherinomorphae;Beloniformes;Adrianichthyidae;Oryziinae;Oryzias	Adrianichthyidae	Oryzias	Oryzias melastigma	16864	Complete	Oryzias melastigma mitochondrion, complete genome	Hwang,D.S., Kim,B.M., Au,D.W. and Lee,J.S.	Complete mitochondrial genome of the marine medaka Oryzias melastigma (Beloniformes, Adrianichthyidae)	Mitochondrial DNA 23 (4), 308-309 (2012)	22708854	41169
AB498068.1	Eukaryota;Metazoa;Chordata;Craniata;Vertebrata;Euteleostomi;Actinopterygii;Neopterygii;Teleostei;Neoteleostei;Acanthomorphata;Ovalentaria;Atherinomorphae;Beloniformes;Adrianichthyidae;Oryziinae;Oryzias	Adrianichthyidae	Oryzias	Oryzias minutillus	16953	Complete	Oryzias minutillus mitochondrial DNA, complete genome	Setiamarga,D.H., Miya,M., Yamanoue,Y., Azuma,Y., Inoue,J.G., Ishiguro,N.B., Mabuchi,K. and Nishida,M.	Divergence time of the two regional medaka populations in Japan as a new time scale for comparative genomics of vertebrates	Biol. Lett. 5 (6), 812-816 (2009)	19586967	41530
MT127789.1	Eukaryota;Metazoa;Chordata;Craniata;Vertebrata;Euteleostomi;Actinopterygii;Neopterygii;Teleostei;Neoteleostei;Acanthomorphata;Ovalentaria;Atherinomorphae;Beloniformes;Adrianichthyidae;Oryziinae;Oryzias	Adrianichthyidae	Oryzias	Oryzias minutillus	16954	Complete	Oryzias minutillus mitochondrion, complete genome	Ngamniyom,A.	Bioinformatics of Thai ricefish (Oryzias minutillus) from Mae Hong Son Province of north-west Thailand	Unpublished	-	44324
NC_012975.1	Eukaryota;Metazoa;Chordata;Craniata;Vertebrata;Euteleostomi;Actinopterygii;Neopterygii;Teleostei;Neoteleostei;Acanthomorphata;Ovalentaria;Atherinomorphae;Beloniformes;Adrianichthyidae;Oryziinae;Oryzias	Adrianichthyidae	Oryzias	Oryzias minutillus	16953	Complete	Oryzias minutillus mitochondrion, complete genome	Setiamarga,D.H., Miya,M., Yamanoue,Y., Azuma,Y., Inoue,J.G., Ishiguro,N.B., Mabuchi,K. and Nishida,M.	Divergence time of the two regional medaka populations in Japan as a new time scale for comparative genomics of vertebrates	Biol. Lett. 5 (6), 812-816 (2009)	19586967	41541
AB370891.1	Eukaryota;Metazoa;Chordata;Craniata;Vertebrata;Euteleostomi;Actinopterygii;Neopterygii;Teleostei;Neoteleostei;Acanthomorphata;Ovalentaria;Atherinomorphae;Beloniformes;Adrianichthyidae;Oryziinae;Oryzias	Adrianichthyidae	Oryzias	Oryzias sarasinorum	16462	Complete	Oryzias sarasinorum mitochondrial DNA, complete genome	Setiamarga,D.H., Miya,M., Yamanoue,Y., Mabuchi,K., Satoh,T.P., Inoue,J.G. and Nishida,M.	Interrelationships of Atherinomorpha (medakas, flyingfishes, killifishes, silversides, and their relatives): The first evidence based on whole mitogenome sequences	Mol. Phylogenet. Evol. 49 (2), 598-605 (2008)	18771739	41225
NC_011172.1	Eukaryota;Metazoa;Chordata;Craniata;Vertebrata;Euteleostomi;Actinopterygii;Neopterygii;Teleostei;Neoteleostei;Acanthomorphata;Ovalentaria;Atherinomorphae;Beloniformes;Adrianichthyidae;Oryziinae;Oryzias	Adrianichthyidae	Oryzias	Oryzias sarasinorum	16462	Complete	Xenopoecilus sarasinorum mitochondrion, complete genome	Setiamarga,D.H., Miya,M., Yamanoue,Y., Mabuchi,K., Satoh,T.P., Inoue,J.G. and Nishida,M.	Interrelationships of Atherinomorpha (medakas, flyingfishes, killifishes, silversides, and their relatives): The first evidence based on whole mitogenome sequences	Mol. Phylogenet. Evol. 49 (2), 598-605 (2008)	18771739	39787
GU013788.1	Eukaryota;Metazoa;Chordata;Craniata;Vertebrata;Euteleostomi;Actinopterygii;Neopterygii;Teleostei;Neoteleostei;Acanthomorphata;Ovalentaria;Atherinomorphae;Beloniformes;Adrianichthyidae;Oryziinae;Oryzias	Adrianichthyidae	Oryzias	Oryzias sinensis	16654	Complete	Oryzias sinensis isolate Taean mitochondrion, complete genome	Yoon,M., Kim,K.Y., Bang,I.C., Nam,Y.K. and Kim,D.S.	Complete mitogenome sequence of the Chinese medaka Oryzias sinensis (Teleostei: Beloniformes) and its phylogenetic analysis	Genes Genomics 33 (3), 307-312 (2011)	-	42575
NC_013434.1	Eukaryota;Metazoa;Chordata;Craniata;Vertebrata;Euteleostomi;Actinopterygii;Neopterygii;Teleostei;Neoteleostei;Acanthomorphata;Ovalentaria;Atherinomorphae;Beloniformes;Adrianichthyidae;Oryziinae;Oryzias	Adrianichthyidae	Oryzias	Oryzias sinensis	16654	Complete	Oryzias sinensis mitochondrion, complete genome	Yoon,M., Kim,K., Bang,I., Nam,Y. and Kim,D.	Complete mitogenome sequence of the Chinese medaka Oryzias sinensis (Teleostei: Beloniformes) and its phylogenetic analysis	Genes Genomics 33 (3), 307-312 (2011)	-	40837
MN832874.1	Eukaryota;Metazoa;Chordata;Craniata;Vertebrata;Euteleostomi;Actinopterygii;Neopterygii;Teleostei;Neoteleostei;Acanthomorphata;Ovalentaria;Atherinomorphae;Beloniformes;Adrianichthyidae;Oryziinae;Oryzias	Adrianichthyidae	Oryzias	Oryzias uwai	16958	Complete	Oryzias uwai mitochondrion, complete genome	Ngamniyom,A.	Mitochondrial sequence data of Oryzias uwai (Beloniformes)	Unpublished	-	44324
KF951087.1	Eukaryota;Metazoa;Chordata;Craniata;Vertebrata;Euteleostomi;Archelosauria;Archosauria;Dinosauria;Saurischia;Theropoda;Coelurosauria;Aves;Neognathae;Passeriformes;Sylvioidea;Aegithalidae;Aegithalos	Aegithalidae	Aegithalos	Aegithalos bonvaloti	17953	Complete	Aegithalos bonvaloti mitochondrion, complete genome	Wang,X., Huang,Y., Liu,N., Yang,J. and Lei,F.	Seven complete mitochondrial genome sequences of bushtits (Passeriformes, Aegithalidae, Aegithalos): the evolution pattern in duplicated control regions	Mitochondrial DNA (2015) In press	25633179	42037
NC_024267.1	Eukaryota;Metazoa;Chordata;Craniata;Vertebrata;Euteleostomi;Archelosauria;Archosauria;Dinosauria;Saurischia;Theropoda;Coelurosauria;Aves;Neognathae;Passeriformes;Sylvioidea;Aegithalidae;Aegithalos	Aegithalidae	Aegithalos	Aegithalos bonvaloti	17953	Complete	Aegithalos bonvaloti mitochondrion, complete genome	Wang,X., Huang,Y., Liu,N., Yang,J. and Lei,F.	Seven complete mitochondrial genome sequences of bushtits (Passeriformes, Aegithalidae, Aegithalos): the evolution pattern in duplicated control regions	Mitochondrial DNA, 1-7 (2015) In press	25633179	42160
MN356243.1	Eukaryota;Metazoa;Chordata;Craniata;Vertebrata;Euteleostomi;Archelosauria;Archosauria;Dinosauria;Saurischia;Theropoda;Coelurosauria;Aves;Neognathae;Passeriformes;Sylvioidea;Aegithalidae;Aegithalos	Aegithalidae	Aegithalos	Aegithalos caudatus	14913	Partial	Aegithalos caudatus mitochondrion, partial genome	Feng,S., Stiller,J., Andreu-Sanchez,S., Margaryan,A., Chen,W., Paten,B. and Zhang,G.	Densely sampling genomes across the diversity of birds increases power of comparative genomics analyses	Unpublished	-	44095
KF951088.1	Eukaryota;Metazoa;Chordata;Craniata;Vertebrata;Euteleostomi;Archelosauria;Archosauria;Dinosauria;Saurischia;Theropoda;Coelurosauria;Aves;Neognathae;Passeriformes;Sylvioidea;Aegithalidae;Aegithalos	Aegithalidae	Aegithalos	Aegithalos caudatus caudatus	17935	Complete	Aegithalos caudatus caudatus mitochondrion, complete genome	Wang,X., Huang,Y., Liu,N., Yang,J. and Lei,F.	Seven complete mitochondrial genome sequences of bushtits (Passeriformes, Aegithalidae, Aegithalos): the evolution pattern in duplicated control regions	Mitochondrial DNA (2015) In press	25633179	42037
KF951091.1	Eukaryota;Metazoa;Chordata;Craniata;Vertebrata;Euteleostomi;Archelosauria;Archosauria;Dinosauria;Saurischia;Theropoda;Coelurosauria;Aves;Neognathae;Passeriformes;Sylvioidea;Aegithalidae;Aegithalos	Aegithalidae	Aegithalos	Aegithalos concinnus concinnus	17940	Complete	Aegithalos concinnus concinnus mitochondrion, complete genome	Wang,X., Huang,Y., Liu,N., Yang,J. and Lei,F.	Seven complete mitochondrial genome sequences of bushtits (Passeriformes, Aegithalidae, Aegithalos): the evolution pattern in duplicated control regions	Mitochondrial DNA (2015) In press	25633179	42037
KF951092.1	Eukaryota;Metazoa;Chordata;Craniata;Vertebrata;Euteleostomi;Archelosauria;Archosauria;Dinosauria;Saurischia;Theropoda;Coelurosauria;Aves;Neognathae;Passeriformes;Sylvioidea;Aegithalidae;Aegithalos	Aegithalidae	Aegithalos	Aegithalos concinnus talifuensis	17940	Complete	Aegithalos concinnus talifuensis mitochondrion, complete genome	Wang,X., Huang,Y., Liu,N., Yang,J. and Lei,F.	Seven complete mitochondrial genome sequences of bushtits (Passeriformes, Aegithalidae, Aegithalos): the evolution pattern in duplicated control regions	Mitochondrial DNA (2015) In press	25633179	42037
KF951086.1	Eukaryota;Metazoa;Chordata;Craniata;Vertebrata;Euteleostomi;Archelosauria;Archosauria;Dinosauria;Saurischia;Theropoda;Coelurosauria;Aves;Neognathae;Passeriformes;Sylvioidea;Aegithalidae;Aegithalos	Aegithalidae	Aegithalos	Aegithalos fuliginosus	17953	Complete	Aegithalos fuliginosus mitochondrion, complete genome	Wang,X., Huang,Y., Liu,N., Yang,J. and Lei,F.	Seven complete mitochondrial genome sequences of bushtits (Passeriformes, Aegithalidae, Aegithalos): the evolution pattern in duplicated control regions	Mitochondrial DNA (2015) In press	25633179	42037
NC_024266.1	Eukaryota;Metazoa;Chordata;Craniata;Vertebrata;Euteleostomi;Archelosauria;Archosauria;Dinosauria;Saurischia;Theropoda;Coelurosauria;Aves;Neognathae;Passeriformes;Sylvioidea;Aegithalidae;Aegithalos	Aegithalidae	Aegithalos	Aegithalos fuliginosus	17953	Complete	Aegithalos fuliginosus mitochondrion, complete genome	Wang,X., Huang,Y., Liu,N., Yang,J. and Lei,F.	Seven complete mitochondrial genome sequences of bushtits (Passeriformes, Aegithalidae, Aegithalos): the evolution pattern in duplicated control regions	Mitochondrial DNA, 1-7 (2015) In press	25633179	42160
KF951089.1	Eukaryota;Metazoa;Chordata;Craniata;Vertebrata;Euteleostomi;Archelosauria;Archosauria;Dinosauria;Saurischia;Theropoda;Coelurosauria;Aves;Neognathae;Passeriformes;Sylvioidea;Aegithalidae;Aegithalos	Aegithalidae	Aegithalos	Aegithalos glaucogularis	17937	Complete	Aegithalos glaucogularis mitochondrion, complete genome	Wang,X., Huang,Y., Liu,N., Yang,J. and Lei,F.	Seven complete mitochondrial genome sequences of bushtits (Passeriformes, Aegithalidae, Aegithalos): the evolution pattern in duplicated control regions	Mitochondrial DNA (2015) In press	25633179	42037
NC_024268.1	Eukaryota;Metazoa;Chordata;Craniata;Vertebrata;Euteleostomi;Archelosauria;Archosauria;Dinosauria;Saurischia;Theropoda;Coelurosauria;Aves;Neognathae;Passeriformes;Sylvioidea;Aegithalidae;Aegithalos	Aegithalidae	Aegithalos	Aegithalos glaucogularis	17937	Complete	Aegithalos glaucogularis mitochondrion, complete genome	Wang,X., Huang,Y., Liu,N., Yang,J. and Lei,F.	Seven complete mitochondrial genome sequences of bushtits (Passeriformes, Aegithalidae, Aegithalos): the evolution pattern in duplicated control regions	Mitochondrial DNA, 1-7 (2015) In press	25633179	42160
KF951090.1	Eukaryota;Metazoa;Chordata;Craniata;Vertebrata;Euteleostomi;Archelosauria;Archosauria;Dinosauria;Saurischia;Theropoda;Coelurosauria;Aves;Neognathae;Passeriformes;Sylvioidea;Aegithalidae;Aegithalos	Aegithalidae	Aegithalos	Aegithalos glaucogularis vinaceus	17938	Complete	Aegithalos glaucogularis vinaceus mitochondrion, complete genome	Wang,X., Huang,Y., Liu,N., Yang,J. and Lei,F.	Seven complete mitochondrial genome sequences of bushtits (Passeriformes, Aegithalidae, Aegithalos): the evolution pattern in duplicated control regions	Mitochondrial DNA (2015) In press	25633179	42037
MN356366.1	Eukaryota;Metazoa;Chordata;Craniata;Vertebrata;Euteleostomi;Archelosauria;Archosauria;Dinosauria;Saurischia;Theropoda;Coelurosauria;Aves;Neognathae;Caprimulgimorphae;Caprimulgiformes;Aegothelidae;Aegotheles	Aegothelidae	Aegotheles	Aegotheles bennettii	16810	Complete	Aegotheles bennettii mitochondrion, complete genome	Feng,S., Stiller,J., Andreu-Sanchez,S., Margaryan,A., Chen,W., Paten,B. and Zhang,G.	Densely sampling genomes across the diversity of birds increases power of comparative genomics analyses	Unpublished	-	44081
NC_052816.1	Eukaryota;Metazoa;Chordata;Craniata;Vertebrata;Euteleostomi;Archelosauria;Archosauria;Dinosauria;Saurischia;Theropoda;Coelurosauria;Aves;Neognathae;Caprimulgimorphae;Caprimulgiformes;Aegothelidae;Aegotheles	Aegothelidae	Aegotheles	Aegotheles bennettii	16810	Complete	Aegotheles bennettii mitochondrion, complete genome	Feng,S., Stiller,J., Andreu-Sanchez,S., Margaryan,A., Chen,W., Paten,B. and Zhang,G.	Densely sampling genomes across the diversity of birds increases power of comparative genomics analyses	Unpublished	-	44264
EU344979.2	Eukaryota;Metazoa;Chordata;Craniata;Vertebrata;Euteleostomi;Archelosauria;Archosauria;Dinosauria;Saurischia;Theropoda;Coelurosauria;Aves;Neognathae;Caprimulgimorphae;Caprimulgiformes;Aegothelidae;Aegotheles	Aegothelidae	Aegotheles	Aegotheles cristatus	16914	Complete	Aegotheles cristatus mitochondrion, complete genome	Pratt,R.C., Gibb,G.C., Morgan-Richards,M., Phillips,M.J., Hendy,M.D. and Penny,D.	Toward resolving deep neoaves phylogeny: data, signal enhancement, and priors	Mol. Biol. Evol. 26 (2), 313-326 (2009)	18981298	42290
NC_011718.2	Eukaryota;Metazoa;Chordata;Craniata;Vertebrata;Euteleostomi;Archelosauria;Archosauria;Dinosauria;Saurischia;Theropoda;Coelurosauria;Aves;Neognathae;Caprimulgimorphae;Caprimulgiformes;Aegothelidae;Aegotheles	Aegothelidae	Aegotheles	Aegotheles cristatus	16914	Complete	Aegotheles cristatus mitochondrion, complete genome	Pratt,R.C., Gibb,G.C., Morgan-Richards,M., Phillips,M.J., Hendy,M.D. and Penny,D.	Toward resolving deep neoaves phylogeny: data, signal enhancement, and priors	Mol. Biol. Evol. 26 (2), 313-326 (2009)	18981298	42291
MT670416.1	Eukaryota;Metazoa;Chordata;Craniata;Vertebrata;Euteleostomi;Actinopterygii;Neopterygii;Teleostei;Neoteleostei;Acanthomorphata;Anabantaria;Anabantiformes;Channoidei;Aenigmachannidae;Aenigmachanna	Aenigmachannidae	Aenigmachanna	Aenigmachanna gollum	16562	Complete	Aenigmachanna gollum mitochondrion, complete genome	Britz,R., Dahanukar,N., Anoop,V.K., Philip,S., Clark,B., Raghavan,R. and Ruber,L.	Aenigmachannidae, a new family of snakehead fishes (Teleostei: Channoidei) from subterranean waters of South India	Sci Rep 10 (1), 16081 (2020)	32999397	44307
KJ749824.1	Eukaryota;Metazoa;Chordata;Craniata;Vertebrata;Euteleostomi;Archelosauria;Archosauria;Dinosauria;Saurischia;Theropoda;Coelurosauria;Aves;Palaeognathae;Struthioniformes;Aepyornithidae;Aepyornis	Aepyornithidae	Aepyornis	Aepyornis hildebrandti	15547	Partial	UNVERIFIED: Aepyornis hildebrandti mitochondrion, partial genome	Mitchell,K.J., Llamas,B., Soubrier,J., Rawlence,N.J., Worthy,T.H., Wood,J., Lee,M.S. and Cooper,A.	Ancient DNA reveals elephant birds and kiwi are sister taxa and clarifies ratite bird evolution	Science 344 (6186), 898-900 (2014)	24855267	41794
KY412176.1	Eukaryota;Metazoa;Chordata;Craniata;Vertebrata;Euteleostomi;Archelosauria;Archosauria;Dinosauria;Saurischia;Theropoda;Coelurosauria;Aves;Palaeognathae;Struthioniformes;Aepyornithidae;Aepyornis	Aepyornithidae	Aepyornis	Aepyornis sp.	16688	Complete	Aepyornis sp. mitochondrion, complete genome	Grealy,A., Phillips,M., Miller,G., Gilbert,M.T., Rouillard,J.M., Lambert,D., Bunce,M. and Haile,J.	Eggshell palaeogenomics: Palaeognath evolutionary history revealed through ancient nuclear and mitochondrial DNA from Madagascan elephant bird (Aepyornis sp.) eggshell	Mol. Phylogenet. Evol. 109, 151-163 (2017)	28089793	42794
AP014697.1	Eukaryota;Metazoa;Chordata;Craniata;Vertebrata;Euteleostomi;Archelosauria;Archosauria;Dinosauria;Saurischia;Theropoda;Coelurosauria;Aves;Palaeognathae;Struthioniformes;Aepyornithidae;Aepyornis	Aepyornithidae	Aepyornis	Aepyornis sp. Beloha-15180-16152	16675	Complete	Aepyornis sp. Beloha-15180-16152 mitochondrial DNA, complete genome	Yonezawa,T., Segawa,T., Mori,H. and Hasegawa,M.	Sequencing analyses of multiple nuclear genes and complete mitochondrial genomes from two species of elephant birds	Unpublished	-	42720
KJ749825.1	Eukaryota;Metazoa;Chordata;Craniata;Vertebrata;Euteleostomi;Archelosauria;Archosauria;Dinosauria;Saurischia;Theropoda;Coelurosauria;Aves;Palaeognathae;Struthioniformes;Aepyornithidae;Mullerornis	Aepyornithidae	Mullerornis	Mullerornis agilis	15731	Partial	Mullerornis agilis mitochondrion, partial genome	Mitchell,K.J., Llamas,B., Soubrier,J., Rawlence,N.J., Worthy,T.H., Wood,J., Lee,M.S. and Cooper,A.	Ancient DNA reveals elephant birds and kiwi are sister taxa and clarifies ratite bird evolution	Science 344 (6186), 898-900 (2014)	24855267	41794
AP014698.1	Eukaryota;Metazoa;Chordata;Craniata;Vertebrata;Euteleostomi;Archelosauria;Archosauria;Dinosauria;Saurischia;Theropoda;Coelurosauria;Aves;Palaeognathae;Struthioniformes;Aepyornithidae;Mullerornis	Aepyornithidae	Mullerornis	Mullerornis sp. Beloha-15181-16151	16666	Complete	Mullerornis sp. Beloha-15181-16151 mitochondrial DNA, complete genome	Yonezawa,T., Segawa,T., Mori,H. and Hasegawa,M.	Sequencing analyses of multiple nuclear genes and complete mitochondrial genomes from two species of elephant birds	Unpublished	-	42720
AB266452.1	Eukaryota;Metazoa;Chordata;Craniata;Vertebrata;Euteleostomi;Lepidosauria;Squamata;Bifurcata;Unidentata;Episquamata;Toxicofera;Iguania;Acrodonta;Agamidae;Draconinae;Acanthosaura	Agamidae	Acanthosaura	Acanthosaura armata	16544	Complete	Acanthosaura armata mitochondrial DNA, complete genome	Okajima,Y. and Kumazawa,Y.	Mitochondrial genomes of acrodont lizards: timing of gene rearrangements and phylogenetic and biogeographic implications	BMC Evol. Biol. 10, 141 (2010)	20465814	41129
KR092427.1	Eukaryota;Metazoa;Chordata;Craniata;Vertebrata;Euteleostomi;Lepidosauria;Squamata;Bifurcata;Unidentata;Episquamata;Toxicofera;Iguania;Acrodonta;Agamidae;Draconinae;Acanthosaura	Agamidae	Acanthosaura	Acanthosaura lepidogaster	16899	Complete	Acanthosaura lepidogaster voucher MD001 mitochondrion, complete genome	Yu,X.L., Du,Y., Yao,Y.T., Lin,C.X. and Lin,L.H.	The complete mitochondrial genome of Acanthosaura lepidogaster (Squamata: Agamidae)	Mitochondrial DNA (2015) In press	26709555	42375
MZ359215.1	Eukaryota;Metazoa;Chordata;Craniata;Vertebrata;Euteleostomi;Lepidosauria;Squamata;Bifurcata;Unidentata;Episquamata;Toxicofera;Iguania;Acrodonta;Agamidae;Draconinae;Calotes	Agamidae	Calotes	Calotes emma	17688	Complete	Calotes emma voucher 201607241 mitochondrion, complete genome	Huang,Y.	The complete mitochondrial genome of the Calotes emma determined by next-generation sequencing	Unpublished	-	44404
MT872513.1	Eukaryota;Metazoa;Chordata;Craniata;Vertebrata;Euteleostomi;Lepidosauria;Squamata;Bifurcata;Unidentata;Episquamata;Toxicofera;Iguania;Acrodonta;Agamidae;Draconinae;Calotes	Agamidae	Calotes	Calotes mystaceus	16506	Complete	Calotes mystaceus mitochondrion, complete genome	Wang,M., Jiang,Z., Wang,J., Cui,L. and Zhang,M.	The complete mitochondrial genome of the blue-crested lizard, Calotes mystaceus (Squamata, Agamidae) in China	Mitochondrial DNA B Resour 5 (3), 3530-3531 (2020)	-	44135
NC_053755.1	Eukaryota;Metazoa;Chordata;Craniata;Vertebrata;Euteleostomi;Lepidosauria;Squamata;Bifurcata;Unidentata;Episquamata;Toxicofera;Iguania;Acrodonta;Agamidae;Draconinae;Calotes	Agamidae	Calotes	Calotes mystaceus	16506	Complete	Calotes mystaceus mitochondrion, complete genome	Wang,M., Jiang,Z., Wang,J., Cui,L. and Zhang,M.	The complete mitochondrial genome of the blue-crested lizard, Calotes mystaceus (Squamata, Agamidae) in China	Mitochondrial DNA B Resour 5 (3), 3530-3531 (2020)	-	44306
AB183287.1	Eukaryota;Metazoa;Chordata;Craniata;Vertebrata;Euteleostomi;Lepidosauria;Squamata;Bifurcata;Unidentata;Episquamata;Toxicofera;Iguania;Acrodonta;Agamidae;Draconinae;Calotes	Agamidae	Calotes	Calotes versicolor	16670	Complete	Calotes versicolor mitochondrial DNA, complete genome	Amer,S.A. and Kumazawa,Y.	The mitochondrial genome of the lizard Calotes versicolor and a novel gene inversion in South Asian draconine agamids	Mol Biol Evol 24 (6), 1330-1339 (2007)	17379622	44187
NC_009683.1	Eukaryota;Metazoa;Chordata;Craniata;Vertebrata;Euteleostomi;Lepidosauria;Squamata;Bifurcata;Unidentata;Episquamata;Toxicofera;Iguania;Acrodonta;Agamidae;Draconinae;Calotes	Agamidae	Calotes	Calotes versicolor	16670	Complete	Calotes versicolor mitochondrion, complete genome	Amer,S.A. and Kumazawa,Y.	The mitochondrial genome of the lizard Calotes versicolor and a novel gene inversion in South Asian draconine agamids	Mol. Biol. Evol. 24 (6), 1330-1339 (2007)	17379622	39918
EF090421.1	Eukaryota;Metazoa;Chordata;Craniata;Vertebrata;Euteleostomi;Lepidosauria;Squamata;Bifurcata;Unidentata;Episquamata;Toxicofera;Iguania;Acrodonta;Agamidae;Amphibolurinae;Chlamydosaurus	Agamidae	Chlamydosaurus	Chlamydosaurus kingii	16761	Complete	Chlamydosaurus kingii haplotype Marrakai Road 5 mitochondrion, complete genome	Ujvari,B., Dowton,M. and Madsen,T.	Mitochondrial DNA recombination in a free-ranging Australian lizard	Biol. Lett. 3 (2), 189-192 (2007)	17251121	42565
EF090422.1	Eukaryota;Metazoa;Chordata;Craniata;Vertebrata;Euteleostomi;Lepidosauria;Squamata;Bifurcata;Unidentata;Episquamata;Toxicofera;Iguania;Acrodonta;Agamidae;Amphibolurinae;Chlamydosaurus	Agamidae	Chlamydosaurus	Chlamydosaurus kingii	16761	Complete	Chlamydosaurus kingii haplotype Fogg Dam 15 mitochondrion, complete genome	Ujvari,B., Dowton,M. and Madsen,T.	Mitochondrial DNA recombination in a free-ranging Australian lizard	Biol. Lett. 3 (2), 189-192 (2007)	17251121	42565
EF090423.1	Eukaryota;Metazoa;Chordata;Craniata;Vertebrata;Euteleostomi;Lepidosauria;Squamata;Bifurcata;Unidentata;Episquamata;Toxicofera;Iguania;Acrodonta;Agamidae;Amphibolurinae;Chlamydosaurus	Agamidae	Chlamydosaurus	Chlamydosaurus kingii	16761	Complete	Chlamydosaurus kingii haplotype Scotts Creek 30 mitochondrion, complete genome	Ujvari,B., Dowton,M. and Madsen,T.	Mitochondrial DNA recombination in a free-ranging Australian lizard	Biol. Lett. 3 (2), 189-192 (2007)	17251121	42565
NC_009421.1	Eukaryota;Metazoa;Chordata;Craniata;Vertebrata;Euteleostomi;Lepidosauria;Squamata;Bifurcata;Unidentata;Episquamata;Toxicofera;Iguania;Acrodonta;Agamidae;Amphibolurinae;Chlamydosaurus	Agamidae	Chlamydosaurus	Chlamydosaurus kingii	16761	Complete	Chlamydosaurus kingii mitochondrion, complete genome	Ujvari,B., Dowton,M. and Madsen,T.	Mitochondrial DNA recombination in a free-ranging Australian lizard	Biol. Lett. 3 (2), 189-192 (2007)	17251121	39918
KX881372.1	Eukaryota;Metazoa;Chordata;Craniata;Vertebrata;Euteleostomi;Lepidosauria;Squamata;Bifurcata;Unidentata;Episquamata;Toxicofera;Iguania;Acrodonta;Agamidae;Draconinae;Diploderma	Agamidae	Diploderma	Diploderma flaviceps	17140	Complete	Diploderma flaviceps voucher DB130601 mitochondrion, complete genome	Yu,J.	The complete mitochondrial genomes of Japalura flaviceps and the gene rearrangement and phylogenetic reconstruction among Agamidae species	Unpublished	-	43344
NC_039541.1	Eukaryota;Metazoa;Chordata;Craniata;Vertebrata;Euteleostomi;Lepidosauria;Squamata;Bifurcata;Unidentata;Episquamata;Toxicofera;Iguania;Acrodonta;Agamidae;Draconinae;Diploderma	Agamidae	Diploderma	Diploderma flaviceps	17140	Complete	Japalura flaviceps voucher DB130601 mitochondrion, complete genome	Yu,J.	The complete mitochondrial genomes of Japalura flaviceps and the gene rearrangement and phylogenetic reconstruction among Agamidae species	Unpublished	-	43419
MW242820.1	Eukaryota;Metazoa;Chordata;Craniata;Vertebrata;Euteleostomi;Lepidosauria;Squamata;Bifurcata;Unidentata;Episquamata;Toxicofera;Iguania;Acrodonta;Agamidae;Draconinae;Diploderma	Agamidae	Diploderma	Diploderma micangshanensis	16467	Complete	Diploderma micangshanensis mitochondrion, complete genome	Lv,Y.	The complete mitochondrial genome of Diploderma micangshanense	Unpublished	-	44186
NC_056342.1	Eukaryota;Metazoa;Chordata;Craniata;Vertebrata;Euteleostomi;Lepidosauria;Squamata;Bifurcata;Unidentata;Episquamata;Toxicofera;Iguania;Acrodonta;Agamidae;Draconinae;Diploderma	Agamidae	Diploderma	Diploderma micangshanensis	16467	Complete	Diploderma micangshanensis mitochondrion, complete genome	Lv,Y.	The complete mitochondrial genome of Diploderma micangshanense	Unpublished	-	44397
MW788326.1	Eukaryota;Metazoa;Chordata;Craniata;Vertebrata;Euteleostomi;Lepidosauria;Squamata;Bifurcata;Unidentata;Episquamata;Toxicofera;Iguania;Acrodonta;Agamidae;Draconinae;Diploderma	Agamidae	Diploderma	Diploderma vela	16432	Complete	Diploderma vela mitochondrion, complete genome	Wu,Y.Y.	The complete mitochondrial genome and phylogenetic position of a recently described species of mountain dragon, Diploderma vela, from Mangkang county West China (Reptilia: Squamata: Agamidae)	Unpublished	-	44326
KY073263.1	Eukaryota;Metazoa;Chordata;Craniata;Vertebrata;Euteleostomi;Lepidosauria;Squamata;Bifurcata;Unidentata;Episquamata;Toxicofera;Iguania;Acrodonta;Agamidae;Draconinae;Draco	Agamidae	Draco	Draco maculatus	16708	Complete	Draco maculatus mitochondrion, complete genome	Qiu,Q.-B., Zhu,G.-Y., Yu,X.-L. and Du,Y.	The complete mitochondrial genome of the Draco maculatus (Squamata: Agamidae)	Mitochondrial DNA B Resour 4 (1), 426-427 (2019)	-	43916
AB475096.1	Eukaryota;Metazoa;Chordata;Craniata;Vertebrata;Euteleostomi;Lepidosauria;Squamata;Bifurcata;Unidentata;Episquamata;Toxicofera;Iguania;Acrodonta;Agamidae;Hydrosaurinae;Hydrosaurus	Agamidae	Hydrosaurus	Hydrosaurus amboinensis	16129	Complete	Hydrosaurus amboinensis mitochondrial DNA, complete genome	Okajima,Y. and Kumazawa,Y.	Mitochondrial genomes of acrodont lizards: timing of gene rearrangements and phylogenetic and biogeographic implications	BMC Evol Biol 10, 141 (2010)	20465814	44187
NC_014178.1	Eukaryota;Metazoa;Chordata;Craniata;Vertebrata;Euteleostomi;Lepidosauria;Squamata;Bifurcata;Unidentata;Episquamata;Toxicofera;Iguania;Acrodonta;Agamidae;Hydrosaurinae;Hydrosaurus	Agamidae	Hydrosaurus	Hydrosaurus amboinensis	16129	Complete	Hydrosaurus amboinensis mitochondrion, complete genome	Okajima,Y. and Kumazawa,Y.	Mitochondrial genomes of acrodont lizards: timing of gene rearrangements and phylogenetic and biogeographic implications	BMC Evol. Biol. 10, 141 (2010)	20465814	42531
AB537554.1	Eukaryota;Metazoa;Chordata;Craniata;Vertebrata;Euteleostomi;Lepidosauria;Squamata;Bifurcata;Unidentata;Episquamata;Toxicofera;Iguania;Acrodonta;Agamidae;Leiolepinae;Leiolepis	Agamidae	Leiolepis	Leiolepis belliana belliana	16109	Complete	Leiolepis belliana belliana mitochondrial DNA, complete genome	Srikulnath,K., Nishida,C., Matsubara,K., Uno,Y., Thongpan,A., Suputtitada,S., Matsuda,Y. and Apisitwanich,S.	Complete mitochondrial genome analysis and comparative FISH mapping of three butterfly lizards	Unpublished	-	41983
AB537555.1	Eukaryota;Metazoa;Chordata;Craniata;Vertebrata;Euteleostomi;Lepidosauria;Squamata;Bifurcata;Unidentata;Episquamata;Toxicofera;Iguania;Acrodonta;Agamidae;Leiolepinae;Leiolepis	Agamidae	Leiolepis	Leiolepis boehmei	16106	Complete	Leiolepis boehmei mitochondrial DNA, complete genome	Srikulnath,K., Nishida,C., Matsubara,K., Uno,Y., Thongpan,A., Suputtitada,S., Matsuda,Y. and Apisitwanich,S.	Complete mitochondrial genome analysis and comparative FISH mapping of three butterfly lizards	Unpublished	-	41983
AB476400.1	Eukaryota;Metazoa;Chordata;Craniata;Vertebrata;Euteleostomi;Lepidosauria;Squamata;Bifurcata;Unidentata;Episquamata;Toxicofera;Iguania;Acrodonta;Agamidae;Leiolepinae;Leiolepis	Agamidae	Leiolepis	Leiolepis guttata	16552	Complete	Leiolepis guttata mitochondrial DNA, complete genome	Okajima,Y. and Kumazawa,Y.	Mitochondrial genomes of acrodont lizards: timing of gene rearrangements and phylogenetic and biogeographic implications	BMC Evol Biol 10, 141 (2010)	20465814	44187
NC_014179.1	Eukaryota;Metazoa;Chordata;Craniata;Vertebrata;Euteleostomi;Lepidosauria;Squamata;Bifurcata;Unidentata;Episquamata;Toxicofera;Iguania;Acrodonta;Agamidae;Leiolepinae;Leiolepis	Agamidae	Leiolepis	Leiolepis guttata	16552	Complete	Leiolepis guttata mitochondrion, complete genome	Okajima,Y. and Kumazawa,Y.	Mitochondrial genomes of acrodont lizards: timing of gene rearrangements and phylogenetic and biogeographic implications	BMC Evol. Biol. 10, 141 (2010)	20465814	40360
KJ530718.1	Eukaryota;Metazoa;Chordata;Craniata;Vertebrata;Euteleostomi;Lepidosauria;Squamata;Bifurcata;Unidentata;Episquamata;Toxicofera;Iguania;Acrodonta;Agamidae;Leiolepinae;Leiolepis	Agamidae	Leiolepis	Leiolepis reevesii	16908	Complete	Leiolepis reevesii mitochondrion, complete genome	Tong,Q.L., Du,Y., Lin,L.H. and Ji,X.	The complete mitochondrial genome of Leiolepis reevesii (Sauria, Agamidae)	Mitochondrial DNA (2014) In press	24708106	42536
NC_024179.1	Eukaryota;Metazoa;Chordata;Craniata;Vertebrata;Euteleostomi;Lepidosauria;Squamata;Bifurcata;Unidentata;Episquamata;Toxicofera;Iguania;Acrodonta;Agamidae;Leiolepinae;Leiolepis	Agamidae	Leiolepis	Leiolepis reevesii	16908	Complete	Leiolepis reevesii voucher SY3 mitochondrion, complete genome	Tong,Q.L., Du,Y., Lin,L.H. and Ji,X.	The complete mitochondrial genome of Leiolepis reevesii (Sauria, Agamidae)	Mitochondrial DNA (2014) In press	24708106	42538
AB537553.1	Eukaryota;Metazoa;Chordata;Craniata;Vertebrata;Euteleostomi;Lepidosauria;Squamata;Bifurcata;Unidentata;Episquamata;Toxicofera;Iguania;Acrodonta;Agamidae;Leiolepinae;Leiolepis	Agamidae	Leiolepis	Leiolepis reevesii rubritaeniata	16052	Complete	Leiolepis reevesii rubritaeniata mitochondrial DNA, complete genome	Srikulnath,K., Nishida,C., Matsubara,K., Uno,Y., Thongpan,A., Suputtitada,S., Matsuda,Y. and Apisitwanich,S.	Complete mitochondrial genome analysis and comparative FISH mapping of three butterfly lizards	Unpublished	-	41983
KP279760.1	Eukaryota;Metazoa;Chordata;Craniata;Vertebrata;Euteleostomi;Lepidosauria;Squamata;Bifurcata;Unidentata;Episquamata;Toxicofera;Iguania;Acrodonta;Agamidae;Agaminae;Phrynocephalus	Agamidae	Phrynocephalus	Phrynocephalus albolineatus	16808	Complete	Phrynocephalus albolineatus mitochondrion, complete genome	Shao,M., Ma,L., Zhang,G. and Wang,Z.	The complete mitochondrial genome of the toad-headed lizard, Phrynocephalus albolineatus (Reptilia, Squamata, Agamidae)	Mitochondrial DNA, 1-2 (2015) In press	26709545	42368
NC_029186.1	Eukaryota;Metazoa;Chordata;Craniata;Vertebrata;Euteleostomi;Lepidosauria;Squamata;Bifurcata;Unidentata;Episquamata;Toxicofera;Iguania;Acrodonta;Agamidae;Agaminae;Phrynocephalus	Agamidae	Phrynocephalus	Phrynocephalus albolineatus	16808	Complete	Phrynocephalus albolineatus mitochondrion, complete genome	Shao,M., Ma,L., Zhang,G. and Wang,Z.	The complete mitochondrial genome of the toad-headed lizard, Phrynocephalus albolineatus (Reptilia, Squamata, Agamidae)	Mitochondrial DNA, 1-2 (2015) In press	26709545	42431
KC119493.1	Eukaryota;Metazoa;Chordata;Craniata;Vertebrata;Euteleostomi;Lepidosauria;Squamata;Bifurcata;Unidentata;Episquamata;Toxicofera;Iguania;Acrodonta;Agamidae;Agaminae;Phrynocephalus	Agamidae	Phrynocephalus	Phrynocephalus axillaris	17937	Complete	Phrynocephalus axillaris mitochondrion, complete genome	Li,J., Guo,X., Chen,D. and Wang,Y.	The complete mitochondrial genome of the Yarkand toad-headed agama, Phrynocephalus axillaris (Reptilia, Squamata, Agamidae)	Mitochondrial DNA 24 (3), 234-236 (2013)	23327484	43472
MK284224.1	Eukaryota;Metazoa;Chordata;Craniata;Vertebrata;Euteleostomi;Lepidosauria;Squamata;Bifurcata;Unidentata;Episquamata;Toxicofera;Iguania;Acrodonta;Agamidae;Agaminae;Phrynocephalus	Agamidae	Phrynocephalus	Phrynocephalus axillaris	15883	Partial	Phrynocephalus axillaris mitochondrion, partial genome	Chen,D., Li,J. and Guo,X.	Next-generation sequencing yields a nearly complete mitochondrial genome of The Yarkand toad-headed agama (Phrynocephalus axillaris) from the Turpan Depression	Mitochondrial DNA B Resour 4 (1), 1198-1199 (2019)	-	43886
NC_020340.1	Eukaryota;Metazoa;Chordata;Craniata;Vertebrata;Euteleostomi;Lepidosauria;Squamata;Bifurcata;Unidentata;Episquamata;Toxicofera;Iguania;Acrodonta;Agamidae;Agaminae;Phrynocephalus	Agamidae	Phrynocephalus	Phrynocephalus axillaris	17937	Complete	Phrynocephalus axillaris mitochondrion, complete genome	Li,J., Guo,X., Chen,D. and Wang,Y.	The complete mitochondrial genome of the Yarkand toad-headed agama, Phrynocephalus axillaris (Reptilia, Squamata, Agamidae)	Mitochondrial DNA 24 (3), 234-236 (2013)	23327484	42529
MF039065.1	Eukaryota;Metazoa;Chordata;Craniata;Vertebrata;Euteleostomi;Lepidosauria;Squamata;Bifurcata;Unidentata;Episquamata;Toxicofera;Iguania;Acrodonta;Agamidae;Agaminae;Phrynocephalus	Agamidae	Phrynocephalus	Phrynocephalus erythrurus erythrurus	16456	Complete	Phrynocephalus erythrurus erythrurus mitochondrion, complete genome	Jin,Y. and Brown,R.P.	Partition number, rate priors and unreliable divergence times in Bayesian phylogenetic dating	Cladistics (2017) In press	-	43151
KJ630904.2	Eukaryota;Metazoa;Chordata;Craniata;Vertebrata;Euteleostomi;Lepidosauria;Squamata;Bifurcata;Unidentata;Episquamata;Toxicofera;Iguania;Acrodonta;Agamidae;Agaminae;Phrynocephalus	Agamidae	Phrynocephalus	Phrynocephalus erythrurus parva	16379	Complete	Phrynocephalus erythrurus parva mitochondrion, complete genome	Zhu,L., Liao,P., Tong,H. and Jin,Y.	The complete mitochondrial genome of the subspecies, Phrynocephalus erythrurus parva (Reptilia, Squamata, Agamidae), a toad-headed lizard dwell at highest elevations of any reptile in the world	Mitochondrial DNA (2014) In press	24810070	42019
KP126516.1	Eukaryota;Metazoa;Chordata;Craniata;Vertebrata;Euteleostomi;Lepidosauria;Squamata;Bifurcata;Unidentata;Episquamata;Toxicofera;Iguania;Acrodonta;Agamidae;Agaminae;Phrynocephalus	Agamidae	Phrynocephalus	Phrynocephalus forsythii	17542	Complete	Phrynocephalus forsythii voucher CIB<CHN>:WGXG08371 mitochondrion, complete genome	Chen,D., Zhou,T. and Guo,X.	The complete mitochondrial genome of Phrynocephalus forsythii (Reptilia, Squamata, Agamidae), a toad-headed agama endemic to the Taklamakan Desert	Mitochondrial DNA, 1-3 (2015) In press	25600730	42037
KP232959.1	Eukaryota;Metazoa;Chordata;Craniata;Vertebrata;Euteleostomi;Lepidosauria;Squamata;Bifurcata;Unidentata;Episquamata;Toxicofera;Iguania;Acrodonta;Agamidae;Agaminae;Phrynocephalus	Agamidae	Phrynocephalus	Phrynocephalus forsythii	16143	Complete	Phrynocephalus forsythii mitochondrion, complete genome	Shao,M., Ma,L. and Wang,Z.	The complete mitochondrial genome of secret toad-headed agama, Phrynocephalus forsythii (Reptilia, Squamata, Agamidae)	Unpublished	-	42431
MK284225.1	Eukaryota;Metazoa;Chordata;Craniata;Vertebrata;Euteleostomi;Lepidosauria;Squamata;Bifurcata;Unidentata;Episquamata;Toxicofera;Iguania;Acrodonta;Agamidae;Agaminae;Phrynocephalus	Agamidae	Phrynocephalus	Phrynocephalus forsythii	16060	Complete	Phrynocephalus forsythii voucher WGXG08351 mitochondrion, complete genome	Chen,D., Li,J. and Guo,X.	Next-generation sequencing yields a nearly complete mitochondrial genome of the Forsyth's toad-headed agama, Phrynocephalus forsythii (Reptilia, Squamata, Agamidae)	Mitochondrial DNA B Resour 4 (1), 817-819 (2019)	-	43886
NC_026454.1	Eukaryota;Metazoa;Chordata;Craniata;Vertebrata;Euteleostomi;Lepidosauria;Squamata;Bifurcata;Unidentata;Episquamata;Toxicofera;Iguania;Acrodonta;Agamidae;Agaminae;Phrynocephalus	Agamidae	Phrynocephalus	Phrynocephalus forsythii	17542	Complete	Phrynocephalus forsythii voucher CIB<CHN>:WGXG08371 mitochondrion, complete genome	Chen,D., Zhou,T. and Guo,X.	The complete mitochondrial genome of Phrynocephalus forsythii (Reptilia, Squamata, Agamidae), a toad-headed agama endemic to the Taklamakan Desert	Mitochondrial DNA, 1-3 (2015) In press	25600730	42080
MF039064.1	Eukaryota;Metazoa;Chordata;Craniata;Vertebrata;Euteleostomi;Lepidosauria;Squamata;Bifurcata;Unidentata;Episquamata;Toxicofera;Iguania;Acrodonta;Agamidae;Agaminae;Phrynocephalus	Agamidae	Phrynocephalus	Phrynocephalus frontalis	17041	Complete	Phrynocephalus frontalis mitochondrion, complete genome	Jin,Y. and Brown,R.P.	Partition number, rate priors and unreliable divergence times in Bayesian phylogenetic dating	Cladistics (2017) In press	-	43082
KM093859.1	Eukaryota;Metazoa;Chordata;Craniata;Vertebrata;Euteleostomi;Lepidosauria;Squamata;Bifurcata;Unidentata;Episquamata;Toxicofera;Iguania;Acrodonta;Agamidae;Agaminae;Phrynocephalus	Agamidae	Phrynocephalus	Phrynocephalus grumgrzimailoi	16301	Complete	Phrynocephalus grumgrzimailoi mitochondrion, complete genome	Shuang,L., Liu,L.J. and Song,S.	The complete mitochondrial genome of Grumgzimailo's toad-headed agama, Phrynocephalus grumgrizimailoi (Reptilia, Squamata, Agamidae)	Mitochondrial DNA, 1-2 (2014) In press	25208174	41945
NC_025640.1	Eukaryota;Metazoa;Chordata;Craniata;Vertebrata;Euteleostomi;Lepidosauria;Squamata;Bifurcata;Unidentata;Episquamata;Toxicofera;Iguania;Acrodonta;Agamidae;Agaminae;Phrynocephalus	Agamidae	Phrynocephalus	Phrynocephalus grumgrzimailoi	16301	Complete	Phrynocephalus grumgrzimailoi mitochondrion, complete genome	Shuang,L., Liu,L.J. and Song,S.	The complete mitochondrial genome of Grumgzimailo's toad-headed agama, Phrynocephalus grumgrizimailoi (Reptilia, Squamata, Agamidae)	Mitochondrial DNA, 1-2 (2014) In press	25208174	41988
KJ885621.1	Eukaryota;Metazoa;Chordata;Craniata;Vertebrata;Euteleostomi;Lepidosauria;Squamata;Bifurcata;Unidentata;Episquamata;Toxicofera;Iguania;Acrodonta;Agamidae;Agaminae;Phrynocephalus	Agamidae	Phrynocephalus	Phrynocephalus guinanensis	16279	Complete	Phrynocephalus guinanensis mitochondrion, complete genome	Fu,C., Chen,W. and Jin,Y.	The complete mitochondrial genome of Phrynocephalus guinanensis (Reptilia, Squamata, Agamidae)	Mitochondrial DNA, 1-2 (2014) In press	24983156	41895
NC_024875.1	Eukaryota;Metazoa;Chordata;Craniata;Vertebrata;Euteleostomi;Lepidosauria;Squamata;Bifurcata;Unidentata;Episquamata;Toxicofera;Iguania;Acrodonta;Agamidae;Agaminae;Phrynocephalus	Agamidae	Phrynocephalus	Phrynocephalus guinanensis	16279	Complete	Phrynocephalus guinanensis mitochondrion, complete genome	Fu,C., Chen,W. and Jin,Y.	The complete mitochondrial genome of Phrynocephalus guinanensis (Reptilia, Squamata, Agamidae)	Mitochondrial DNA, 1-2 (2014) In press	24983156	41928
KM093858.1	Eukaryota;Metazoa;Chordata;Craniata;Vertebrata;Euteleostomi;Lepidosauria;Squamata;Bifurcata;Unidentata;Episquamata;Toxicofera;Iguania;Acrodonta;Agamidae;Agaminae;Phrynocephalus	Agamidae	Phrynocephalus	Phrynocephalus helioscopus	16249	Complete	Phrynocephalus helioscopus mitochondrion, complete genome	Li,D., Guo,J., Zhou,X., Chang,C. and Zhang,S.	The complete mitochondrial genome of Phrynocephalus helioscopus (Reptilia, Squamata, Agamidae)	Mitochondrial DNA, 1-2 (2014) In press	25319288	41945
NC_025639.1	Eukaryota;Metazoa;Chordata;Craniata;Vertebrata;Euteleostomi;Lepidosauria;Squamata;Bifurcata;Unidentata;Episquamata;Toxicofera;Iguania;Acrodonta;Agamidae;Agaminae;Phrynocephalus	Agamidae	Phrynocephalus	Phrynocephalus helioscopus	16249	Complete	Phrynocephalus helioscopus mitochondrion, complete genome	Li,D., Guo,J., Zhou,X., Chang,C. and Zhang,S.	The complete mitochondrial genome of Phrynocephalus helioscopus (Reptilia, Squamata, Agamidae)	Mitochondrial DNA, 1-2 (2014) In press	25319288	41988
NC_061391.1	Eukaryota;Metazoa;Chordata;Craniata;Vertebrata;Euteleostomi;Lepidosauria;Squamata;Bifurcata;Unidentata;Episquamata;Toxicofera;Iguania;Acrodonta;Agamidae;Agaminae;Phrynocephalus	Agamidae	Phrynocephalus	Phrynocephalus helioscopus cameranoi	17102	Complete	Phrynocephalus helioscopus cameranoi voucher Guo6379 mitochondrion, complete genome	Wu,N., Liu,J., Wang,S. and Guo,X.	Comparative Analysis of Mitochondrial Genomes in Two Subspecies of the Sunwatcher Toad-Headed Agama (Phrynocephalus helioscopus): Prevalent Intraspecific Gene Rearrangements in Phrynocephalus	Genes (Basel) 13 (2), 203 (2022)	35205248	44643
OL493804.1	Eukaryota;Metazoa;Chordata;Craniata;Vertebrata;Euteleostomi;Lepidosauria;Squamata;Bifurcata;Unidentata;Episquamata;Toxicofera;Iguania;Acrodonta;Agamidae;Agaminae;Phrynocephalus	Agamidae	Phrynocephalus	Phrynocephalus helioscopus cameranoi	17102	Complete	Phrynocephalus helioscopus cameranoi voucher Guo6379 mitochondrion, complete genome	Wu,N., Liu,J., Wang,S. and Guo,X.	Comparative Analysis of Mitochondrial Genomes in Two Subspecies of the Sunwatcher Toad-Headed Agama (Phrynocephalus helioscopus): Prevalent Intraspecific Gene Rearrangements in Phrynocephalus	Genes (Basel) 13 (2), 203 (2022)	35205248	44626
NC_061390.1	Eukaryota;Metazoa;Chordata;Craniata;Vertebrata;Euteleostomi;Lepidosauria;Squamata;Bifurcata;Unidentata;Episquamata;Toxicofera;Iguania;Acrodonta;Agamidae;Agaminae;Phrynocephalus	Agamidae	Phrynocephalus	Phrynocephalus helioscopus varius	17253	Complete	Phrynocephalus helioscopus varius voucher GXG345 mitochondrion, complete genome	Wu,N., Liu,J., Wang,S. and Guo,X.	Comparative Analysis of Mitochondrial Genomes in Two Subspecies of the Sunwatcher Toad-Headed Agama (Phrynocephalus helioscopus): Prevalent Intraspecific Gene Rearrangements in Phrynocephalus	Genes (Basel) 13 (2), 203 (2022)	35205248	44643
OL493803.1	Eukaryota;Metazoa;Chordata;Craniata;Vertebrata;Euteleostomi;Lepidosauria;Squamata;Bifurcata;Unidentata;Episquamata;Toxicofera;Iguania;Acrodonta;Agamidae;Agaminae;Phrynocephalus	Agamidae	Phrynocephalus	Phrynocephalus helioscopus varius	17253	Complete	Phrynocephalus helioscopus varius voucher GXG345 mitochondrion, complete genome	Wu,N., Liu,J., Wang,S. and Guo,X.	Comparative Analysis of Mitochondrial Genomes in Two Subspecies of the Sunwatcher Toad-Headed Agama (Phrynocephalus helioscopus): Prevalent Intraspecific Gene Rearrangements in Phrynocephalus	Genes (Basel) 13 (2), 203 (2022)	35205248	44626
MW007749.1	Eukaryota;Metazoa;Chordata;Craniata;Vertebrata;Euteleostomi;Lepidosauria;Squamata;Bifurcata;Unidentata;Episquamata;Toxicofera;Iguania;Acrodonta;Agamidae;Agaminae;Phrynocephalus	Agamidae	Phrynocephalus	Phrynocephalus maculatus	12631	Complete	Phrynocephalus maculatus mitochondrion, complete genome	Atlas,J.E. and Fu,J.	A re-assessment of positive selection on mitochondrial genomes of high-elevation Phrynocephalus lizards	Unpublished	-	44228
NC_057209.1	Eukaryota;Metazoa;Chordata;Craniata;Vertebrata;Euteleostomi;Lepidosauria;Squamata;Bifurcata;Unidentata;Episquamata;Toxicofera;Iguania;Acrodonta;Agamidae;Agaminae;Phrynocephalus	Agamidae	Phrynocephalus	Phrynocephalus maculatus	12631	Complete	Phrynocephalus maculatus mitochondrion, complete genome	Atlas,J.E. and Fu,J.	A re-assessment of positive selection on mitochondrial genomes of high-elevation Phrynocephalus lizards	Unpublished	-	44469
KC578685.1	Eukaryota;Metazoa;Chordata;Craniata;Vertebrata;Euteleostomi;Lepidosauria;Squamata;Bifurcata;Unidentata;Episquamata;Toxicofera;Iguania;Acrodonta;Agamidae;Agaminae;Phrynocephalus	Agamidae	Phrynocephalus	Phrynocephalus mystaceus	16660	Complete	Phrynocephalus mystaceus mitochondrion, complete genome	Chen,D., Guo,X. and Li,J.	The complete mitochondrial genome of secret toad-headed agama, Phrynocephalus mystaceus (Reptilia, Squamata, Agamidae)	Mitochondrial DNA 25 (1), 19-20 (2014)	23488917	41708
MW456559.1	Eukaryota;Metazoa;Chordata;Craniata;Vertebrata;Euteleostomi;Lepidosauria;Squamata;Bifurcata;Unidentata;Episquamata;Toxicofera;Iguania;Acrodonta;Agamidae;Agaminae;Phrynocephalus	Agamidae	Phrynocephalus	Phrynocephalus nasatus	16852	Complete	Phrynocephalus nasatus voucher GXG1093 mitochondrion, complete genome	Guo,X., Liu,J., Chen,M. and Xu,R.	Direct Submission	Submitted (10-JAN-2021) Department of Herpetology, Chengdu Institute of Biology, Chinese Academy of Sciences, No. 9, Section 4, Renmin South Road, Chengdu, Sichuan 610041, China	-	44215
NC_057064.1	Eukaryota;Metazoa;Chordata;Craniata;Vertebrata;Euteleostomi;Lepidosauria;Squamata;Bifurcata;Unidentata;Episquamata;Toxicofera;Iguania;Acrodonta;Agamidae;Agaminae;Phrynocephalus	Agamidae	Phrynocephalus	Phrynocephalus nasatus	16852	Complete	Phrynocephalus nasatus voucher GXG1093 mitochondrion, complete genome	-	Direct Submission	Submitted (19-AUG-2021) National Center for Biotechnology Information, NIH, Bethesda, MD 20894, USA	-	44469
KF572032.1	Eukaryota;Metazoa;Chordata;Craniata;Vertebrata;Euteleostomi;Lepidosauria;Squamata;Bifurcata;Unidentata;Episquamata;Toxicofera;Iguania;Acrodonta;Agamidae;Agaminae;Phrynocephalus	Agamidae	Phrynocephalus	Phrynocephalus przewalskii	16892	Complete	Phrynocephalus przewalskii mitochondrion, complete genome	Li,D., Song,S., Chen,T., Zhang,C. and Chang,C.	Complete mitochondrial genome of the desert toad-headed agama, Phrynocephalus przewalskii (Reptilia, Squamata, Agamidae), a novel gene organization in vertebrate mtDNA	Mitochondrial DNA (2013) In press	24117191	41573
NC_022719.1	Eukaryota;Metazoa;Chordata;Craniata;Vertebrata;Euteleostomi;Lepidosauria;Squamata;Bifurcata;Unidentata;Episquamata;Toxicofera;Iguania;Acrodonta;Agamidae;Agaminae;Phrynocephalus	Agamidae	Phrynocephalus	Phrynocephalus przewalskii	16892	Complete	Phrynocephalus przewalskii mitochondrion, complete genome	Li,D., Song,S., Chen,T., Zhang,C. and Chang,C.	Complete mitochondrial genome of the desert toad-headed agama, Phrynocephalus przewalskii (Reptilia, Squamata, Agamidae), a novel gene organization in vertebrate mtDNA	Mitochondrial DNA (2013) In press	24117191	41626
KJ830752.1	Eukaryota;Metazoa;Chordata;Craniata;Vertebrata;Euteleostomi;Lepidosauria;Squamata;Bifurcata;Unidentata;Episquamata;Toxicofera;Iguania;Acrodonta;Agamidae;Agaminae;Phrynocephalus	Agamidae	Phrynocephalus	Phrynocephalus putjatai	16283	Complete	Phrynocephalus putjatai mitochondrion, complete genome	Tong,H. and Jin,Y.	The complete mitochondrial genome of an agama, Phrynocephalus putjatia (Reptilia, Squamata, Agamidae)	Mitochondrial DNA (2014) In press	24938088	41828
NC_024612.1	Eukaryota;Metazoa;Chordata;Craniata;Vertebrata;Euteleostomi;Lepidosauria;Squamata;Bifurcata;Unidentata;Episquamata;Toxicofera;Iguania;Acrodonta;Agamidae;Agaminae;Phrynocephalus	Agamidae	Phrynocephalus	Phrynocephalus putjatai	16283	Complete	Phrynocephalus putjatai mitochondrion, complete genome	Tong,H. and Jin,Y.	The complete mitochondrial genome of an agama, Phrynocephalus putjatia (Reptilia, Squamata, Agamidae)	Mitochondrial DNA (2014) In press	24938088	41879
KJ551842.1	Eukaryota;Metazoa;Chordata;Craniata;Vertebrata;Euteleostomi;Lepidosauria;Squamata;Bifurcata;Unidentata;Episquamata;Toxicofera;Iguania;Acrodonta;Agamidae;Agaminae;Phrynocephalus	Agamidae	Phrynocephalus	Phrynocephalus theobaldi orientalis	16608	Complete	Phrynocephalus theobaldi orientalis mitochondrion, complete genome	Liao,P. and Jin,Y.	The complete mitochondrial genome of the toad-headed lizard subspecies, Phrynocephalus theobaldi orientalis (Reptilia, Squamata, Agamidae)	Mitochondrial DNA (2014) In press	24708124	41780
MF039062.1	Eukaryota;Metazoa;Chordata;Craniata;Vertebrata;Euteleostomi;Lepidosauria;Squamata;Bifurcata;Unidentata;Episquamata;Toxicofera;Iguania;Acrodonta;Agamidae;Agaminae;Phrynocephalus	Agamidae	Phrynocephalus	Phrynocephalus theobaldi orientalis	17129	Complete	Phrynocephalus theobaldi orientalis mitochondrion, complete genome	Jin,Y. and Brown,R.P.	Partition number, rate priors and unreliable divergence times in Bayesian phylogenetic dating	Cladistics (2017) In press	-	43082
MF039063.1	Eukaryota;Metazoa;Chordata;Craniata;Vertebrata;Euteleostomi;Lepidosauria;Squamata;Bifurcata;Unidentata;Episquamata;Toxicofera;Iguania;Acrodonta;Agamidae;Agaminae;Phrynocephalus	Agamidae	Phrynocephalus	Phrynocephalus theobaldi theobaldi	16365	Complete	Phrynocephalus theobaldi theobaldi mitochondrion, complete genome	Jin,Y. and Brown,R.P.	Partition number, rate priors and unreliable divergence times in Bayesian phylogenetic dating	Cladistics (2017) In press	-	43082
KJ749841.1	Eukaryota;Metazoa;Chordata;Craniata;Vertebrata;Euteleostomi;Lepidosauria;Squamata;Bifurcata;Unidentata;Episquamata;Toxicofera;Iguania;Acrodonta;Agamidae;Agaminae;Phrynocephalus	Agamidae	Phrynocephalus	Phrynocephalus versicolor	16429	Complete	Phrynocephalus versicolor mitochondrion, complete genome	Song,S., Li,D., Zhang,C., Jiang,K., Zhang,D. and Chang,C.	The complete mitochondrial genome of the color changeable toad-headed agama, Phrynocephalus versicolor (Reptilia, Squamata, Agamidae)	Mitochondrial DNA, 1-2 (2014) In press	24989048	41847
NC_024654.1	Eukaryota;Metazoa;Chordata;Craniata;Vertebrata;Euteleostomi;Lepidosauria;Squamata;Bifurcata;Unidentata;Episquamata;Toxicofera;Iguania;Acrodonta;Agamidae;Agaminae;Phrynocephalus	Agamidae	Phrynocephalus	Phrynocephalus versicolor	16429	Complete	Phrynocephalus versicolor mitochondrion, complete genome	Song,S., Li,D., Zhang,C., Jiang,K., Zhang,D. and Chang,C.	The complete mitochondrial genome of the color changeable toad-headed agama, Phrynocephalus versicolor (Reptilia, Squamata, Agamidae)	Mitochondrial DNA, 1-2 (2014) In press	24989048	41880
MF039061.1	Eukaryota;Metazoa;Chordata;Craniata;Vertebrata;Euteleostomi;Lepidosauria;Squamata;Bifurcata;Unidentata;Episquamata;Toxicofera;Iguania;Acrodonta;Agamidae;Agaminae;Phrynocephalus	Agamidae	Phrynocephalus	Phrynocephalus vlangalii nanschanica	16251	Complete	Phrynocephalus vlangalii nanschanica mitochondrion, complete genome	Jin,Y. and Brown,R.P.	Partition number, rate priors and unreliable divergence times in Bayesian phylogenetic dating	Cladistics (2017) In press	-	43082
MF039059.1	Eukaryota;Metazoa;Chordata;Craniata;Vertebrata;Euteleostomi;Lepidosauria;Squamata;Bifurcata;Unidentata;Episquamata;Toxicofera;Iguania;Acrodonta;Agamidae;Agaminae;Phrynocephalus	Agamidae	Phrynocephalus	Phrynocephalus vlangalii pylzowi	16442	Complete	Phrynocephalus vlangalii pylzowi mitochondrion, complete genome	Jin,Y. and Brown,R.P.	Partition number, rate priors and unreliable divergence times in Bayesian phylogenetic dating	Cladistics (2017) In press	-	43082
MF039060.1	Eukaryota;Metazoa;Chordata;Craniata;Vertebrata;Euteleostomi;Lepidosauria;Squamata;Bifurcata;Unidentata;Episquamata;Toxicofera;Iguania;Acrodonta;Agamidae;Agaminae;Phrynocephalus	Agamidae	Phrynocephalus	Phrynocephalus vlangalii pylzowi	16725	Complete	Phrynocephalus vlangalii pylzowi mitochondrion, complete genome	Jin,Y. and Brown,R.P.	Partition number, rate priors and unreliable divergence times in Bayesian phylogenetic dating	Cladistics (2017) In press	-	43082
MF039058.1	Eukaryota;Metazoa;Chordata;Craniata;Vertebrata;Euteleostomi;Lepidosauria;Squamata;Bifurcata;Unidentata;Episquamata;Toxicofera;Iguania;Acrodonta;Agamidae;Agaminae;Phrynocephalus	Agamidae	Phrynocephalus	Phrynocephalus vlangalii vlangalii	16319	Complete	Phrynocephalus vlangalii vlangalii mitochondrion, complete genome	Jin,Y. and Brown,R.P.	Partition number, rate priors and unreliable divergence times in Bayesian phylogenetic dating	Cladistics (2017) In press	-	43082
MZ595323.1	Eukaryota;Metazoa;Chordata;Craniata;Vertebrata;Euteleostomi;Lepidosauria;Squamata;Bifurcata;Unidentata;Episquamata;Toxicofera;Iguania;Acrodonta;Agamidae;Amphibolurinae;Pogona	Agamidae	Pogona	Pogona minor	15599	Partial	Pogona minor mitochondrion, partial genome	Hahn,E.E., Alexander,M.R., Grealy,A., Stiller,J., Gardiner,D.M. and Holleley,C.E.	Unlocking inaccessible historical genomes preserved in formalin	Mol Ecol Resour (2021) In press	34549888	44472
AB166795.1	Eukaryota;Metazoa;Chordata;Craniata;Vertebrata;Euteleostomi;Lepidosauria;Squamata;Bifurcata;Unidentata;Episquamata;Toxicofera;Iguania;Acrodonta;Agamidae;Amphibolurinae;Pogona	Agamidae	Pogona	Pogona vitticeps	16751	Complete	Pogona vitticeps mitochondrial DNA, complete genome	Amer,S.A. and Kumazawa,Y.	Mitochondrial genome of Pogona vitticepes (Reptilia; Agamidae): control region duplication and the origin of Australasian agamids	Gene 346, 249-256 (2005)	15716001	41129
MZ595322.1	Eukaryota;Metazoa;Chordata;Craniata;Vertebrata;Euteleostomi;Lepidosauria;Squamata;Bifurcata;Unidentata;Episquamata;Toxicofera;Iguania;Acrodonta;Agamidae;Amphibolurinae;Pogona	Agamidae	Pogona	Pogona vitticeps	15862	Partial	Pogona vitticeps mitochondrion, partial genome	Hahn,E.E., Alexander,M.R., Grealy,A., Stiller,J., Gardiner,D.M. and Holleley,C.E.	Unlocking inaccessible historical genomes preserved in formalin	Mol Ecol Resour (2021) In press	34549888	44472
NC_006922.1	Eukaryota;Metazoa;Chordata;Craniata;Vertebrata;Euteleostomi;Lepidosauria;Squamata;Bifurcata;Unidentata;Episquamata;Toxicofera;Iguania;Acrodonta;Agamidae;Amphibolurinae;Pogona	Agamidae	Pogona	Pogona vitticeps	16751	Complete	Pogona vitticeps voucher Kumazawa lab collection mitochondrion, complete genome	Amer,S.A. and Kumazawa,Y.	Mitochondrial genome of Pogona vitticepes (Reptilia; Agamidae): control region duplication and the origin of Australasian agamids	Gene 346, 249-256 (2005)	15716001	43187
KX898132.1	Eukaryota;Metazoa;Chordata;Craniata;Vertebrata;Euteleostomi;Lepidosauria;Squamata;Bifurcata;Unidentata;Episquamata;Toxicofera;Iguania;Acrodonta;Agamidae;Draconinae;Pseudocalotes	Agamidae	Pseudocalotes	Pseudocalotes microlepis	17873	Complete	Pseudocalotes microlepis mitochondrion, complete genome	Yu,X., Du,Y., Fang,M., Li,H. and Lin,L.	The Mitochondrial Genome of Pseudocalotes microlepis (Squamata: Agamidae) and its Phylogenetic Position in Agamids	Asian Herpetol Res 9 (1), 24-34 (2018)	-	43378
MK256359.1	Eukaryota;Metazoa;Chordata;Craniata;Vertebrata;Euteleostomi;Lepidosauria;Squamata;Bifurcata;Unidentata;Episquamata;Toxicofera;Iguania;Acrodonta;Agamidae;Draconinae;Pseudocalotes	Agamidae	Pseudocalotes	Pseudocalotes microlepis	17873	Complete	Pseudocalotes microlepis mitochondrion, complete genome	Yu,X., Du,Y., Fang,M., Li,H. and Lin,L.	The Mitochondrial Genome of Pseudocalotes microlepis (Squamata: Agamidae) and its Phylogenetic Position in Agamids	Asian Herpetol Res 9 (1), 24-34 (2018)	-	43799
NC_039453.1	Eukaryota;Metazoa;Chordata;Craniata;Vertebrata;Euteleostomi;Lepidosauria;Squamata;Bifurcata;Unidentata;Episquamata;Toxicofera;Iguania;Acrodonta;Agamidae;Draconinae;Pseudocalotes	Agamidae	Pseudocalotes	Pseudocalotes microlepis	17873	Complete	Pseudocalotes microlepis mitochondrion, complete genome	Yu,X., Du,Y., Fang,M., Li,H. and Lin,L.	The Mitochondrial Genome of Pseudocalotes microlepis (Squamata: Agamidae) and its Phylogenetic Position in Agamids	Asian Herpetol Res 9 (1), 24-34 (2018)	-	43388
AB262447.2	Eukaryota;Metazoa;Chordata;Craniata;Vertebrata;Euteleostomi;Lepidosauria;Squamata;Bifurcata;Unidentata;Episquamata;Toxicofera;Iguania;Acrodonta;Agamidae;Agaminae;Pseudotrapelus	Agamidae	Pseudotrapelus	Pseudotrapelus sinaitus	16560	Complete	Pseudotrapelus sinaitus mitochondrial DNA, complete genome	Amer,S.A. and Kumazawa,Y.	Molecular phylogeny of Agamidae	Unpublished	-	41129
NC_013603.2	Eukaryota;Metazoa;Chordata;Craniata;Vertebrata;Euteleostomi;Lepidosauria;Squamata;Bifurcata;Unidentata;Episquamata;Toxicofera;Iguania;Acrodonta;Agamidae;Agaminae;Pseudotrapelus	Agamidae	Pseudotrapelus	Pseudotrapelus sinaitus	16560	Complete	Pseudotrapelus sinaitus mitochondrion, complete genome	Amer,S.A. and Kumazawa,Y.	Molecular phylogeny of Agamidae	Unpublished	-	40687
AB114447.1	Eukaryota;Metazoa;Chordata;Craniata;Vertebrata;Euteleostomi;Lepidosauria;Squamata;Bifurcata;Unidentata;Episquamata;Toxicofera;Iguania;Acrodonta;Agamidae;Uromastycinae;Uromastyx	Agamidae	Uromastyx	Uromastyx benti	16380	Complete	Uromastyx benti mitochondrial DNA, complete genome	Okajima,Y. and Kumazawa,Y.	Mitochondrial genomes of acrodont lizards: timing of gene rearrangements and phylogenetic and biogeographic implications	BMC Evol Biol 10, 141 (2010)	20465814	44187
NC_014182.1	Eukaryota;Metazoa;Chordata;Craniata;Vertebrata;Euteleostomi;Lepidosauria;Squamata;Bifurcata;Unidentata;Episquamata;Toxicofera;Iguania;Acrodonta;Agamidae;Uromastycinae;Uromastyx	Agamidae	Uromastyx	Uromastyx benti	16380	Complete	Uromastyx benti mitochondrion, complete genome	Okajima,Y. and Kumazawa,Y.	Mitochondrial genomes of acrodont lizards: timing of gene rearrangements and phylogenetic and biogeographic implications	BMC Evol. Biol. 10 (1), 141 (2010)	20465814	42558
DQ008215.1	Eukaryota;Metazoa;Chordata;Craniata;Vertebrata;Euteleostomi;Lepidosauria;Squamata;Bifurcata;Unidentata;Episquamata;Toxicofera;Iguania;Acrodonta;Agamidae;Agaminae;Xenagama	Agamidae	Xenagama	Xenagama taylori	16220	Complete	Xenagama taylori mitochondrion, complete genome	Macey,J.R., Schulte,J.A. II, Fong,J.J., Das,I. and Papenfuss,T.J.	The complete mitochondrial genome of an agamid lizard from the Afro-Asian subfamily agaminae and the phylogenetic position of Bufoniceps and Xenagama	Mol. Phylogenet. Evol. 39 (3), 881-886 (2006)	16701179	42577
NC_008065.1	Eukaryota;Metazoa;Chordata;Craniata;Vertebrata;Euteleostomi;Lepidosauria;Squamata;Bifurcata;Unidentata;Episquamata;Toxicofera;Iguania;Acrodonta;Agamidae;Agaminae;Xenagama	Agamidae	Xenagama	Xenagama taylori	16220	Complete	Xenagama taylori mitochondrion, complete genome	Macey,J.R., Schulte,J.A. 2nd, Fong,J.J., Das,I. and Papenfuss,T.J.	The complete mitochondrial genome of an agamid lizard from the Afro-Asian subfamily agaminae and the phylogenetic position of Bufoniceps and Xenagama	Mol. Phylogenet. Evol. 39 (3), 881-886 (2006)	16701179	38877
LC493928.1	Eukaryota;Metazoa;Chordata;Craniata;Vertebrata;Euteleostomi;Actinopterygii;Neopterygii;Teleostei;Neoteleostei;Acanthomorphata;Eupercaria;Perciformes;Cottioidei;Cottales;Agonidae;Hemitripterinae;Blepsias	Agonidae	Blepsias	Blepsias cirrhosus	16620	Complete	Blepsias cirrhosus NSMT:P66507 mitochondrial DNA, complete genome	Poulsen,J.Y., Satoh,T.P., Sado,T., Hlidberg,J., Ho,H. and Miya,M.	Taxonomic uncertainty in ocean warming target species Leptoclinus maculatus (Stichaeidae: Zoarcales) and an updated mitogenomic phylogeny of the Perciformes based on 182 complete mitochondrial genomes	Unpublished	-	43838
MN316630.1	Eukaryota;Metazoa;Chordata;Craniata;Vertebrata;Euteleostomi;Actinopterygii;Neopterygii;Teleostei;Neoteleostei;Acanthomorphata;Eupercaria;Perciformes;Cottioidei;Cottales;Agonidae;Hemitripterinae;Hemitripterus	Agonidae	Hemitripterus	Hemitripterus villosus	17228	Complete	Hemitripterus villosus mitochondrion, complete genome	Li,X., Wang,W., Liu,G. and Wang,M.	Direct Submission	Submitted (14-AUG-2019) College of Fisheries and Life Science, Dalian Ocean University, No. 52.Heishijiao Street, Shahekou District, Dalian, China, Dalian, Liaoning 116023, China	-	43876
MW836107.1	Eukaryota;Metazoa;Chordata;Craniata;Vertebrata;Euteleostomi;Actinopterygii;Neopterygii;Teleostei;Neoteleostei;Acanthomorphata;Eupercaria;Perciformes;Cottioidei;Cottales;Agonidae;Hemitripterinae;Hemitripterus	Agonidae	Hemitripterus	Hemitripterus villosus	17449	Complete	Hemitripterus villosus mitochondrion, complete genome	Xu,S., Zhang,H. and Shen,K.	The complete mitochondrial genome of Hemitripterus villosus from Zhoushan archipelago	Unpublished	-	44346
NC_046471.1	Eukaryota;Metazoa;Chordata;Craniata;Vertebrata;Euteleostomi;Actinopterygii;Neopterygii;Teleostei;Neoteleostei;Acanthomorphata;Eupercaria;Perciformes;Cottioidei;Cottales;Agonidae;Hemitripterinae;Hemitripterus	Agonidae	Hemitripterus	Hemitripterus villosus	17228	Complete	Hemitripterus villosus mitochondrion, complete genome	-	Direct Submission	Submitted (26-MAR-2020) National Center for Biotechnology Information, NIH, Bethesda, MD 20894, USA	-	43916
LC493901.1	Eukaryota;Metazoa;Chordata;Craniata;Vertebrata;Euteleostomi;Actinopterygii;Neopterygii;Teleostei;Neoteleostei;Acanthomorphata;Eupercaria;Perciformes;Cottioidei;Cottales;Agonidae;Agoninae;Leptagonus	Agonidae	Leptagonus	Leptagonus decagonus	17709	Complete	Leptagonus decagonus ZMUB:21868 mitochondrial DNA, nearly complete genome	Poulsen,J.Y., Satoh,T.P., Sado,T., Hlidberg,J., Ho,H. and Miya,M.	Taxonomic uncertainty in ocean warming target species Leptoclinus maculatus (Stichaeidae: Zoarcales) and an updated mitogenomic phylogeny of the Perciformes based on 182 complete mitochondrial genomes	Unpublished	-	43838
LC493929.1	Eukaryota;Metazoa;Chordata;Craniata;Vertebrata;Euteleostomi;Actinopterygii;Neopterygii;Teleostei;Neoteleostei;Acanthomorphata;Eupercaria;Perciformes;Cottioidei;Cottales;Agonidae;Agoninae;Podothecus	Agonidae	Podothecus	Podothecus sachi	15840	Complete	Podothecus sachi NSMT:P102594 mitochondrial DNA, nearly complete genome	Poulsen,J.Y., Satoh,T.P., Sado,T., Hlidberg,J., Ho,H. and Miya,M.	Taxonomic uncertainty in ocean warming target species Leptoclinus maculatus (Stichaeidae: Zoarcales) and an updated mitogenomic phylogeny of the Perciformes based on 182 complete mitochondrial genomes	Unpublished	-	43838
KT004434.2	Eukaryota;Metazoa;Chordata;Craniata;Vertebrata;Euteleostomi;Actinopterygii;Neopterygii;Teleostei;Neoteleostei;Acanthomorphata;Eupercaria;Perciformes;Cottioidei;Cottales;Agonidae;Anoplagoninae;Ulcina	Agonidae	Ulcina	Ulcina olrikii	15521	Partial	Ulcina olrikii mitochondrion, partial genome	Swanburg,T., Horne,J.B., Baillie,S., King,S.D., McBride,M.C., Mackley,M.P., Paterson,I.G., Bradbury,I.R. and Bentzen,P.	Complete mitochondrial genomes for Icelus spatula, Aspidophoroides olrikii and Leptoclinus maculatus: pan-Arctic marine fishes from Canadian waters	Mitochondrial DNA, 1-2 (2015) In press	26122337	44308
MK348534.1	Eukaryota;Metazoa;Chordata;Craniata;Vertebrata;Euteleostomi;Actinopterygii;Neopterygii;Teleostei;Ostariophysi;Siluriformes;Ailiidae;Ailia	Ailiidae	Ailia	Ailia coila	16497	Complete	Ailia coila mitochondrion, complete genome	Alam,M.J., Andriyono,S., Lee,S.R., Hossain,M.A.R., Eunus,A.T.M., Hassan,M.T. and Kim,H.-W.	Characterization of the complete mitochondrial genome of Gangetic ailia, Ailia coila (Siluriformes: Ailiidae)	Mitochondrial DNA B Resour 4 (2), 2258-2259 (2019)	-	43885
NC_046497.1	Eukaryota;Metazoa;Chordata;Craniata;Vertebrata;Euteleostomi;Actinopterygii;Neopterygii;Teleostei;Ostariophysi;Siluriformes;Ailiidae;Ailia	Ailiidae	Ailia	Ailia coila	16497	Complete	Ailia coila mitochondrion, complete genome	Alam,M.J., Andriyono,S., Lee,S.R., Hossain,M.A.R., Eunus,A.T.M., Hassan,M.T. and Kim,H.-W.	Characterization of the complete mitochondrial genome of Gangetic ailia, Ailia coila (Siluriformes: Ailiidae)	Mitochondrial DNA B Resour 4 (2), 2258-2259 (2019)	-	43916
AM711897.1	Eukaryota;Metazoa;Chordata;Craniata;Vertebrata;Euteleostomi;Mammalia;Eutheria;Laurasiatheria;Carnivora;Caniformia;Ailuridae;Ailurus	Ailuridae	Ailurus	Ailurus fulgens	16493	Complete	Ailurus fulgens complete mitochondrial genome	Arnason,U., Gullberg,A., Janke,A. and Kullberg,M.	Mitogenomic analyses of caniform relationships	Mol. Phylogenet. Evol. 45 (3), 863-874 (2007)	17919938	42577
MK886830.1	Eukaryota;Metazoa;Chordata;Craniata;Vertebrata;Euteleostomi;Mammalia;Eutheria;Laurasiatheria;Carnivora;Caniformia;Ailuridae;Ailurus	Ailuridae	Ailurus	Ailurus fulgens	16517	Complete	Ailurus fulgens mitochondrion, complete genome	Jin,Z., Xu,H., Li,D., Xie,M., Zhang,M., Ni,Q. and Yao,Y.	Complete mitochondrial genome of red panda (Ailurus fulgens) and its phylogenetic analysis	Mitochondrial DNA B Resour 4 (2), 2339-2340 (2019)	-	43850
MT816339.1	Eukaryota;Metazoa;Chordata;Craniata;Vertebrata;Euteleostomi;Mammalia;Eutheria;Laurasiatheria;Carnivora;Caniformia;Ailuridae;Ailurus	Ailuridae	Ailurus	Ailurus fulgens	16477	Complete	Ailurus fulgens mitochondrion, complete genome	Thakur,M., Sharma,L. and Chandra,K.	Direct Submission	Submitted (29-JUL-2020) Centre for DNA Taxonomy, Zoological Survey of India, New Alipore, Kolkata, West Bengal 700053, India	-	44664
NC_011124.1	Eukaryota;Metazoa;Chordata;Craniata;Vertebrata;Euteleostomi;Mammalia;Eutheria;Laurasiatheria;Carnivora;Caniformia;Ailuridae;Ailurus	Ailuridae	Ailurus	Ailurus fulgens	16493	Complete	Ailurus fulgens mitochondrion, complete genome	Arnason,U., Gullberg,A., Janke,A. and Kullberg,M.	Mitogenomic analyses of caniform relationships	Mol. Phylogenet. Evol. 45 (3), 863-874 (2007)	17919938	39917
[truncated: 98,400 more rows]
