# Supplementary material for: SynGenes: a Python class for standardizing nomenclatures of mitochondrial and chloroplast genes and a web form for enhancing searches for evolutionary analyses
Source: BMC Bioinformatics. 2024 Apr 22;25:160. doi: 10.1186/s12859-024-05781-y (PMC11036621; doi:10.1186/s12859-024-05781-y)
Supplement: Supplementary file 2 — Additional file 2: List of Embryophyta genomes analyzed in this study, including their taxonomic classification and accession numbers [file 12859_2024_5781_MOESM2_ESM.xlsx]

## Sheet: Embryophyta
Voucher	Taxonomy	Family	Genus	Specie	Length (pb)	Complete/Partial	Description	Authors	Title	Journal	PubMedID	DateSubmitted
MT240944.1	Eukaryota;Viridiplantae;Streptophyta;Embryophyta;Tracheophyta;Spermatophyta;Magnoliopsida;eudicotyledons;Gunneridae;Pentapetalae;asterids;lamiids;Lamiales;Acanthaceae;Acanthoideae;Acantheae;Acanthus	Acanthaceae	Acanthus	Acanthus ebracteatus	150823	Complete	Zhou,Y. and Hou,Z.	The complete cp genome of Acanthus ebracteatus	Unpublished	-	2020-05-23
MW174172.1	Eukaryota;Viridiplantae;Streptophyta;Embryophyta;Tracheophyta;Spermatophyta;Magnoliopsida;eudicotyledons;Gunneridae;Pentapetalae;asterids;lamiids;Lamiales;Acanthaceae;Acanthoideae;Acantheae;Acanthus	Acanthaceae	Acanthus	Acanthus ilicifolius	150758	Complete	Xu,L.	Direct Submission	Submitted (26-OCT-2020) College of Ecology and Nature Conservation, Beijing Forestry University, College Road Street, Beijing, Beijing 100083, China	-	2020-11-28
MW752129.1	Eukaryota;Viridiplantae;Streptophyta;Embryophyta;Tracheophyta;Spermatophyta;Magnoliopsida;eudicotyledons;Gunneridae;Pentapetalae;asterids;lamiids;Lamiales;Acanthaceae;Acanthoideae;Acantheae;Acanthus	Acanthaceae	Acanthus	Acanthus ilicifolius	150758	Complete	Ma,D.	Complete chloroplast genome of Acanthus ilicifolius (L.) Less. (Acanthaceae) and its phylogenetic analysis	Unpublished	-	2021-08-02
NC_054308.1	Eukaryota;Viridiplantae;Streptophyta;Embryophyta;Tracheophyta;Spermatophyta;Magnoliopsida;eudicotyledons;Gunneridae;Pentapetalae;asterids;lamiids;Lamiales;Acanthaceae;Acanthoideae;Acantheae;Acanthus	Acanthaceae	Acanthus	Acanthus ilicifolius	150758	Complete	-	Direct Submission	Submitted (14-APR-2021) National Center for Biotechnology Information, NIH, Bethesda, MD 20894, USA	-	2023-04-03
NC_070388.1	Eukaryota;Viridiplantae;Streptophyta;Embryophyta;Tracheophyta;Spermatophyta;Magnoliopsida;eudicotyledons;Gunneridae;Pentapetalae;asterids;lamiids;Lamiales;Acanthaceae;Acanthoideae;Acantheae;Acanthus	Acanthaceae	Acanthus	Acanthus leucostachyus	154686	Complete	Ma,D.	Molecular evolution of chloroplast genomes in three Acanthus species, Acanthaceae	Unpublished	-	2023-04-03
OM022237.1	Eukaryota;Viridiplantae;Streptophyta;Embryophyta;Tracheophyta;Spermatophyta;Magnoliopsida;eudicotyledons;Gunneridae;Pentapetalae;asterids;lamiids;Lamiales;Acanthaceae;Acanthoideae;Acantheae;Acanthus	Acanthaceae	Acanthus	Acanthus leucostachyus	154686	Complete	Ma,D.	Molecular evolution of chloroplast genomes in three Acanthus species, Acanthaceae	Unpublished	-	2023-01-15
NC_070389.1	Eukaryota;Viridiplantae;Streptophyta;Embryophyta;Tracheophyta;Spermatophyta;Magnoliopsida;eudicotyledons;Gunneridae;Pentapetalae;asterids;lamiids;Lamiales;Acanthaceae;Acanthoideae;Acantheae;Acanthus	Acanthaceae	Acanthus	Acanthus mollis	150339	Complete	Ma,D.	Molecular evolution of chloroplast genomes in three Acanthus species, Acanthaceae	Unpublished	-	2023-04-03
OL312276.1	Eukaryota;Viridiplantae;Streptophyta;Embryophyta;Tracheophyta;Spermatophyta;Magnoliopsida;eudicotyledons;Gunneridae;Pentapetalae;asterids;lamiids;Lamiales;Acanthaceae;Acanthoideae;Acantheae;Acanthus	Acanthaceae	Acanthus	Acanthus mollis	358	Unknown	Steier,J.E. and Carlsen,M.	Barcodes from the Global Genome Initiative for Gardens at Missouri Botanical Garden	Unpublished	-	2022-02-04
OL536713.1	Eukaryota;Viridiplantae;Streptophyta;Embryophyta;Tracheophyta;Spermatophyta;Magnoliopsida;eudicotyledons;Gunneridae;Pentapetalae;asterids;lamiids;Lamiales;Acanthaceae;Acanthoideae;Acantheae;Acanthus	Acanthaceae	Acanthus	Acanthus mollis	553	Partial	Steier,J. and Carlsen,M.	Barcodes from the Global Genome Initiative for Gardens at Missouri Botanical Garden	Unpublished	-	2022-02-04
OL689852.1	Eukaryota;Viridiplantae;Streptophyta;Embryophyta;Tracheophyta;Spermatophyta;Magnoliopsida;eudicotyledons;Gunneridae;Pentapetalae;asterids;lamiids;Lamiales;Acanthaceae;Acanthoideae;Acantheae;Acanthus	Acanthaceae	Acanthus	Acanthus mollis	834	Partial	Steier,J. and Carlsen,M.	Barcodes from the Global Genome Initiative for Gardens at Missouri Botanical Garden	Unpublished	-	2022-01-03
OM022238.1	Eukaryota;Viridiplantae;Streptophyta;Embryophyta;Tracheophyta;Spermatophyta;Magnoliopsida;eudicotyledons;Gunneridae;Pentapetalae;asterids;lamiids;Lamiales;Acanthaceae;Acanthoideae;Acantheae;Acanthus	Acanthaceae	Acanthus	Acanthus mollis	150339	Complete	Ma,D.	Molecular evolution of chloroplast genomes in three Acanthus species, Acanthaceae	Unpublished	-	2023-01-15
OL312164.1	Eukaryota;Viridiplantae;Streptophyta;Embryophyta;Tracheophyta;Spermatophyta;Magnoliopsida;eudicotyledons;Gunneridae;Pentapetalae;asterids;lamiids;Lamiales;Acanthaceae;Acanthoideae;Acantheae;Acanthus	Acanthaceae	Acanthus	Acanthus montanus	383	Unknown	Steier,J.E. and Carlsen,M.	Barcodes from the Global Genome Initiative for Gardens at Missouri Botanical Garden	Unpublished	-	2022-02-04
OL536714.1	Eukaryota;Viridiplantae;Streptophyta;Embryophyta;Tracheophyta;Spermatophyta;Magnoliopsida;eudicotyledons;Gunneridae;Pentapetalae;asterids;lamiids;Lamiales;Acanthaceae;Acanthoideae;Acantheae;Acanthus	Acanthaceae	Acanthus	Acanthus montanus	553	Partial	Steier,J. and Carlsen,M.	Barcodes from the Global Genome Initiative for Gardens at Missouri Botanical Garden	Unpublished	-	2022-02-04
OL689853.1	Eukaryota;Viridiplantae;Streptophyta;Embryophyta;Tracheophyta;Spermatophyta;Magnoliopsida;eudicotyledons;Gunneridae;Pentapetalae;asterids;lamiids;Lamiales;Acanthaceae;Acanthoideae;Acantheae;Acanthus	Acanthaceae	Acanthus	Acanthus montanus	831	Partial	Steier,J. and Carlsen,M.	Barcodes from the Global Genome Initiative for Gardens at Missouri Botanical Garden	Unpublished	-	2022-01-03
MF348488.1	Eukaryota;Viridiplantae;Streptophyta;Embryophyta;Tracheophyta;Spermatophyta;Magnoliopsida;eudicotyledons;Gunneridae;Pentapetalae;asterids;lamiids;Lamiales;Acanthaceae;Acanthoideae;Acantheae;Acanthus	Acanthaceae	Acanthus	Acanthus spinosus	360	Partial	Zuniga,J.D., Gostel,M.R., Mulcahy,D.G., Barker,K., Funk,V.A. and Coddington,J.A.	Data Release: DNA Barcodes of Plant Species Collected for the Global Genome Initiative Gardens Project, National Museum of Natural History, Smithsonian Institution	Unpublished	-	2017-09-21
MF349678.1	Eukaryota;Viridiplantae;Streptophyta;Embryophyta;Tracheophyta;Spermatophyta;Magnoliopsida;eudicotyledons;Gunneridae;Pentapetalae;asterids;lamiids;Lamiales;Acanthaceae;Acanthoideae;Acantheae;Acanthus	Acanthaceae	Acanthus	Acanthus spinosus	553	Partial	Zuniga,J.D., Gostel,M.R., Mulcahy,D.G., Barker,K., Funk,V.A. and Coddington,J.A.	Data Release: DNA Barcodes of Plant Species Collected for the Global Genome Initiative Gardens Project, National Museum of Natural History, Smithsonian Institution	Unpublished	-	2017-09-21
MF350143.1	Eukaryota;Viridiplantae;Streptophyta;Embryophyta;Tracheophyta;Spermatophyta;Magnoliopsida;eudicotyledons;Gunneridae;Pentapetalae;asterids;lamiids;Lamiales;Acanthaceae;Acanthoideae;Acantheae;Acanthus	Acanthaceae	Acanthus	Acanthus spinosus	803	Partial	Zuniga,J.D., Gostel,M.R., Mulcahy,D.G., Barker,K., Funk,V.A. and Coddington,J.A.	Data Release: DNA Barcodes of Plant Species Collected for the Global Genome Initiative Gardens Project, National Museum of Natural History, Smithsonian Institution	Unpublished	-	2017-09-21
KF150644.2	Eukaryota;Viridiplantae;Streptophyta;Embryophyta;Tracheophyta;Spermatophyta;Magnoliopsida;eudicotyledons;Gunneridae;Pentapetalae;asterids;lamiids;Lamiales;Acanthaceae;Acanthoideae;Andrographideae;Andrographis	Acanthaceae	Andrographis	Andrographis paniculata	150249	Complete	Ding,P., Shao,Y.H., Wang,J.G., Wu,X.W., Fu,X.C., Huang,S. and Lai,X.P.	Andrographis paniculata chloroplast complete genome	Unpublished	-	2014-08-08
MF348796.1	Eukaryota;Viridiplantae;Streptophyta;Embryophyta;Tracheophyta;Spermatophyta;Magnoliopsida;eudicotyledons;Gunneridae;Pentapetalae;asterids;lamiids;Lamiales;Acanthaceae;Acanthoideae;Andrographideae;Andrographis	Acanthaceae	Andrographis	Andrographis paniculata	338	Partial	Zuniga,J.D., Gostel,M.R., Mulcahy,D.G., Barker,K., Funk,V.A. and Coddington,J.A.	Data Release: DNA Barcodes of Plant Species Collected for the Global Genome Initiative Gardens Project, National Museum of Natural History, Smithsonian Institution	Unpublished	-	2017-09-21
MF349365.1	Eukaryota;Viridiplantae;Streptophyta;Embryophyta;Tracheophyta;Spermatophyta;Magnoliopsida;eudicotyledons;Gunneridae;Pentapetalae;asterids;lamiids;Lamiales;Acanthaceae;Acanthoideae;Andrographideae;Andrographis	Acanthaceae	Andrographis	Andrographis paniculata	553	Partial	Zuniga,J.D., Gostel,M.R., Mulcahy,D.G., Barker,K., Funk,V.A. and Coddington,J.A.	Data Release: DNA Barcodes of Plant Species Collected for the Global Genome Initiative Gardens Project, National Museum of Natural History, Smithsonian Institution	Unpublished	-	2017-09-21
MF349897.1	Eukaryota;Viridiplantae;Streptophyta;Embryophyta;Tracheophyta;Spermatophyta;Magnoliopsida;eudicotyledons;Gunneridae;Pentapetalae;asterids;lamiids;Lamiales;Acanthaceae;Acanthoideae;Andrographideae;Andrographis	Acanthaceae	Andrographis	Andrographis paniculata	826	Partial	Zuniga,J.D., Gostel,M.R., Mulcahy,D.G., Barker,K., Funk,V.A. and Coddington,J.A.	Data Release: DNA Barcodes of Plant Species Collected for the Global Genome Initiative Gardens Project, National Museum of Natural History, Smithsonian Institution	Unpublished	-	2017-09-21
NC_022451.2	Eukaryota;Viridiplantae;Streptophyta;Embryophyta;Tracheophyta;Spermatophyta;Magnoliopsida;eudicotyledons;Gunneridae;Pentapetalae;asterids;lamiids;Lamiales;Acanthaceae;Acanthoideae;Andrographideae;Andrographis	Acanthaceae	Andrographis	Andrographis paniculata	150249	Complete	Ding,P., Shao,Y.H., Wang,J.G., Wu,X.W., Fu,X.C., Huang,S. and Lai,X.P.	Andrographis paniculata chloroplast complete genome	Unpublished	-	2023-04-03
OK469491.1	Eukaryota;Viridiplantae;Streptophyta;Embryophyta;Tracheophyta;Spermatophyta;Magnoliopsida;eudicotyledons;Gunneridae;Pentapetalae;asterids;lamiids;Lamiales;Acanthaceae;Acanthoideae;Justicieae;Anisacanthus	Acanthaceae	Anisacanthus	Anisacanthus quadrifidus	359	Unknown	Steier,J.E. and Gostel,M.R.	DNA Barcodes from the Global Genome Initiative for Gardens Program in Texas	Unpublished	-	2022-02-04
OL537532.1	Eukaryota;Viridiplantae;Streptophyta;Embryophyta;Tracheophyta;Spermatophyta;Magnoliopsida;eudicotyledons;Gunneridae;Pentapetalae;asterids;lamiids;Lamiales;Acanthaceae;Acanthoideae;Justicieae;Anisacanthus	Acanthaceae	Anisacanthus	Anisacanthus quadrifidus	553	Partial	Steier,J. and Gostel,M.	Barcodes from the Global Genome Initiative for Gardens Program in Texas	Unpublished	-	2022-02-04
MF348455.1	Eukaryota;Viridiplantae;Streptophyta;Embryophyta;Tracheophyta;Spermatophyta;Magnoliopsida;eudicotyledons;Gunneridae;Pentapetalae;asterids;lamiids;Lamiales;Acanthaceae;Acanthoideae;Justicieae;Anisacanthus	Acanthaceae	Anisacanthus	Anisacanthus quadrifidus var. wrightii	359	Partial	Zuniga,J.D., Gostel,M.R., Mulcahy,D.G., Barker,K., Funk,V.A. and Coddington,J.A.	Data Release: DNA Barcodes of Plant Species Collected for the Global Genome Initiative Gardens Project, National Museum of Natural History, Smithsonian Institution	Unpublished	-	2017-09-21
MF349712.1	Eukaryota;Viridiplantae;Streptophyta;Embryophyta;Tracheophyta;Spermatophyta;Magnoliopsida;eudicotyledons;Gunneridae;Pentapetalae;asterids;lamiids;Lamiales;Acanthaceae;Acanthoideae;Justicieae;Anisacanthus	Acanthaceae	Anisacanthus	Anisacanthus quadrifidus var. wrightii	553	Partial	Zuniga,J.D., Gostel,M.R., Mulcahy,D.G., Barker,K., Funk,V.A. and Coddington,J.A.	Data Release: DNA Barcodes of Plant Species Collected for the Global Genome Initiative Gardens Project, National Museum of Natural History, Smithsonian Institution	Unpublished	-	2017-09-21
MF350158.1	Eukaryota;Viridiplantae;Streptophyta;Embryophyta;Tracheophyta;Spermatophyta;Magnoliopsida;eudicotyledons;Gunneridae;Pentapetalae;asterids;lamiids;Lamiales;Acanthaceae;Acanthoideae;Justicieae;Anisacanthus	Acanthaceae	Anisacanthus	Anisacanthus quadrifidus var. wrightii	820	Partial	Zuniga,J.D., Gostel,M.R., Mulcahy,D.G., Barker,K., Funk,V.A. and Coddington,J.A.	Data Release: DNA Barcodes of Plant Species Collected for the Global Genome Initiative Gardens Project, National Museum of Natural History, Smithsonian Institution	Unpublished	-	2017-09-21
MF348669.1	Eukaryota;Viridiplantae;Streptophyta;Embryophyta;Tracheophyta;Spermatophyta;Magnoliopsida;eudicotyledons;Gunneridae;Pentapetalae;asterids;lamiids;Lamiales;Acanthaceae;Acanthoideae;Acantheae;Aphelandra	Acanthaceae	Aphelandra	Aphelandra aurantiaca	387	Partial	Zuniga,J.D., Gostel,M.R., Mulcahy,D.G., Barker,K., Funk,V.A. and Coddington,J.A.	Data Release: DNA Barcodes of Plant Species Collected for the Global Genome Initiative Gardens Project, National Museum of Natural History, Smithsonian Institution	Unpublished	-	2017-09-21
MF349506.1	Eukaryota;Viridiplantae;Streptophyta;Embryophyta;Tracheophyta;Spermatophyta;Magnoliopsida;eudicotyledons;Gunneridae;Pentapetalae;asterids;lamiids;Lamiales;Acanthaceae;Acanthoideae;Acantheae;Aphelandra	Acanthaceae	Aphelandra	Aphelandra aurantiaca	553	Partial	Zuniga,J.D., Gostel,M.R., Mulcahy,D.G., Barker,K., Funk,V.A. and Coddington,J.A.	Data Release: DNA Barcodes of Plant Species Collected for the Global Genome Initiative Gardens Project, National Museum of Natural History, Smithsonian Institution	Unpublished	-	2017-09-21
MF350014.1	Eukaryota;Viridiplantae;Streptophyta;Embryophyta;Tracheophyta;Spermatophyta;Magnoliopsida;eudicotyledons;Gunneridae;Pentapetalae;asterids;lamiids;Lamiales;Acanthaceae;Acanthoideae;Acantheae;Aphelandra	Acanthaceae	Aphelandra	Aphelandra aurantiaca	795	Partial	Zuniga,J.D., Gostel,M.R., Mulcahy,D.G., Barker,K., Funk,V.A. and Coddington,J.A.	Data Release: DNA Barcodes of Plant Species Collected for the Global Genome Initiative Gardens Project, National Museum of Natural History, Smithsonian Institution	Unpublished	-	2017-09-21
OL312170.1	Eukaryota;Viridiplantae;Streptophyta;Embryophyta;Tracheophyta;Spermatophyta;Magnoliopsida;eudicotyledons;Gunneridae;Pentapetalae;asterids;lamiids;Lamiales;Acanthaceae;Acanthoideae;Acantheae;Aphelandra	Acanthaceae	Aphelandra	Aphelandra crispata	364	Unknown	Steier,J.E. and Carlsen,M.	Barcodes from the Global Genome Initiative for Gardens at Missouri Botanical Garden	Unpublished	-	2022-02-04
OL536748.1	Eukaryota;Viridiplantae;Streptophyta;Embryophyta;Tracheophyta;Spermatophyta;Magnoliopsida;eudicotyledons;Gunneridae;Pentapetalae;asterids;lamiids;Lamiales;Acanthaceae;Acanthoideae;Acantheae;Aphelandra	Acanthaceae	Aphelandra	Aphelandra crispata	553	Partial	Steier,J. and Carlsen,M.	Barcodes from the Global Genome Initiative for Gardens at Missouri Botanical Garden	Unpublished	-	2022-02-04
OL689877.1	Eukaryota;Viridiplantae;Streptophyta;Embryophyta;Tracheophyta;Spermatophyta;Magnoliopsida;eudicotyledons;Gunneridae;Pentapetalae;asterids;lamiids;Lamiales;Acanthaceae;Acanthoideae;Acantheae;Aphelandra	Acanthaceae	Aphelandra	Aphelandra crispata	834	Partial	Steier,J. and Carlsen,M.	Barcodes from the Global Genome Initiative for Gardens at Missouri Botanical Garden	Unpublished	-	2022-01-03
MH909777.1	Eukaryota;Viridiplantae;Streptophyta;Embryophyta;Tracheophyta;Spermatophyta;Magnoliopsida;eudicotyledons;Gunneridae;Pentapetalae;asterids;lamiids;Lamiales;Acanthaceae;Acanthoideae;Acantheae;Aphelandra	Acanthaceae	Aphelandra	Aphelandra knappiae	152457	Complete	Huang,S., Deng,Y. and Ge,X.	The complete chloroplast genome of Aphelandra knappiae (Acanthaceae)	Mitochondrial DNA B Resour 4 (1), 273-274 (2019)	-	2019-02-26
NC_041424.1	Eukaryota;Viridiplantae;Streptophyta;Embryophyta;Tracheophyta;Spermatophyta;Magnoliopsida;eudicotyledons;Gunneridae;Pentapetalae;asterids;lamiids;Lamiales;Acanthaceae;Acanthoideae;Acantheae;Aphelandra	Acanthaceae	Aphelandra	Aphelandra knappiae	152457	Complete	Huang,S., Deng,Y. and Ge,X.	The complete chloroplast genome of Aphelandra knappiae (Acanthaceae)	Mitochondrial DNA B Resour 4 (1), 273-274 (2019)	-	2023-04-03
OL312420.1	Eukaryota;Viridiplantae;Streptophyta;Embryophyta;Tracheophyta;Spermatophyta;Magnoliopsida;eudicotyledons;Gunneridae;Pentapetalae;asterids;lamiids;Lamiales;Acanthaceae;Avicennioideae;Avicennia	Acanthaceae	Avicennia	Avicennia germinans	509	Unknown	Steier,J.E. and Carlsen,M.	Barcodes from the Global Genome Initiative for Gardens at Missouri Botanical Garden	Unpublished	-	2022-02-04
OL536764.1	Eukaryota;Viridiplantae;Streptophyta;Embryophyta;Tracheophyta;Spermatophyta;Magnoliopsida;eudicotyledons;Gunneridae;Pentapetalae;asterids;lamiids;Lamiales;Acanthaceae;Avicennioideae;Avicennia	Acanthaceae	Avicennia	Avicennia germinans	553	Partial	Steier,J. and Carlsen,M.	Barcodes from the Global Genome Initiative for Gardens at Missouri Botanical Garden	Unpublished	-	2022-02-04
OL689888.1	Eukaryota;Viridiplantae;Streptophyta;Embryophyta;Tracheophyta;Spermatophyta;Magnoliopsida;eudicotyledons;Gunneridae;Pentapetalae;asterids;lamiids;Lamiales;Acanthaceae;Avicennioideae;Avicennia	Acanthaceae	Avicennia	Avicennia germinans	834	Partial	Steier,J. and Carlsen,M.	Barcodes from the Global Genome Initiative for Gardens at Missouri Botanical Garden	Unpublished	-	2022-01-03
CM032785.1	Eukaryota;Viridiplantae;Streptophyta;Embryophyta;Tracheophyta;Spermatophyta;Magnoliopsida;eudicotyledons;Gunneridae;Pentapetalae;asterids;lamiids;Lamiales;Acanthaceae;Avicennioideae;Avicennia	Acanthaceae	Avicennia	Avicennia marina	147758	Complete	Natarajan,P. and Parani,M.	The first reference-grade genome of an extreme halophyte mangrove, Avicennia marina (Forsk.) Vierh	Unpublished	-	2021-07-07
MT012822.1	Eukaryota;Viridiplantae;Streptophyta;Embryophyta;Tracheophyta;Spermatophyta;Magnoliopsida;eudicotyledons;Gunneridae;Pentapetalae;asterids;lamiids;Lamiales;Acanthaceae;Avicennioideae;Avicennia	Acanthaceae	Avicennia	Avicennia marina	150279	Complete	Khan,Al., asaf,s. and Al-Harrasi,A.	chloroplast genome of Avicennia marina	Unpublished	-	2021-05-11
MT108381.1	Eukaryota;Viridiplantae;Streptophyta;Embryophyta;Tracheophyta;Spermatophyta;Magnoliopsida;eudicotyledons;Gunneridae;Pentapetalae;asterids;lamiids;Lamiales;Acanthaceae;Avicennioideae;Avicennia	Acanthaceae	Avicennia	Avicennia marina	147909	Complete	Zhu,X., Li,H. and Ma,D.	Complete Chloroplast Genome Sequence of Mangrove Species Avicennia marina: Genome Organization, Genomic Resources and Comparative Analysis	Unpublished	-	2020-04-18
NC_047414.1	Eukaryota;Viridiplantae;Streptophyta;Embryophyta;Tracheophyta;Spermatophyta;Magnoliopsida;eudicotyledons;Gunneridae;Pentapetalae;asterids;lamiids;Lamiales;Acanthaceae;Avicennioideae;Avicennia	Acanthaceae	Avicennia	Avicennia marina	147909	Complete	Zhu,X., Li,H. and Ma,D.	Complete Chloroplast Genome Sequence of Mangrove Species Avicennia marina: Genome Organization, Genomic Resources and Comparative Analysis	Unpublished	-	2023-04-03
NC_061403.1	Eukaryota;Viridiplantae;Streptophyta;Embryophyta;Tracheophyta;Spermatophyta;Magnoliopsida;eudicotyledons;Gunneridae;Pentapetalae;asterids;lamiids;Lamiales;Acanthaceae;Avicennioideae;Avicennia	Acanthaceae	Avicennia	Avicennia marina var. rumphiana	148264	Complete	Ruang-areerate,P., Yoocha,T., Kongkachana,W., Phetchawang,P., Maknual,C., Meepol,W., Jiumjamrassil,D., Pootakham,W. and Tangphatsornruang,S.	Comparative Analysis and Phylogenetic Relationships of Ceriops Species (Rhizophoraceae) and Avicennia lanata (Acanthaceae): Insight into the Chloroplast Genome Evolution between Middle and Seaward Zones of Mangrove Forests	Biology (Basel) 11 (3), 383 (2022)	-	2023-04-03
OK258321.1	Eukaryota;Viridiplantae;Streptophyta;Embryophyta;Tracheophyta;Spermatophyta;Magnoliopsida;eudicotyledons;Gunneridae;Pentapetalae;asterids;lamiids;Lamiales;Acanthaceae;Avicennioideae;Avicennia	Acanthaceae	Avicennia	Avicennia marina var. rumphiana	148264	Complete	Ruang-areerate,P., Yoocha,T., Kongkachana,W., Phetchawang,P., Maknual,C., Meepol,W., Jiumjamrassil,D., Pootakham,W. and Tangphatsornruang,S.	Comparative Analysis and Phylogenetic Relationships of Ceriops Species (Rhizophoraceae) and Avicennia lanata (Acanthaceae): Insight into the Chloroplast Genome Evolution between Middle and Seaward Zones of Mangrove Forests	Biology (Basel) 11 (3), 383 (2022)	-	2022-03-07
MW160467.1	Eukaryota;Viridiplantae;Streptophyta;Embryophyta;Tracheophyta;Spermatophyta;Magnoliopsida;eudicotyledons;Gunneridae;Pentapetalae;asterids;lamiids;Lamiales;Acanthaceae;Avicennioideae;Avicennia	Acanthaceae	Avicennia	Avicennia officinalis	148209	Complete	Wang,Z., Shi,S. and Guo,Z.	Complete Chloroplast Genome Sequence of Mangrove Species Avicennia officinalis	Unpublished	-	2022-05-10
NC_063736.1	Eukaryota;Viridiplantae;Streptophyta;Embryophyta;Tracheophyta;Spermatophyta;Magnoliopsida;eudicotyledons;Gunneridae;Pentapetalae;asterids;lamiids;Lamiales;Acanthaceae;Avicennioideae;Avicennia	Acanthaceae	Avicennia	Avicennia officinalis	148209	Complete	Wang,Z., Shi,S. and Guo,Z.	Complete Chloroplast Genome Sequence of Mangrove Species Avicennia officinalis	Unpublished	-	2023-04-15
NC_070081.1	Eukaryota;Viridiplantae;Streptophyta;Embryophyta;Tracheophyta;Spermatophyta;Magnoliopsida;eudicotyledons;Gunneridae;Pentapetalae;asterids;lamiids;Lamiales;Acanthaceae;Acanthoideae;Barlerieae;Barleria	Acanthaceae	Barleria	Barleria cristata	151977	Complete	Kaewdaungdee,S., Sudmoon,R., Tanee,T., Lee,S.Y. and Chaveerach,A.	Chloroplast Genome Analysis for Genetic Information and Authentication in Five <i>Barleria</i> Species	Genes (Basel) 13 (10), 1705 (2022)	36292590	2023-04-03
ON768801.1	Eukaryota;Viridiplantae;Streptophyta;Embryophyta;Tracheophyta;Spermatophyta;Magnoliopsida;eudicotyledons;Gunneridae;Pentapetalae;asterids;lamiids;Lamiales;Acanthaceae;Acanthoideae;Barlerieae;Barleria	Acanthaceae	Barleria	Barleria cristata	151977	Complete	Kaewdaungdee,S., Sudmoon,R., Tanee,T., Lee,S.Y. and Chaveerach,A.	Chloroplast Genome Analysis for Genetic Information and Authentication in Five <i>Barleria</i> Species	Genes (Basel) 13 (10), 1705 (2022)	36292590	2022-12-21
NC_070082.1	Eukaryota;Viridiplantae;Streptophyta;Embryophyta;Tracheophyta;Spermatophyta;Magnoliopsida;eudicotyledons;Gunneridae;Pentapetalae;asterids;lamiids;Lamiales;Acanthaceae;Acanthoideae;Barlerieae;Barleria	Acanthaceae	Barleria	Barleria lupulina	152273	Complete	Kaewdaungdee,S., Sudmoon,R., Tanee,T., Lee,S.Y. and Chaveerach,A.	Chloroplast Genome Analysis for Genetic Information and Authentication in Five <i>Barleria</i> Species	Genes (Basel) 13 (10), 1705 (2022)	36292590	2023-04-03
ON768802.1	Eukaryota;Viridiplantae;Streptophyta;Embryophyta;Tracheophyta;Spermatophyta;Magnoliopsida;eudicotyledons;Gunneridae;Pentapetalae;asterids;lamiids;Lamiales;Acanthaceae;Acanthoideae;Barlerieae;Barleria	Acanthaceae	Barleria	Barleria lupulina	152273	Complete	Kaewdaungdee,S., Sudmoon,R., Tanee,T., Lee,S.Y. and Chaveerach,A.	Chloroplast Genome Analysis for Genetic Information and Authentication in Five <i>Barleria</i> Species	Genes (Basel) 13 (10), 1705 (2022)	36292590	2022-12-21
MK548575.1	Eukaryota;Viridiplantae;Streptophyta;Embryophyta;Tracheophyta;Spermatophyta;Magnoliopsida;eudicotyledons;Gunneridae;Pentapetalae;asterids;lamiids;Lamiales;Acanthaceae;Acanthoideae;Barlerieae;Barleria	Acanthaceae	Barleria	Barleria prionitis	152217	Complete	Alzahrani,D.A., Yaradua,S.S., Albokhari,E.J. and Abba,A.	Complete chloroplast genome sequence of Barleria prionitis, comparative chloroplast genomics and phylogenetic relationships among Acanthoideae	BMC Genomics 21 (1), 393 (2020)	32532210	2020-10-07
NC_048478.1	Eukaryota;Viridiplantae;Streptophyta;Embryophyta;Tracheophyta;Spermatophyta;Magnoliopsida;eudicotyledons;Gunneridae;Pentapetalae;asterids;lamiids;Lamiales;Acanthaceae;Acanthoideae;Barlerieae;Barleria	Acanthaceae	Barleria	Barleria prionitis	152217	Complete	Alzahrani,D.A., Yaradua,S.Y., Albokhary,E.J. and Abba,A.	Complete chloroplast genome sequence of Barleria prionitis, Comparative chloroplast genomics and phylogenetic relationships among Acanthoideae	BMC Genomics (2020) In press	-	2023-04-03
NC_070083.1	Eukaryota;Viridiplantae;Streptophyta;Embryophyta;Tracheophyta;Spermatophyta;Magnoliopsida;eudicotyledons;Gunneridae;Pentapetalae;asterids;lamiids;Lamiales;Acanthaceae;Acanthoideae;Barlerieae;Barleria	Acanthaceae	Barleria	Barleria repens	152324	Complete	Kaewdaungdee,S., Sudmoon,R., Tanee,T., Lee,S.Y. and Chaveerach,A.	Chloroplast Genome Analysis for Genetic Information and Authentication in Five <i>Barleria</i> Species	Genes (Basel) 13 (10), 1705 (2022)	36292590	2023-04-03
ON768803.1	Eukaryota;Viridiplantae;Streptophyta;Embryophyta;Tracheophyta;Spermatophyta;Magnoliopsida;eudicotyledons;Gunneridae;Pentapetalae;asterids;lamiids;Lamiales;Acanthaceae;Acanthoideae;Barlerieae;Barleria	Acanthaceae	Barleria	Barleria repens	152324	Complete	Kaewdaungdee,S., Sudmoon,R., Tanee,T., Lee,S.Y. and Chaveerach,A.	Chloroplast Genome Analysis for Genetic Information and Authentication in Five <i>Barleria</i> Species	Genes (Basel) 13 (10), 1705 (2022)	36292590	2022-12-21
NC_070084.1	Eukaryota;Viridiplantae;Streptophyta;Embryophyta;Tracheophyta;Spermatophyta;Magnoliopsida;eudicotyledons;Gunneridae;Pentapetalae;asterids;lamiids;Lamiales;Acanthaceae;Acanthoideae;Barlerieae;Barleria	Acanthaceae	Barleria	Barleria siamensis	144710	Complete	Kaewdaungdee,S., Sudmoon,R., Tanee,T., Lee,S.Y. and Chaveerach,A.	Chloroplast Genome Analysis for Genetic Information and Authentication in Five <i>Barleria</i> Species	Genes (Basel) 13 (10), 1705 (2022)	36292590	2023-04-03
ON768804.1	Eukaryota;Viridiplantae;Streptophyta;Embryophyta;Tracheophyta;Spermatophyta;Magnoliopsida;eudicotyledons;Gunneridae;Pentapetalae;asterids;lamiids;Lamiales;Acanthaceae;Acanthoideae;Barlerieae;Barleria	Acanthaceae	Barleria	Barleria siamensis	144710	Complete	Kaewdaungdee,S., Sudmoon,R., Tanee,T., Lee,S.Y. and Chaveerach,A.	Chloroplast Genome Analysis for Genetic Information and Authentication in Five <i>Barleria</i> Species	Genes (Basel) 13 (10), 1705 (2022)	36292590	2022-12-21
NC_070085.1	Eukaryota;Viridiplantae;Streptophyta;Embryophyta;Tracheophyta;Spermatophyta;Magnoliopsida;eudicotyledons;Gunneridae;Pentapetalae;asterids;lamiids;Lamiales;Acanthaceae;Acanthoideae;Barlerieae;Barleria	Acanthaceae	Barleria	Barleria strigosa	152272	Complete	Kaewdaungdee,S., Sudmoon,R., Tanee,T., Lee,S.Y. and Chaveerach,A.	Chloroplast Genome Analysis for Genetic Information and Authentication in Five <i>Barleria</i> Species	Genes (Basel) 13 (10), 1705 (2022)	36292590	2023-04-03
ON768805.1	Eukaryota;Viridiplantae;Streptophyta;Embryophyta;Tracheophyta;Spermatophyta;Magnoliopsida;eudicotyledons;Gunneridae;Pentapetalae;asterids;lamiids;Lamiales;Acanthaceae;Acanthoideae;Barlerieae;Barleria	Acanthaceae	Barleria	Barleria strigosa	152272	Complete	Kaewdaungdee,S., Sudmoon,R., Tanee,T., Lee,S.Y. and Chaveerach,A.	Chloroplast Genome Analysis for Genetic Information and Authentication in Five <i>Barleria</i> Species	Genes (Basel) 13 (10), 1705 (2022)	36292590	2022-12-21
MZ707520.1	Eukaryota;Viridiplantae;Streptophyta;Embryophyta;Tracheophyta;Spermatophyta;Magnoliopsida;eudicotyledons;Gunneridae;Pentapetalae;asterids;lamiids;Lamiales;Acanthaceae;Acanthoideae;Barlerieae;Barleria	Acanthaceae	Barleria	Barleria vestita	151892	Unknown	Rajapakse,N., Samarakoon,H., Chandrasekara,B., Hathurusinghe,B., Wijesundara,S. and Bandaranayake,P.	Complete chloroplast genome sequences of selected species of genus Strobilanthes in Sri Lanka, comparative analysis and phylogenetic relationships	Unpublished	-	2022-10-08
MK045990.1	Eukaryota;Viridiplantae;Streptophyta;Embryophyta;Tracheophyta;Spermatophyta;Magnoliopsida;eudicotyledons;Gunneridae;Pentapetalae;asterids;lamiids;Lamiales;Acanthaceae;Acanthoideae;Acantheae;Blepharis	Acanthaceae	Blepharis	Blepharis ciliaris	150466	Unknown	Samaila,S.Y., Alzahrani,D.A. and Bello,A.	Characterization of complete chloroplast genome of Blepharis ciliaris (Acanthaceae)	Unpublished	-	2019-07-24
MK548576.1	Eukaryota;Viridiplantae;Streptophyta;Embryophyta;Tracheophyta;Spermatophyta;Magnoliopsida;eudicotyledons;Gunneridae;Pentapetalae;asterids;lamiids;Lamiales;Acanthaceae;Acanthoideae;Acantheae;Blepharis	Acanthaceae	Blepharis	Blepharis ciliaris	149717	Complete	Yaradua,S.S., Alzahrani,D.A., Abba,A., Albokhary,E.J. and Bello,A.	The complete chloroplast genome of Blepharis ciliaris (Acanthaceae)	Mitochondrial DNA B Resour 4 (2), 3729-3730 (2019)	-	2020-02-28
NC_046601.1	Eukaryota;Viridiplantae;Streptophyta;Embryophyta;Tracheophyta;Spermatophyta;Magnoliopsida;eudicotyledons;Gunneridae;Pentapetalae;asterids;lamiids;Lamiales;Acanthaceae;Acanthoideae;Acantheae;Blepharis	Acanthaceae	Blepharis	Blepharis ciliaris	149717	Complete	Yaradua,S.S., Alzahrani,D.A., Abba,A., Albokhary,E.J. and Bello,A.	The complete chloroplast genome of Blepharis ciliaris (Acanthaceae)	Mitochondrial DNA B Resour 4 (2), 3729-3730 (2019)	-	2023-04-03
OL536811.1	Eukaryota;Viridiplantae;Streptophyta;Embryophyta;Tracheophyta;Spermatophyta;Magnoliopsida;eudicotyledons;Gunneridae;Pentapetalae;asterids;lamiids;Lamiales;Acanthaceae;Acanthoideae;Justicieae;Chamaeranthemum;Chamaeranthemum beyrichii	Acanthaceae	Chamaeranthemum	Chamaeranthemum beyrichii var. rotundifolium	553	Partial	Steier,J. and Carlsen,M.	Barcodes from the Global Genome Initiative for Gardens at Missouri Botanical Garden	Unpublished	-	2022-02-04
OL689924.1	Eukaryota;Viridiplantae;Streptophyta;Embryophyta;Tracheophyta;Spermatophyta;Magnoliopsida;eudicotyledons;Gunneridae;Pentapetalae;asterids;lamiids;Lamiales;Acanthaceae;Acanthoideae;Justicieae;Chamaeranthemum;Chamaeranthemum beyrichii	Acanthaceae	Chamaeranthemum	Chamaeranthemum beyrichii var. rotundifolium	833	Partial	Steier,J. and Carlsen,M.	Barcodes from the Global Genome Initiative for Gardens at Missouri Botanical Garden	Unpublished	-	2022-01-03
OL312382.1	Eukaryota;Viridiplantae;Streptophyta;Embryophyta;Tracheophyta;Spermatophyta;Magnoliopsida;eudicotyledons;Gunneridae;Pentapetalae;asterids;lamiids;Lamiales;Acanthaceae;Acanthoideae;Justicieae;Chamaeranthemum	Acanthaceae	Chamaeranthemum	Chamaeranthemum gaudichaudii	348	Unknown	Steier,J.E. and Carlsen,M.	Barcodes from the Global Genome Initiative for Gardens at Missouri Botanical Garden	Unpublished	-	2022-02-04
MH778102.1	Eukaryota;Viridiplantae;Streptophyta;Embryophyta;Tracheophyta;Spermatophyta;Magnoliopsida;eudicotyledons;Gunneridae;Pentapetalae;asterids;lamiids;Lamiales;Acanthaceae;Acanthoideae;Justicieae;Clinacanthus	Acanthaceae	Clinacanthus	Clinacanthus nutans	151669	Complete	Li,M.-N., Pei,H.-Q., Wang,J.-H., Zhao,K.-K., Zhu,Z.-X. and Wang,H.-F.	Complete plastome sequence of Clinacanthus nutans (Acanthaceae): a medicinal species in Southern China	Mitochondrial DNA B Resour 4 (1), 118-119 (2019)	-	2019-03-25
NC_042162.1	Eukaryota;Viridiplantae;Streptophyta;Embryophyta;Tracheophyta;Spermatophyta;Magnoliopsida;eudicotyledons;Gunneridae;Pentapetalae;asterids;lamiids;Lamiales;Acanthaceae;Acanthoideae;Justicieae;Clinacanthus	Acanthaceae	Clinacanthus	Clinacanthus nutans	151669	Complete	Li,M.-N., Pei,H.-Q., Wang,J.-H., Zhao,K.-K., Zhu,Z.-X. and Wang,H.-F.	Complete plastome sequence of Clinacanthus nutans (Acanthaceae): a medicinal species in Southern China	Mitochondrial DNA B Resour 4 (1), 118-119 (2019)	-	2023-04-03
MH748946.1	Eukaryota;Viridiplantae;Streptophyta;Embryophyta;Tracheophyta;Spermatophyta;Magnoliopsida;eudicotyledons;Gunneridae;Pentapetalae;asterids;lamiids;Lamiales;Acanthaceae;Acanthoideae;Acantheae;Crossandra	Acanthaceae	Crossandra	Crossandra infundibuliformis	786	Partial	Zuniga,J.D. and Mulcahy,D.G.	Barcodes from the Global Genome Initiative for Gardens	Unpublished	-	2019-06-05
MH749098.1	Eukaryota;Viridiplantae;Streptophyta;Embryophyta;Tracheophyta;Spermatophyta;Magnoliopsida;eudicotyledons;Gunneridae;Pentapetalae;asterids;lamiids;Lamiales;Acanthaceae;Acanthoideae;Acantheae;Crossandra	Acanthaceae	Crossandra	Crossandra infundibuliformis	553	Partial	Zuniga,J.D. and Mulcahy,D.G.	Barcodes from the Global Genome Initiative for Gardens	Unpublished	-	2019-06-05
MH749199.1	Eukaryota;Viridiplantae;Streptophyta;Embryophyta;Tracheophyta;Spermatophyta;Magnoliopsida;eudicotyledons;Gunneridae;Pentapetalae;asterids;lamiids;Lamiales;Acanthaceae;Acanthoideae;Acantheae;Crossandra	Acanthaceae	Crossandra	Crossandra infundibuliformis	384	Unknown	Zuniga,J.D. and Mulcahy,D.G.	Barcodes from the Global Genome Initiative for Gardens	Unpublished	-	2019-06-05
OL536860.1	Eukaryota;Viridiplantae;Streptophyta;Embryophyta;Tracheophyta;Spermatophyta;Magnoliopsida;eudicotyledons;Gunneridae;Pentapetalae;asterids;lamiids;Lamiales;Acanthaceae;Acanthoideae;Justicieae;Dianthera	Acanthaceae	Dianthera	Dianthera pectoralis	553	Partial	Steier,J. and Carlsen,M.	Barcodes from the Global Genome Initiative for Gardens at Missouri Botanical Garden	Unpublished	-	2022-02-04
OL689961.1	Eukaryota;Viridiplantae;Streptophyta;Embryophyta;Tracheophyta;Spermatophyta;Magnoliopsida;eudicotyledons;Gunneridae;Pentapetalae;asterids;lamiids;Lamiales;Acanthaceae;Acanthoideae;Justicieae;Dianthera	Acanthaceae	Dianthera	Dianthera pectoralis	828	Partial	Steier,J. and Carlsen,M.	Barcodes from the Global Genome Initiative for Gardens at Missouri Botanical Garden	Unpublished	-	2022-01-03
MK830556.1	Eukaryota;Viridiplantae;Streptophyta;Embryophyta;Tracheophyta;Spermatophyta;Magnoliopsida;eudicotyledons;Gunneridae;Pentapetalae;asterids;lamiids;Lamiales;Acanthaceae;Acanthoideae;Justicieae;Dicliptera	Acanthaceae	Dicliptera	Dicliptera acuminata	150738	Complete	Huang,S.	Comparative Analyses of Chloroplast Genomes from Dicliptera: Identity and Variation Among Five species	Unpublished	-	2020-01-12
MK833946.1	Eukaryota;Viridiplantae;Streptophyta;Embryophyta;Tracheophyta;Spermatophyta;Magnoliopsida;eudicotyledons;Gunneridae;Pentapetalae;asterids;lamiids;Lamiales;Acanthaceae;Acanthoideae;Justicieae;Dicliptera	Acanthaceae	Dicliptera	Dicliptera montana	150689	Complete	Huang,S.	Comparative Analyses of Chloroplast Genomes from Dicliptera: Identity and Variation Among Five species	Unpublished	-	2020-01-12
MK848596.1	Eukaryota;Viridiplantae;Streptophyta;Embryophyta;Tracheophyta;Spermatophyta;Magnoliopsida;eudicotyledons;Gunneridae;Pentapetalae;asterids;lamiids;Lamiales;Acanthaceae;Acanthoideae;Justicieae;Dicliptera	Acanthaceae	Dicliptera	Dicliptera mucronata	150720	Complete	Huang,S.	Comparative Analyses of Chloroplast Genomes from Dicliptera: Identity and Variation Among Five species	Unpublished	-	2020-01-12
MK833945.1	Eukaryota;Viridiplantae;Streptophyta;Embryophyta;Tracheophyta;Spermatophyta;Magnoliopsida;eudicotyledons;Gunneridae;Pentapetalae;asterids;lamiids;Lamiales;Acanthaceae;Acanthoideae;Justicieae;Dicliptera	Acanthaceae	Dicliptera	Dicliptera peruviana	150811	Complete	Huang,S.	Comparative Analyses of Chloroplast Genomes from Dicliptera: Identity and Variation Among Five species	Unpublished	-	2020-01-12
MK833947.1	Eukaryota;Viridiplantae;Streptophyta;Embryophyta;Tracheophyta;Spermatophyta;Magnoliopsida;eudicotyledons;Gunneridae;Pentapetalae;asterids;lamiids;Lamiales;Acanthaceae;Acanthoideae;Justicieae;Dicliptera	Acanthaceae	Dicliptera	Dicliptera ruiziana	150750	Complete	Huang,S.	Comparative Analyses of Chloroplast Genomes from Dicliptera: Identity and Variation Among Five species	Unpublished	-	2020-01-12
MH749120.1	Eukaryota;Viridiplantae;Streptophyta;Embryophyta;Tracheophyta;Spermatophyta;Magnoliopsida;eudicotyledons;Gunneridae;Pentapetalae;asterids;lamiids;Lamiales;Acanthaceae;Acanthoideae;Ruellieae;Petalidiinae;Dyschoriste	Acanthaceae	Dyschoriste	Dyschoriste linearis	553	Partial	Zuniga,J.D. and Mulcahy,D.G.	Barcodes from the Global Genome Initiative for Gardens	Unpublished	-	2019-06-05
MH749200.1	Eukaryota;Viridiplantae;Streptophyta;Embryophyta;Tracheophyta;Spermatophyta;Magnoliopsida;eudicotyledons;Gunneridae;Pentapetalae;asterids;lamiids;Lamiales;Acanthaceae;Acanthoideae;Ruellieae;Petalidiinae;Dyschoriste	Acanthaceae	Dyschoriste	Dyschoriste linearis	406	Unknown	Zuniga,J.D. and Mulcahy,D.G.	Barcodes from the Global Genome Initiative for Gardens	Unpublished	-	2019-06-05
OK469597.1	Eukaryota;Viridiplantae;Streptophyta;Embryophyta;Tracheophyta;Spermatophyta;Magnoliopsida;eudicotyledons;Gunneridae;Pentapetalae;asterids;lamiids;Lamiales;Acanthaceae;Acanthoideae;Ruellieae;Petalidiinae;Dyschoriste	Acanthaceae	Dyschoriste	Dyschoriste linearis	492	Unknown	Steier,J.E. and Gostel,M.R.	DNA Barcodes from the Global Genome Initiative for Gardens Program in Texas	Unpublished	-	2022-02-04
OL537620.1	Eukaryota;Viridiplantae;Streptophyta;Embryophyta;Tracheophyta;Spermatophyta;Magnoliopsida;eudicotyledons;Gunneridae;Pentapetalae;asterids;lamiids;Lamiales;Acanthaceae;Acanthoideae;Ruellieae;Petalidiinae;Dyschoriste	Acanthaceae	Dyschoriste	Dyschoriste linearis	553	Partial	Steier,J. and Gostel,M.	Barcodes from the Global Genome Initiative for Gardens Program in Texas	Unpublished	-	2022-02-04
OL537861.1	Eukaryota;Viridiplantae;Streptophyta;Embryophyta;Tracheophyta;Spermatophyta;Magnoliopsida;eudicotyledons;Gunneridae;Pentapetalae;asterids;lamiids;Lamiales;Acanthaceae;Acanthoideae;Ruellieae;Petalidiinae;Dyschoriste	Acanthaceae	Dyschoriste	Dyschoriste linearis	839	Partial	Steier,J. and Gostel,M.	Barcodes from the Global Genome Initiative for Gardens Program in Texas	Unpublished	-	2022-02-04
MH045157.1	Eukaryota;Viridiplantae;Streptophyta;Embryophyta;Tracheophyta;Spermatophyta;Magnoliopsida;eudicotyledons;Gunneridae;Pentapetalae;asterids;lamiids;Lamiales;Acanthaceae;Acanthoideae;Ruellieae;Petalidiinae;Echinacanthus	Acanthaceae	Echinacanthus	Echinacanthus attenuatus	152672	Complete	Gao,C. and Deng,Y.	The complete chloroplast genome of Echinacanthus	Unpublished	-	2018-09-26
NC_039762.1	Eukaryota;Viridiplantae;Streptophyta;Embryophyta;Tracheophyta;Spermatophyta;Magnoliopsida;eudicotyledons;Gunneridae;Pentapetalae;asterids;lamiids;Lamiales;Acanthaceae;Acanthoideae;Ruellieae;Petalidiinae;Echinacanthus	Acanthaceae	Echinacanthus	Echinacanthus attenuatus	152672	Complete	Gao,C. and Deng,Y.	The complete chloroplast genome of Echinacanthus	Unpublished	-	2023-04-03
MF490441.1	Eukaryota;Viridiplantae;Streptophyta;Embryophyta;Tracheophyta;Spermatophyta;Magnoliopsida;eudicotyledons;Gunneridae;Pentapetalae;asterids;lamiids;Lamiales;Acanthaceae;Acanthoideae;Ruellieae;Petalidiinae;Echinacanthus	Acanthaceae	Echinacanthus	Echinacanthus lofouensis	151333	Complete	Gao,C.M. and Deng,Y.F.	The Complete Chloroplast Genome of Echinacanthus lofouensis	Unpublished	-	2018-05-30
NC_035876.1	Eukaryota;Viridiplantae;Streptophyta;Embryophyta;Tracheophyta;Spermatophyta;Magnoliopsida;eudicotyledons;Gunneridae;Pentapetalae;asterids;lamiids;Lamiales;Acanthaceae;Acanthoideae;Ruellieae;Petalidiinae;Echinacanthus	Acanthaceae	Echinacanthus	Echinacanthus lofouensis	151333	Complete	Gao,C.M. and Deng,Y.F.	The Complete Chloroplast Genome of Echinacanthus lofouensis	Unpublished	-	2023-04-03
MH045155.1	Eukaryota;Viridiplantae;Streptophyta;Embryophyta;Tracheophyta;Spermatophyta;Magnoliopsida;eudicotyledons;Gunneridae;Pentapetalae;asterids;lamiids;Lamiales;Acanthaceae;Acanthoideae;Ruellieae;Petalidiinae;Echinacanthus	Acanthaceae	Echinacanthus	Echinacanthus longipes	152644	Complete	Gao,C. and Deng,Y.	The complete chloroplast genome of Echinacanthus	Unpublished	-	2018-09-26
NC_039761.1	Eukaryota;Viridiplantae;Streptophyta;Embryophyta;Tracheophyta;Spermatophyta;Magnoliopsida;eudicotyledons;Gunneridae;Pentapetalae;asterids;lamiids;Lamiales;Acanthaceae;Acanthoideae;Ruellieae;Petalidiinae;Echinacanthus	Acanthaceae	Echinacanthus	Echinacanthus longipes	152644	Complete	Gao,C. and Deng,Y.	The complete chloroplast genome of Echinacanthus	Unpublished	-	2023-04-03
MH045156.1	Eukaryota;Viridiplantae;Streptophyta;Embryophyta;Tracheophyta;Spermatophyta;Magnoliopsida;eudicotyledons;Gunneridae;Pentapetalae;asterids;lamiids;Lamiales;Acanthaceae;Acanthoideae;Ruellieae;Petalidiinae;Echinacanthus	Acanthaceae	Echinacanthus	Echinacanthus longzhouensis	152385	Complete	Gao,C. and Deng,Y.	The complete chloroplast genome of Echinacanthus	Unpublished	-	2018-09-26
NC_039678.1	Eukaryota;Viridiplantae;Streptophyta;Embryophyta;Tracheophyta;Spermatophyta;Magnoliopsida;eudicotyledons;Gunneridae;Pentapetalae;asterids;lamiids;Lamiales;Acanthaceae;Acanthoideae;Ruellieae;Petalidiinae;Echinacanthus	Acanthaceae	Echinacanthus	Echinacanthus longzhouensis	152385	Complete	Gao,C. and Deng,Y.	The complete chloroplast genome of Echinacanthus	Unpublished	-	2023-04-03
OK469527.1	Eukaryota;Viridiplantae;Streptophyta;Embryophyta;Tracheophyta;Spermatophyta;Magnoliopsida;eudicotyledons;Gunneridae;Pentapetalae;asterids;lamiids;Lamiales;Acanthaceae;Nelsonioideae;Elytraria	Acanthaceae	Elytraria	Elytraria caroliniensis	513	Unknown	Steier,J.E. and Gostel,M.R.	DNA Barcodes from the Global Genome Initiative for Gardens Program in Texas	Unpublished	-	2022-02-04
OL537625.1	Eukaryota;Viridiplantae;Streptophyta;Embryophyta;Tracheophyta;Spermatophyta;Magnoliopsida;eudicotyledons;Gunneridae;Pentapetalae;asterids;lamiids;Lamiales;Acanthaceae;Nelsonioideae;Elytraria	Acanthaceae	Elytraria	Elytraria caroliniensis	553	Partial	Steier,J. and Gostel,M.	Barcodes from the Global Genome Initiative for Gardens Program in Texas	Unpublished	-	2022-02-04
OL537864.1	Eukaryota;Viridiplantae;Streptophyta;Embryophyta;Tracheophyta;Spermatophyta;Magnoliopsida;eudicotyledons;Gunneridae;Pentapetalae;asterids;lamiids;Lamiales;Acanthaceae;Nelsonioideae;Elytraria	Acanthaceae	Elytraria	Elytraria caroliniensis	845	Partial	Steier,J. and Gostel,M.	Barcodes from the Global Genome Initiative for Gardens Program in Texas	Unpublished	-	2022-02-04
OL312095.1	Eukaryota;Viridiplantae;Streptophyta;Embryophyta;Tracheophyta;Spermatophyta;Magnoliopsida;eudicotyledons;Gunneridae;Pentapetalae;asterids;lamiids;Lamiales;Acanthaceae;Acanthoideae;Ruellieae;Erantheminae;Eranthemum	Acanthaceae	Eranthemum	Eranthemum pulchellum	429	Unknown	Steier,J.E. and Carlsen,M.	Barcodes from the Global Genome Initiative for Gardens at Missouri Botanical Garden	Unpublished	-	2022-02-04
OL536890.1	Eukaryota;Viridiplantae;Streptophyta;Embryophyta;Tracheophyta;Spermatophyta;Magnoliopsida;eudicotyledons;Gunneridae;Pentapetalae;asterids;lamiids;Lamiales;Acanthaceae;Acanthoideae;Ruellieae;Erantheminae;Eranthemum	Acanthaceae	Eranthemum	Eranthemum pulchellum	553	Partial	Steier,J. and Carlsen,M.	Barcodes from the Global Genome Initiative for Gardens at Missouri Botanical Garden	Unpublished	-	2022-02-04
OL689981.1	Eukaryota;Viridiplantae;Streptophyta;Embryophyta;Tracheophyta;Spermatophyta;Magnoliopsida;eudicotyledons;Gunneridae;Pentapetalae;asterids;lamiids;Lamiales;Acanthaceae;Acanthoideae;Ruellieae;Erantheminae;Eranthemum	Acanthaceae	Eranthemum	Eranthemum pulchellum	827	Partial	Steier,J. and Carlsen,M.	Barcodes from the Global Genome Initiative for Gardens at Missouri Botanical Garden	Unpublished	-	2022-01-03
MH748800.1	Eukaryota;Viridiplantae;Streptophyta;Embryophyta;Tracheophyta;Spermatophyta;Magnoliopsida;eudicotyledons;Gunneridae;Pentapetalae;asterids;lamiids;Lamiales;Acanthaceae;Acanthoideae;Justicieae;Fittonia	Acanthaceae	Fittonia	Fittonia albivenis	544	Partial	Zuniga,J.D. and Mulcahy,D.G.	Barcodes from the Global Genome Initiative for Gardens at Missouri Botanical Garden	Unpublished	-	2019-06-05
MH749307.1	Eukaryota;Viridiplantae;Streptophyta;Embryophyta;Tracheophyta;Spermatophyta;Magnoliopsida;eudicotyledons;Gunneridae;Pentapetalae;asterids;lamiids;Lamiales;Acanthaceae;Acanthoideae;Justicieae;Fittonia	Acanthaceae	Fittonia	Fittonia albivenis	363	Unknown	Zuniga,J.D. and Mulcahy,D.G.	Barcodes from the Global Genome Initiative for Gardens at Missouri Botanical Garden	Unpublished	-	2019-06-05
MT362755.1	Eukaryota;Viridiplantae;Streptophyta;Embryophyta;Tracheophyta;Spermatophyta;Magnoliopsida;eudicotyledons;Gunneridae;Pentapetalae;asterids;lamiids;Lamiales;Acanthaceae;Acanthoideae;Justicieae;Fittonia	Acanthaceae	Fittonia	Fittonia albivenis	834	Partial	Steier,J., Carlsen,M. and Gostel,M.	Barcodes from the Global Genome Initiative for Gardens at Missouri Botanical Garden	Unpublished	-	2020-06-01
NC_070062.1	Eukaryota;Viridiplantae;Streptophyta;Embryophyta;Tracheophyta;Spermatophyta;Magnoliopsida;eudicotyledons;Gunneridae;Pentapetalae;asterids;lamiids;Lamiales;Acanthaceae;Acanthoideae;Justicieae;Hypoestes	Acanthaceae	Hypoestes	Hypoestes forskaolii	151142	Complete	Yaradua,S.S. and Yessoufou,K.	The Complete Chloroplast Genome of Hypoestes forskaolii (Vahl) R.Br: Insights into Comparative and Phylogenetic Analyses within the Tribe Justiceae	Genes (Basel) 13 (12), 2259 (2022)	-	2023-04-03
ON398071.1	Eukaryota;Viridiplantae;Streptophyta;Embryophyta;Tracheophyta;Spermatophyta;Magnoliopsida;eudicotyledons;Gunneridae;Pentapetalae;asterids;lamiids;Lamiales;Acanthaceae;Acanthoideae;Justicieae;Hypoestes	Acanthaceae	Hypoestes	Hypoestes forskaolii	151142	Complete	Yaradua,S.S. and Yessoufou,K.	The Complete Chloroplast Genome of Hypoestes forskaolii (Vahl) R.Br: Insights into Comparative and Phylogenetic Analyses within the Tribe Justiceae	Genes (Basel) 13 (12), 2259 (2022)	-	2022-12-16
MN711720.1	Eukaryota;Viridiplantae;Streptophyta;Embryophyta;Tracheophyta;Spermatophyta;Magnoliopsida;eudicotyledons;Gunneridae;Pentapetalae;asterids;lamiids;Lamiales;Acanthaceae;Acanthoideae;Justicieae;Justicia	Acanthaceae	Justicia	Justicia adhatoda	149479	Complete	Liang,C., Xu,J. and Chen,S.	Direct Submission	Submitted (19-NOV-2019) China Academy of Chinese Medical Sciences, Institute of Chinese Materia Medica, No. 16, Nanxiao Street, Dongzhimen Nei, Dongcheng District, Beijing, Beijing, Beijing 100700, China	-	2020-04-22
MN848249.1	Eukaryota;Viridiplantae;Streptophyta;Embryophyta;Tracheophyta;Spermatophyta;Magnoliopsida;eudicotyledons;Gunneridae;Pentapetalae;asterids;lamiids;Lamiales;Acanthaceae;Acanthoideae;Justicieae;Justicia	Acanthaceae	Justicia	Justicia adhatoda	149503	Complete	Niu,Z., Lin,Z., Tong,Y., Chen,X. and Deng,Y.	Complete plastid genome structure of thirteen Asian Justicia (Acanthaceae) species comparative genomics and phylogenetic analyses	Unpublished	-	2023-05-08
NC_047476.1	Eukaryota;Viridiplantae;Streptophyta;Embryophyta;Tracheophyta;Spermatophyta;Magnoliopsida;eudicotyledons;Gunneridae;Pentapetalae;asterids;lamiids;Lamiales;Acanthaceae;Acanthoideae;Justicieae;Justicia	Acanthaceae	Justicia	Justicia adhatoda	149479	Complete	-	Direct Submission	Submitted (26-APR-2020) National Center for Biotechnology Information, NIH, Bethesda, MD 20894, USA	-	2023-04-03
MF348382.1	Eukaryota;Viridiplantae;Streptophyta;Embryophyta;Tracheophyta;Spermatophyta;Magnoliopsida;eudicotyledons;Gunneridae;Pentapetalae;asterids;lamiids;Lamiales;Acanthaceae;Acanthoideae;Justicieae;Justicia	Acanthaceae	Justicia	Justicia americana	369	Partial	Zuniga,J.D., Gostel,M.R., Mulcahy,D.G., Barker,K., Funk,V.A. and Coddington,J.A.	Data Release: DNA Barcodes of Plant Species Collected for the Global Genome Initiative Gardens Project, National Museum of Natural History, Smithsonian Institution	Unpublished	-	2017-09-21
MF348700.1	Eukaryota;Viridiplantae;Streptophyta;Embryophyta;Tracheophyta;Spermatophyta;Magnoliopsida;eudicotyledons;Gunneridae;Pentapetalae;asterids;lamiids;Lamiales;Acanthaceae;Acanthoideae;Justicieae;Justicia	Acanthaceae	Justicia	Justicia americana	369	Partial	Zuniga,J.D., Gostel,M.R., Mulcahy,D.G., Barker,K., Funk,V.A. and Coddington,J.A.	Data Release: DNA Barcodes of Plant Species Collected for the Global Genome Initiative Gardens Project, National Museum of Natural History, Smithsonian Institution	Unpublished	-	2017-09-21
MF349471.1	Eukaryota;Viridiplantae;Streptophyta;Embryophyta;Tracheophyta;Spermatophyta;Magnoliopsida;eudicotyledons;Gunneridae;Pentapetalae;asterids;lamiids;Lamiales;Acanthaceae;Acanthoideae;Justicieae;Justicia	Acanthaceae	Justicia	Justicia americana	553	Partial	Zuniga,J.D., Gostel,M.R., Mulcahy,D.G., Barker,K., Funk,V.A. and Coddington,J.A.	Data Release: DNA Barcodes of Plant Species Collected for the Global Genome Initiative Gardens Project, National Museum of Natural History, Smithsonian Institution	Unpublished	-	2017-09-21
MF349778.1	Eukaryota;Viridiplantae;Streptophyta;Embryophyta;Tracheophyta;Spermatophyta;Magnoliopsida;eudicotyledons;Gunneridae;Pentapetalae;asterids;lamiids;Lamiales;Acanthaceae;Acanthoideae;Justicieae;Justicia	Acanthaceae	Justicia	Justicia americana	548	Partial	Zuniga,J.D., Gostel,M.R., Mulcahy,D.G., Barker,K., Funk,V.A. and Coddington,J.A.	Data Release: DNA Barcodes of Plant Species Collected for the Global Genome Initiative Gardens Project, National Museum of Natural History, Smithsonian Institution	Unpublished	-	2017-09-21
MF349994.1	Eukaryota;Viridiplantae;Streptophyta;Embryophyta;Tracheophyta;Spermatophyta;Magnoliopsida;eudicotyledons;Gunneridae;Pentapetalae;asterids;lamiids;Lamiales;Acanthaceae;Acanthoideae;Justicieae;Justicia	Acanthaceae	Justicia	Justicia americana	801	Partial	Zuniga,J.D., Gostel,M.R., Mulcahy,D.G., Barker,K., Funk,V.A. and Coddington,J.A.	Data Release: DNA Barcodes of Plant Species Collected for the Global Genome Initiative Gardens Project, National Museum of Natural History, Smithsonian Institution	Unpublished	-	2017-09-21
MF350205.1	Eukaryota;Viridiplantae;Streptophyta;Embryophyta;Tracheophyta;Spermatophyta;Magnoliopsida;eudicotyledons;Gunneridae;Pentapetalae;asterids;lamiids;Lamiales;Acanthaceae;Acanthoideae;Justicieae;Justicia	Acanthaceae	Justicia	Justicia americana	781	Partial	Zuniga,J.D., Gostel,M.R., Mulcahy,D.G., Barker,K., Funk,V.A. and Coddington,J.A.	Data Release: DNA Barcodes of Plant Species Collected for the Global Genome Initiative Gardens Project, National Museum of Natural History, Smithsonian Institution	Unpublished	-	2017-09-21
MN848244.1	Eukaryota;Viridiplantae;Streptophyta;Embryophyta;Tracheophyta;Spermatophyta;Magnoliopsida;eudicotyledons;Gunneridae;Pentapetalae;asterids;lamiids;Lamiales;Acanthaceae;Acanthoideae;Justicieae;Justicia	Acanthaceae	Justicia	Justicia betonica	151005	Complete	Niu,Z., Lin,Z., Tong,Y., Chen,X. and Deng,Y.	Complete plastid genome structure of thirteen Asian Justicia (Acanthaceae) species comparative genomics and phylogenetic analyses	Unpublished	-	2023-05-08
OK469462.1	Eukaryota;Viridiplantae;Streptophyta;Embryophyta;Tracheophyta;Spermatophyta;Magnoliopsida;eudicotyledons;Gunneridae;Pentapetalae;asterids;lamiids;Lamiales;Acanthaceae;Acanthoideae;Justicieae;Justicia	Acanthaceae	Justicia	Justicia chrysostephana	363	Unknown	Steier,J.E. and Gostel,M.R.	DNA Barcodes from the Global Genome Initiative for Gardens Program in Texas	Unpublished	-	2022-02-04
OL537665.1	Eukaryota;Viridiplantae;Streptophyta;Embryophyta;Tracheophyta;Spermatophyta;Magnoliopsida;eudicotyledons;Gunneridae;Pentapetalae;asterids;lamiids;Lamiales;Acanthaceae;Acanthoideae;Justicieae;Justicia	Acanthaceae	Justicia	Justicia chrysostephana	553	Partial	Steier,J. and Gostel,M.	Barcodes from the Global Genome Initiative for Gardens Program in Texas	Unpublished	-	2022-02-04
OL537894.1	Eukaryota;Viridiplantae;Streptophyta;Embryophyta;Tracheophyta;Spermatophyta;Magnoliopsida;eudicotyledons;Gunneridae;Pentapetalae;asterids;lamiids;Lamiales;Acanthaceae;Acanthoideae;Justicieae;Justicia	Acanthaceae	Justicia	Justicia chrysostephana	844	Partial	Steier,J. and Gostel,M.	Barcodes from the Global Genome Initiative for Gardens Program in Texas	Unpublished	-	2022-02-04
MN885664.1	Eukaryota;Viridiplantae;Streptophyta;Embryophyta;Tracheophyta;Spermatophyta;Magnoliopsida;eudicotyledons;Gunneridae;Pentapetalae;asterids;lamiids;Lamiales;Acanthaceae;Acanthoideae;Justicieae;Justicia	Acanthaceae	Justicia	Justicia demissa	150208	Complete	Niu,Z., Lin,Z., Tong,Y., Chen,X. and Deng,Y.	Complete plastid genome structure of thirteen Asian Justicia (Acanthaceae) species comparative genomics and phylogenetic analyses	Unpublished	-	2023-05-08
MK548577.1	Eukaryota;Viridiplantae;Streptophyta;Embryophyta;Tracheophyta;Spermatophyta;Magnoliopsida;eudicotyledons;Gunneridae;Pentapetalae;asterids;lamiids;Lamiales;Acanthaceae;Acanthoideae;Justicieae;Justicia	Acanthaceae	Justicia	Justicia flava	150888	Complete	Yaradua,S.S., Alzahrani,D.A., Albokhary,E.J., Abba,A. and Bello,A.	Complete Chloroplast Genome Sequence of Justicia flava: Genome Comparative Analysis and Phylogenetic Relationships among Acanthaceae	Biomed Res Int 2019, 4370258 (2019)	31467890	2019-09-21
NC_044862.1	Eukaryota;Viridiplantae;Streptophyta;Embryophyta;Tracheophyta;Spermatophyta;Magnoliopsida;eudicotyledons;Gunneridae;Pentapetalae;asterids;lamiids;Lamiales;Acanthaceae;Acanthoideae;Justicieae;Justicia	Acanthaceae	Justicia	Justicia flava	150888	Complete	Yaradua,S.S., Alzahrani,D.A., Albokhary,E.J., Abba,A. and Bello,A.	Complete Chloroplast Genome Sequence of Justicia flava: Genome Comparative Analysis and Phylogenetic Relationships among Acanthaceae	Biomed Res Int 2019, 4370258 (2019)	31467890	2023-04-03
MN848252.1	Eukaryota;Viridiplantae;Streptophyta;Embryophyta;Tracheophyta;Spermatophyta;Magnoliopsida;eudicotyledons;Gunneridae;Pentapetalae;asterids;lamiids;Lamiales;Acanthaceae;Acanthoideae;Justicieae;Justicia	Acanthaceae	Justicia	Justicia gendarussa	149735	Complete	Niu,Z., Lin,Z., Tong,Y., Chen,X. and Deng,Y.	Complete plastid genome structure of thirteen Asian Justicia (Acanthaceae) species comparative genomics and phylogenetic analyses	Unpublished	-	2023-05-08
MN848251.1	Eukaryota;Viridiplantae;Streptophyta;Embryophyta;Tracheophyta;Spermatophyta;Magnoliopsida;eudicotyledons;Gunneridae;Pentapetalae;asterids;lamiids;Lamiales;Acanthaceae;Acanthoideae;Justicieae;Justicia	Acanthaceae	Justicia	Justicia grossa	150469	Complete	Niu,Z., Lin,Z., Tong,Y., Chen,X. and Deng,Y.	Complete plastid genome structure of thirteen Asian Justicia (Acanthaceae) species comparative genomics and phylogenetic analyses	Unpublished	-	2023-05-08
MN848246.1	Eukaryota;Viridiplantae;Streptophyta;Embryophyta;Tracheophyta;Spermatophyta;Magnoliopsida;eudicotyledons;Gunneridae;Pentapetalae;asterids;lamiids;Lamiales;Acanthaceae;Acanthoideae;Justicieae;Justicia	Acanthaceae	Justicia	Justicia latiflora	148374	Complete	Niu,Z., Lin,Z., Tong,Y., Chen,X. and Deng,Y.	Complete plastid genome structure of thirteen Asian Justicia (Acanthaceae) species comparative genomics and phylogenetic analyses	Unpublished	-	2023-05-08
MK389502.2	Eukaryota;Viridiplantae;Streptophyta;Embryophyta;Tracheophyta;Spermatophyta;Magnoliopsida;eudicotyledons;Gunneridae;Pentapetalae;asterids;lamiids;Lamiales;Acanthaceae;Acanthoideae;Justicieae;Justicia	Acanthaceae	Justicia	Justicia leptostachya	149227	Complete	Niu,Z., Huang,S., Deng,Y. and Chen,X.	The complete chloroplast genome of Justicia leptostachya (Acanthaceae)	Mitochondrial DNA B Resour 4 (1), 1114-1115 (2019)	-	2019-08-29
NC_044668.1	Eukaryota;Viridiplantae;Streptophyta;Embryophyta;Tracheophyta;Spermatophyta;Magnoliopsida;eudicotyledons;Gunneridae;Pentapetalae;asterids;lamiids;Lamiales;Acanthaceae;Acanthoideae;Justicieae;Justicia	Acanthaceae	Justicia	Justicia leptostachya	149227	Complete	Niu,Z., Huang,S., Deng,Y. and Chen,X.	The complete chloroplast genome of Justicia leptostachya (Acanthaceae)	Mitochondrial DNA B Resour 4 (1), 1114-1115 (2019)	-	2023-04-03
MN885665.1	Eukaryota;Viridiplantae;Streptophyta;Embryophyta;Tracheophyta;Spermatophyta;Magnoliopsida;eudicotyledons;Gunneridae;Pentapetalae;asterids;lamiids;Lamiales;Acanthaceae;Acanthoideae;Justicieae;Justicia	Acanthaceae	Justicia	Justicia lianshanica	148574	Complete	Niu,Z., Lin,Z., Tong,Y., Chen,X. and Deng,Y.	Complete plastid genome structure of thirteen Asian Justicia (Acanthaceae) species comparative genomics and phylogenetic analyses	Unpublished	-	2023-05-08
MN848247.1	Eukaryota;Viridiplantae;Streptophyta;Embryophyta;Tracheophyta;Spermatophyta;Magnoliopsida;eudicotyledons;Gunneridae;Pentapetalae;asterids;lamiids;Lamiales;Acanthaceae;Acanthoideae;Justicieae;Justicia	Acanthaceae	Justicia	Justicia mollissima	150513	Complete	Niu,Z., Lin,Z., Tong,Y., Chen,X. and Deng,Y.	Complete plastid genome structure of thirteen Asian Justicia (Acanthaceae) species comparative genomics and phylogenetic analyses	Unpublished	-	2023-05-08
MN848248.1	Eukaryota;Viridiplantae;Streptophyta;Embryophyta;Tracheophyta;Spermatophyta;Magnoliopsida;eudicotyledons;Gunneridae;Pentapetalae;asterids;lamiids;Lamiales;Acanthaceae;Acanthoideae;Justicieae;Justicia	Acanthaceae	Justicia	Justicia patentiflora	149018	Complete	Niu,Z., Lin,Z., Tong,Y., Chen,X. and Deng,Y.	Complete plastid genome structure of thirteen Asian Justicia (Acanthaceae) species comparative genomics and phylogenetic analyses	Unpublished	-	2023-05-08
MN848245.1	Eukaryota;Viridiplantae;Streptophyta;Embryophyta;Tracheophyta;Spermatophyta;Magnoliopsida;eudicotyledons;Gunneridae;Pentapetalae;asterids;lamiids;Lamiales;Acanthaceae;Acanthoideae;Justicieae;Justicia	Acanthaceae	Justicia	Justicia procumbens	150471	Complete	Niu,Z., Lin,Z., Tong,Y., Chen,X. and Deng,Y.	Complete plastid genome structure of thirteen Asian Justicia (Acanthaceae) species comparative genomics and phylogenetic analyses	Unpublished	-	2023-05-08
NC_062458.1	Eukaryota;Viridiplantae;Streptophyta;Embryophyta;Tracheophyta;Spermatophyta;Magnoliopsida;eudicotyledons;Gunneridae;Pentapetalae;asterids;lamiids;Lamiales;Acanthaceae;Acanthoideae;Justicieae;Justicia	Acanthaceae	Justicia	Justicia procumbens	150454	Complete	-	Direct Submission	Submitted (12-APR-2022) National Center for Biotechnology Information, NIH, Bethesda, MD 20894, USA	-	2023-04-15
OL449948.1	Eukaryota;Viridiplantae;Streptophyta;Embryophyta;Tracheophyta;Spermatophyta;Magnoliopsida;eudicotyledons;Gunneridae;Pentapetalae;asterids;lamiids;Lamiales;Acanthaceae;Acanthoideae;Justicieae;Justicia	Acanthaceae	Justicia	Justicia procumbens	150454	Complete	Yi,S.	Direct Submission	Submitted (11-NOV-2021) West Anhui University, Department of Biological and Pharmaceutical Engineeringry, YunLuQiaoXi, YueLiangDao, Lu'an, Anhui 237012, China	-	2022-04-06
MN848243.1	Eukaryota;Viridiplantae;Streptophyta;Embryophyta;Tracheophyta;Spermatophyta;Magnoliopsida;eudicotyledons;Gunneridae;Pentapetalae;asterids;lamiids;Lamiales;Acanthaceae;Acanthoideae;Justicieae;Justicia	Acanthaceae	Justicia	Justicia quadrifaria	151739	Complete	Niu,Z., Lin,Z., Tong,Y., Chen,X. and Deng,Y.	Complete plastid genome structure of thirteen Asian Justicia (Acanthaceae) species comparative genomics and phylogenetic analyses	Unpublished	-	2023-05-08
OL312304.1	Eukaryota;Viridiplantae;Streptophyta;Embryophyta;Tracheophyta;Spermatophyta;Magnoliopsida;eudicotyledons;Gunneridae;Pentapetalae;asterids;lamiids;Lamiales;Acanthaceae;Acanthoideae;Justicieae;Justicia	Acanthaceae	Justicia	Justicia scheidweileri	363	Unknown	Steier,J.E. and Carlsen,M.	Barcodes from the Global Genome Initiative for Gardens at Missouri Botanical Garden	Unpublished	-	2022-02-04
OL536958.1	Eukaryota;Viridiplantae;Streptophyta;Embryophyta;Tracheophyta;Spermatophyta;Magnoliopsida;eudicotyledons;Gunneridae;Pentapetalae;asterids;lamiids;Lamiales;Acanthaceae;Acanthoideae;Justicieae;Justicia	Acanthaceae	Justicia	Justicia scheidweileri	553	Partial	Steier,J. and Carlsen,M.	Barcodes from the Global Genome Initiative for Gardens at Missouri Botanical Garden	Unpublished	-	2022-02-04
OL690042.1	Eukaryota;Viridiplantae;Streptophyta;Embryophyta;Tracheophyta;Spermatophyta;Magnoliopsida;eudicotyledons;Gunneridae;Pentapetalae;asterids;lamiids;Lamiales;Acanthaceae;Acanthoideae;Justicieae;Justicia	Acanthaceae	Justicia	Justicia scheidweileri	833	Partial	Steier,J. and Carlsen,M.	Barcodes from the Global Genome Initiative for Gardens at Missouri Botanical Garden	Unpublished	-	2022-01-03
MN848250.1	Eukaryota;Viridiplantae;Streptophyta;Embryophyta;Tracheophyta;Spermatophyta;Magnoliopsida;eudicotyledons;Gunneridae;Pentapetalae;asterids;lamiids;Lamiales;Acanthaceae;Acanthoideae;Justicieae;Justicia	Acanthaceae	Justicia	Justicia vagabunda	151247	Complete	Niu,Z., Lin,Z., Tong,Y., Chen,X. and Deng,Y.	Complete plastid genome structure of thirteen Asian Justicia (Acanthaceae) species comparative genomics and phylogenetic analyses	Unpublished	-	2023-05-08
MW580585.1	Eukaryota;Viridiplantae;Streptophyta;Embryophyta;Tracheophyta;Spermatophyta;Magnoliopsida;eudicotyledons;Gunneridae;Pentapetalae;asterids;lamiids;Lamiales;Acanthaceae;Acanthoideae;Justicieae;Justicia	Acanthaceae	Justicia	Justicia ventricosa	149700	Complete	Junchen,Z., Mei,J., Chang,L. and Haimei,C.	Complete Chloroplast Genome Sequence of Justicia ventricosa	Unpublished	-	2021-04-06
NC_059953.1	Eukaryota;Viridiplantae;Streptophyta;Embryophyta;Tracheophyta;Spermatophyta;Magnoliopsida;eudicotyledons;Gunneridae;Pentapetalae;asterids;lamiids;Lamiales;Acanthaceae;Acanthoideae;Justicieae;Justicia	Acanthaceae	Justicia	Justicia ventricosa	149700	Complete	Junchen,Z., Mei,J., Chang,L. and Haimei,C.	Complete Chloroplast Genome Sequence of Justicia ventricosa	Unpublished	-	2023-04-03
MH749308.1	Eukaryota;Viridiplantae;Streptophyta;Embryophyta;Tracheophyta;Spermatophyta;Magnoliopsida;eudicotyledons;Gunneridae;Pentapetalae;asterids;lamiids;Lamiales;Acanthaceae;Acanthoideae;Ruellieae;Trichantherinae;Louteridium	Acanthaceae	Louteridium	Louteridium costaricense	407	Unknown	Zuniga,J.D. and Mulcahy,D.G.	Barcodes from the Global Genome Initiative for Gardens at Missouri Botanical Garden	Unpublished	-	2019-06-05
MT362758.1	Eukaryota;Viridiplantae;Streptophyta;Embryophyta;Tracheophyta;Spermatophyta;Magnoliopsida;eudicotyledons;Gunneridae;Pentapetalae;asterids;lamiids;Lamiales;Acanthaceae;Acanthoideae;Ruellieae;Trichantherinae;Louteridium	Acanthaceae	Louteridium	Louteridium costaricense	817	Partial	Steier,J., Carlsen,M. and Gostel,M.	Barcodes from the Global Genome Initiative for Gardens at Missouri Botanical Garden	Unpublished	-	2020-06-01
MH748801.1	Eukaryota;Viridiplantae;Streptophyta;Embryophyta;Tracheophyta;Spermatophyta;Magnoliopsida;eudicotyledons;Gunneridae;Pentapetalae;asterids;lamiids;Lamiales;Acanthaceae;Acanthoideae;Justicieae;Megaskepasma	Acanthaceae	Megaskepasma	Megaskepasma erythrochlamys	544	Partial	Zuniga,J.D. and Mulcahy,D.G.	Barcodes from the Global Genome Initiative for Gardens at Missouri Botanical Garden	Unpublished	-	2019-06-05
MH748865.1	Eukaryota;Viridiplantae;Streptophyta;Embryophyta;Tracheophyta;Spermatophyta;Magnoliopsida;eudicotyledons;Gunneridae;Pentapetalae;asterids;lamiids;Lamiales;Acanthaceae;Acanthoideae;Justicieae;Megaskepasma	Acanthaceae	Megaskepasma	Megaskepasma erythrochlamys	771	Partial	Zuniga,J.D. and Mulcahy,D.G.	Barcodes from the Global Genome Initiative for Gardens at Missouri Botanical Garden	Unpublished	-	2020-06-04
MH749309.1	Eukaryota;Viridiplantae;Streptophyta;Embryophyta;Tracheophyta;Spermatophyta;Magnoliopsida;eudicotyledons;Gunneridae;Pentapetalae;asterids;lamiids;Lamiales;Acanthaceae;Acanthoideae;Justicieae;Megaskepasma	Acanthaceae	Megaskepasma	Megaskepasma erythrochlamys	327	Unknown	Zuniga,J.D. and Mulcahy,D.G.	Barcodes from the Global Genome Initiative for Gardens at Missouri Botanical Garden	Unpublished	-	2019-06-05
MH748802.1	Eukaryota;Viridiplantae;Streptophyta;Embryophyta;Tracheophyta;Spermatophyta;Magnoliopsida;eudicotyledons;Gunneridae;Pentapetalae;asterids;lamiids;Lamiales;Acanthaceae;Acanthoideae;Justicieae;Odontonema	Acanthaceae	Odontonema	Odontonema sp. MO 6857107	544	Partial	Zuniga,J.D. and Mulcahy,D.G.	Barcodes from the Global Genome Initiative for Gardens at Missouri Botanical Garden	Unpublished	-	2019-06-05
MH749310.1	Eukaryota;Viridiplantae;Streptophyta;Embryophyta;Tracheophyta;Spermatophyta;Magnoliopsida;eudicotyledons;Gunneridae;Pentapetalae;asterids;lamiids;Lamiales;Acanthaceae;Acanthoideae;Justicieae;Odontonema	Acanthaceae	Odontonema	Odontonema sp. MO 6857107	349	Unknown	Zuniga,J.D. and Mulcahy,D.G.	Barcodes from the Global Genome Initiative for Gardens at Missouri Botanical Garden	Unpublished	-	2019-06-05
MT362762.1	Eukaryota;Viridiplantae;Streptophyta;Embryophyta;Tracheophyta;Spermatophyta;Magnoliopsida;eudicotyledons;Gunneridae;Pentapetalae;asterids;lamiids;Lamiales;Acanthaceae;Acanthoideae;Justicieae;Odontonema	Acanthaceae	Odontonema	Odontonema sp. MO 6857107	820	Partial	Steier,J., Carlsen,M. and Gostel,M.	Barcodes from the Global Genome Initiative for Gardens at Missouri Botanical Garden	Unpublished	-	2020-06-01
MF348426.1	Eukaryota;Viridiplantae;Streptophyta;Embryophyta;Tracheophyta;Spermatophyta;Magnoliopsida;eudicotyledons;Gunneridae;Pentapetalae;asterids;lamiids;Lamiales;Acanthaceae;Acanthoideae;Justicieae;Pachystachys	Acanthaceae	Pachystachys	Pachystachys lutea	356	Partial	Zuniga,J.D., Gostel,M.R., Mulcahy,D.G., Barker,K., Funk,V.A. and Coddington,J.A.	Data Release: DNA Barcodes of Plant Species Collected for the Global Genome Initiative Gardens Project, National Museum of Natural History, Smithsonian Institution	Unpublished	-	2017-09-21
MF349740.1	Eukaryota;Viridiplantae;Streptophyta;Embryophyta;Tracheophyta;Spermatophyta;Magnoliopsida;eudicotyledons;Gunneridae;Pentapetalae;asterids;lamiids;Lamiales;Acanthaceae;Acanthoideae;Justicieae;Pachystachys	Acanthaceae	Pachystachys	Pachystachys lutea	553	Partial	Zuniga,J.D., Gostel,M.R., Mulcahy,D.G., Barker,K., Funk,V.A. and Coddington,J.A.	Data Release: DNA Barcodes of Plant Species Collected for the Global Genome Initiative Gardens Project, National Museum of Natural History, Smithsonian Institution	Unpublished	-	2017-09-21
MF349830.1	Eukaryota;Viridiplantae;Streptophyta;Embryophyta;Tracheophyta;Spermatophyta;Magnoliopsida;eudicotyledons;Gunneridae;Pentapetalae;asterids;lamiids;Lamiales;Acanthaceae;Acanthoideae;Justicieae;Pachystachys	Acanthaceae	Pachystachys	Pachystachys lutea	798	Partial	Zuniga,J.D., Gostel,M.R., Mulcahy,D.G., Barker,K., Funk,V.A. and Coddington,J.A.	Data Release: DNA Barcodes of Plant Species Collected for the Global Genome Initiative Gardens Project, National Museum of Natural History, Smithsonian Institution	Unpublished	-	2017-09-21
NC_070340.1	Eukaryota;Viridiplantae;Streptophyta;Embryophyta;Tracheophyta;Spermatophyta;Magnoliopsida;eudicotyledons;Gunneridae;Pentapetalae;asterids;lamiids;Lamiales;Acanthaceae;Acanthoideae;Justicieae;Pachystachys	Acanthaceae	Pachystachys	Pachystachys lutea	151574	Complete	-	Direct Submission	Submitted (25-JAN-2023) National Center for Biotechnology Information, NIH, Bethesda, MD 20894, USA	-	2023-04-03
OL312102.1	Eukaryota;Viridiplantae;Streptophyta;Embryophyta;Tracheophyta;Spermatophyta;Magnoliopsida;eudicotyledons;Gunneridae;Pentapetalae;asterids;lamiids;Lamiales;Acanthaceae;Acanthoideae;Justicieae;Pachystachys	Acanthaceae	Pachystachys	Pachystachys lutea	356	Unknown	Steier,J.E. and Carlsen,M.	Barcodes from the Global Genome Initiative for Gardens at Missouri Botanical Garden	Unpublished	-	2022-02-04
OL537027.1	Eukaryota;Viridiplantae;Streptophyta;Embryophyta;Tracheophyta;Spermatophyta;Magnoliopsida;eudicotyledons;Gunneridae;Pentapetalae;asterids;lamiids;Lamiales;Acanthaceae;Acanthoideae;Justicieae;Pachystachys	Acanthaceae	Pachystachys	Pachystachys lutea	553	Partial	Steier,J. and Carlsen,M.	Barcodes from the Global Genome Initiative for Gardens at Missouri Botanical Garden	Unpublished	-	2022-02-04
OL690095.1	Eukaryota;Viridiplantae;Streptophyta;Embryophyta;Tracheophyta;Spermatophyta;Magnoliopsida;eudicotyledons;Gunneridae;Pentapetalae;asterids;lamiids;Lamiales;Acanthaceae;Acanthoideae;Justicieae;Pachystachys	Acanthaceae	Pachystachys	Pachystachys lutea	833	Partial	Steier,J. and Carlsen,M.	Barcodes from the Global Genome Initiative for Gardens at Missouri Botanical Garden	Unpublished	-	2022-01-03
OP546128.1	Eukaryota;Viridiplantae;Streptophyta;Embryophyta;Tracheophyta;Spermatophyta;Magnoliopsida;eudicotyledons;Gunneridae;Pentapetalae;asterids;lamiids;Lamiales;Acanthaceae;Acanthoideae;Justicieae;Pachystachys	Acanthaceae	Pachystachys	Pachystachys lutea	151574	Complete	Du,C.	Direct Submission	Submitted (28-SEP-2022) School of Forestry, Xinyang Agriculture and Forestry University, Beihuan Rd, No 1, Pingqiao district, Xinyang, Henan 464100, China	-	2023-01-14
MW411448.1	Eukaryota;Viridiplantae;Streptophyta;Embryophyta;Tracheophyta;Spermatophyta;Magnoliopsida;eudicotyledons;Gunneridae;Pentapetalae;asterids;lamiids;Lamiales;Acanthaceae;Acanthoideae;Justicieae;Peristrophe	Acanthaceae	Peristrophe	Peristrophe japonica	151374	Complete	Chen,J.	Direct Submission	Submitted (24-DEC-2020) School of Traditional Chinese Medicine, China Pharmaceutical University, No. 639 Longmian Road, Nanjing, Jiangsu 21009, China	-	2021-02-09
NC_056198.1	Eukaryota;Viridiplantae;Streptophyta;Embryophyta;Tracheophyta;Spermatophyta;Magnoliopsida;eudicotyledons;Gunneridae;Pentapetalae;asterids;lamiids;Lamiales;Acanthaceae;Acanthoideae;Justicieae;Peristrophe	Acanthaceae	Peristrophe	Peristrophe japonica	151374	Complete	-	Direct Submission	Submitted (19-JUN-2021) National Center for Biotechnology Information, NIH, Bethesda, MD 20894, USA	-	2023-04-03
MT362767.1	Eukaryota;Viridiplantae;Streptophyta;Embryophyta;Tracheophyta;Spermatophyta;Magnoliopsida;eudicotyledons;Gunneridae;Pentapetalae;asterids;lamiids;Lamiales;Acanthaceae;Acanthoideae;Justicieae;Pseuderanthemum	Acanthaceae	Pseuderanthemum	Pseuderanthemum carruthersii	843	Partial	Steier,J., Carlsen,M. and Gostel,M.	Barcodes from the Global Genome Initiative for Gardens at Missouri Botanical Garden	Unpublished	-	2020-06-01
MT747169.1	Eukaryota;Viridiplantae;Streptophyta;Embryophyta;Tracheophyta;Spermatophyta;Magnoliopsida;eudicotyledons;Gunneridae;Pentapetalae;asterids;lamiids;Lamiales;Acanthaceae;Acanthoideae;Justicieae;Pseuderanthemum	Acanthaceae	Pseuderanthemum	Pseuderanthemum haikangense	152849	Complete	Gao,X., Wang,H.X., Zhu,Z.X. and Wang,H.F.	Complete plastome sequence of Pseuderanthemum haikangense C.Y. Wu & H.S. Lo (Acanthaceae): a medicinal plant in South China	Mitochondrial DNA B Resour 5 (3), 3197-3198 (2020)	33458110	2021-03-13
NC_057986.1	Eukaryota;Viridiplantae;Streptophyta;Embryophyta;Tracheophyta;Spermatophyta;Magnoliopsida;eudicotyledons;Gunneridae;Pentapetalae;asterids;lamiids;Lamiales;Acanthaceae;Acanthoideae;Justicieae;Pseuderanthemum	Acanthaceae	Pseuderanthemum	Pseuderanthemum haikangense	152849	Complete	Gao,X., Wang,H.X., Zhu,Z.X. and Wang,H.F.	Complete plastome sequence of Pseuderanthemum haikangense C.Y. Wu & H.S. Lo (Acanthaceae): a medicinal plant in South China	Mitochondrial DNA B Resour 5 (3), 3197-3198 (2020)	33458110	2023-04-03
MH748803.1	Eukaryota;Viridiplantae;Streptophyta;Embryophyta;Tracheophyta;Spermatophyta;Magnoliopsida;eudicotyledons;Gunneridae;Pentapetalae;asterids;lamiids;Lamiales;Acanthaceae;Acanthoideae;Justicieae;Pseuderanthemum	Acanthaceae	Pseuderanthemum	Pseuderanthemum reticulatum	544	Partial	Zuniga,J.D. and Mulcahy,D.G.	Barcodes from the Global Genome Initiative for Gardens at Missouri Botanical Garden	Unpublished	-	2019-06-05
MH749311.1	Eukaryota;Viridiplantae;Streptophyta;Embryophyta;Tracheophyta;Spermatophyta;Magnoliopsida;eudicotyledons;Gunneridae;Pentapetalae;asterids;lamiids;Lamiales;Acanthaceae;Acanthoideae;Justicieae;Pseuderanthemum	Acanthaceae	Pseuderanthemum	Pseuderanthemum reticulatum	354	Unknown	Zuniga,J.D. and Mulcahy,D.G.	Barcodes from the Global Genome Initiative for Gardens at Missouri Botanical Garden	Unpublished	-	2019-06-05
MW697905.1	Eukaryota;Viridiplantae;Streptophyta;Embryophyta;Tracheophyta;Spermatophyta;Magnoliopsida;eudicotyledons;Gunneridae;Pentapetalae;asterids;lamiids;Lamiales;Acanthaceae;Acanthoideae;Ruellieae;Ruelliinae;Ruellia;New World Ruellia	Acanthaceae	Ruellia	Ruellia brittoniana	143016	Complete	Tang,H.H., Feng,S.S. and Liu,Z.Z.	Direct Submission	Submitted (04-MAR-2021) College of Forestry and Landscape Architecture, South China Agricultural University, 483 Wushan Road, Tianhe District, Guangzhou, Guangdong 510642, China	-	2021-04-18
OQ564492.1	Eukaryota;Viridiplantae;Streptophyta;Embryophyta;Tracheophyta;Spermatophyta;Magnoliopsida;eudicotyledons;Gunneridae;Pentapetalae;asterids;lamiids;Lamiales;Acanthaceae;Acanthoideae;Ruellieae;Ruelliinae;Ruellia;New World Ruellia	Acanthaceae	Ruellia	Ruellia elegans	149384	Complete	Zhang,S.-H.	The complete chroloplast genome Ruellia elegans	Unpublished	-	2023-04-23
MF348675.1	Eukaryota;Viridiplantae;Streptophyta;Embryophyta;Tracheophyta;Spermatophyta;Magnoliopsida;eudicotyledons;Gunneridae;Pentapetalae;asterids;lamiids;Lamiales;Acanthaceae;Acanthoideae;Ruellieae;Ruelliinae;Ruellia;New World Ruellia	Acanthaceae	Ruellia	Ruellia humilis	476	Partial	Zuniga,J.D., Gostel,M.R., Mulcahy,D.G., Barker,K., Funk,V.A. and Coddington,J.A.	Data Release: DNA Barcodes of Plant Species Collected for the Global Genome Initiative Gardens Project, National Museum of Natural History, Smithsonian Institution	Unpublished	-	2017-09-21
MF349499.1	Eukaryota;Viridiplantae;Streptophyta;Embryophyta;Tracheophyta;Spermatophyta;Magnoliopsida;eudicotyledons;Gunneridae;Pentapetalae;asterids;lamiids;Lamiales;Acanthaceae;Acanthoideae;Ruellieae;Ruelliinae;Ruellia;New World Ruellia	Acanthaceae	Ruellia	Ruellia humilis	553	Partial	Zuniga,J.D., Gostel,M.R., Mulcahy,D.G., Barker,K., Funk,V.A. and Coddington,J.A.	Data Release: DNA Barcodes of Plant Species Collected for the Global Genome Initiative Gardens Project, National Museum of Natural History, Smithsonian Institution	Unpublished	-	2017-09-21
MF350010.1	Eukaryota;Viridiplantae;Streptophyta;Embryophyta;Tracheophyta;Spermatophyta;Magnoliopsida;eudicotyledons;Gunneridae;Pentapetalae;asterids;lamiids;Lamiales;Acanthaceae;Acanthoideae;Ruellieae;Ruelliinae;Ruellia;New World Ruellia	Acanthaceae	Ruellia	Ruellia humilis	796	Partial	Zuniga,J.D., Gostel,M.R., Mulcahy,D.G., Barker,K., Funk,V.A. and Coddington,J.A.	Data Release: DNA Barcodes of Plant Species Collected for the Global Genome Initiative Gardens Project, National Museum of Natural History, Smithsonian Institution	Unpublished	-	2017-09-21
MF348463.1	Eukaryota;Viridiplantae;Streptophyta;Embryophyta;Tracheophyta;Spermatophyta;Magnoliopsida;eudicotyledons;Gunneridae;Pentapetalae;asterids;lamiids;Lamiales;Acanthaceae;Acanthoideae;Ruellieae;Ruelliinae;Ruellia;New World Ruellia	Acanthaceae	Ruellia	Ruellia simplex	461	Partial	Zuniga,J.D., Gostel,M.R., Mulcahy,D.G., Barker,K., Funk,V.A. and Coddington,J.A.	Data Release: DNA Barcodes of Plant Species Collected for the Global Genome Initiative Gardens Project, National Museum of Natural History, Smithsonian Institution	Unpublished	-	2017-09-21
MF349704.1	Eukaryota;Viridiplantae;Streptophyta;Embryophyta;Tracheophyta;Spermatophyta;Magnoliopsida;eudicotyledons;Gunneridae;Pentapetalae;asterids;lamiids;Lamiales;Acanthaceae;Acanthoideae;Ruellieae;Ruelliinae;Ruellia;New World Ruellia	Acanthaceae	Ruellia	Ruellia simplex	553	Partial	Zuniga,J.D., Gostel,M.R., Mulcahy,D.G., Barker,K., Funk,V.A. and Coddington,J.A.	Data Release: DNA Barcodes of Plant Species Collected for the Global Genome Initiative Gardens Project, National Museum of Natural History, Smithsonian Institution	Unpublished	-	2017-09-21
MF350155.1	Eukaryota;Viridiplantae;Streptophyta;Embryophyta;Tracheophyta;Spermatophyta;Magnoliopsida;eudicotyledons;Gunneridae;Pentapetalae;asterids;lamiids;Lamiales;Acanthaceae;Acanthoideae;Ruellieae;Ruelliinae;Ruellia;New World Ruellia	Acanthaceae	Ruellia	Ruellia simplex	823	Partial	Zuniga,J.D., Gostel,M.R., Mulcahy,D.G., Barker,K., Funk,V.A. and Coddington,J.A.	Data Release: DNA Barcodes of Plant Species Collected for the Global Genome Initiative Gardens Project, National Museum of Natural History, Smithsonian Institution	Unpublished	-	2017-09-21
OL312306.1	Eukaryota;Viridiplantae;Streptophyta;Embryophyta;Tracheophyta;Spermatophyta;Magnoliopsida;eudicotyledons;Gunneridae;Pentapetalae;asterids;lamiids;Lamiales;Acanthaceae;Acanthoideae;Ruellieae;Ruelliinae;Ruellia;New World Ruellia	Acanthaceae	Ruellia	Ruellia yurimaguensis	479	Unknown	Steier,J.E. and Carlsen,M.	Barcodes from the Global Genome Initiative for Gardens at Missouri Botanical Garden	Unpublished	-	2022-02-04
OL537093.1	Eukaryota;Viridiplantae;Streptophyta;Embryophyta;Tracheophyta;Spermatophyta;Magnoliopsida;eudicotyledons;Gunneridae;Pentapetalae;asterids;lamiids;Lamiales;Acanthaceae;Acanthoideae;Ruellieae;Ruelliinae;Ruellia;New World Ruellia	Acanthaceae	Ruellia	Ruellia yurimaguensis	553	Partial	Steier,J. and Carlsen,M.	Barcodes from the Global Genome Initiative for Gardens at Missouri Botanical Garden	Unpublished	-	2022-02-04
OL690145.1	Eukaryota;Viridiplantae;Streptophyta;Embryophyta;Tracheophyta;Spermatophyta;Magnoliopsida;eudicotyledons;Gunneridae;Pentapetalae;asterids;lamiids;Lamiales;Acanthaceae;Acanthoideae;Ruellieae;Ruelliinae;Ruellia;New World Ruellia	Acanthaceae	Ruellia	Ruellia yurimaguensis	809	Partial	Steier,J. and Carlsen,M.	Barcodes from the Global Genome Initiative for Gardens at Missouri Botanical Garden	Unpublished	-	2022-01-03
MK946456.1	Eukaryota;Viridiplantae;Streptophyta;Embryophyta;Tracheophyta;Spermatophyta;Magnoliopsida;eudicotyledons;Gunneridae;Pentapetalae;asterids;lamiids;Lamiales;Acanthaceae;Acanthoideae;Justicieae;Rungia	Acanthaceae	Rungia	Rungia pectinata	149627	Complete	Lin,Z., Huang,S. and Deng,Y.	The complete chloroplast genome of Rungia pectinata (Acanthaceae)	Mitochondrial DNA B Resour 4 (2), 2736-2737 (2019)	-	2019-10-07
MH748866.1	Eukaryota;Viridiplantae;Streptophyta;Embryophyta;Tracheophyta;Spermatophyta;Magnoliopsida;eudicotyledons;Gunneridae;Pentapetalae;asterids;lamiids;Lamiales;Acanthaceae;Acanthoideae;Ruellieae;Trichantherinae;Sanchezia	Acanthaceae	Sanchezia	Sanchezia speciosa	772	Partial	Zuniga,J.D. and Mulcahy,D.G.	Barcodes from the Global Genome Initiative for Gardens at Missouri Botanical Garden	Unpublished	-	2020-06-04
MH749312.1	Eukaryota;Viridiplantae;Streptophyta;Embryophyta;Tracheophyta;Spermatophyta;Magnoliopsida;eudicotyledons;Gunneridae;Pentapetalae;asterids;lamiids;Lamiales;Acanthaceae;Acanthoideae;Ruellieae;Trichantherinae;Sanchezia	Acanthaceae	Sanchezia	Sanchezia speciosa	505	Unknown	Zuniga,J.D. and Mulcahy,D.G.	Barcodes from the Global Genome Initiative for Gardens at Missouri Botanical Garden	Unpublished	-	2019-06-05
MT358304.1	Eukaryota;Viridiplantae;Streptophyta;Embryophyta;Tracheophyta;Spermatophyta;Magnoliopsida;eudicotyledons;Gunneridae;Pentapetalae;asterids;lamiids;Lamiales;Acanthaceae;Acanthoideae;Ruellieae;Trichantherinae;Sanchezia	Acanthaceae	Sanchezia	Sanchezia speciosa	512	Partial	Steier,J., Carlsen,M. and Gostel,M.	Barcodes from the Global Genome Initiative for Gardens at Missouri Botanical Garden	Unpublished	-	2020-06-01
MH748804.1	Eukaryota;Viridiplantae;Streptophyta;Embryophyta;Tracheophyta;Spermatophyta;Magnoliopsida;eudicotyledons;Gunneridae;Pentapetalae;asterids;lamiids;Lamiales;Acanthaceae;Acanthoideae;Justicieae;Schaueria	Acanthaceae	Schaueria	Schaueria flavicoma	544	Partial	Zuniga,J.D. and Mulcahy,D.G.	Barcodes from the Global Genome Initiative for Gardens at Missouri Botanical Garden	Unpublished	-	2019-06-05
MH749313.1	Eukaryota;Viridiplantae;Streptophyta;Embryophyta;Tracheophyta;Spermatophyta;Magnoliopsida;eudicotyledons;Gunneridae;Pentapetalae;asterids;lamiids;Lamiales;Acanthaceae;Acanthoideae;Justicieae;Schaueria	Acanthaceae	Schaueria	Schaueria flavicoma	354	Unknown	Zuniga,J.D. and Mulcahy,D.G.	Barcodes from the Global Genome Initiative for Gardens at Missouri Botanical Garden	Unpublished	-	2019-06-05
MT362769.1	Eukaryota;Viridiplantae;Streptophyta;Embryophyta;Tracheophyta;Spermatophyta;Magnoliopsida;eudicotyledons;Gunneridae;Pentapetalae;asterids;lamiids;Lamiales;Acanthaceae;Acanthoideae;Justicieae;Schaueria	Acanthaceae	Schaueria	Schaueria flavicoma	843	Partial	Steier,J., Carlsen,M. and Gostel,M.	Barcodes from the Global Genome Initiative for Gardens at Missouri Botanical Garden	Unpublished	-	2020-06-01
NC_064996.1	Eukaryota;Viridiplantae;Streptophyta;Embryophyta;Tracheophyta;Spermatophyta;Magnoliopsida;eudicotyledons;Gunneridae;Pentapetalae;asterids;lamiids;Lamiales;Acanthaceae;Nelsonioideae;Staurogyne	Acanthaceae	Staurogyne	Staurogyne concinnula	153783	Complete	Wang,J.	The complete chloroplast genome sequence of Staurogyne concinnula	Unpublished	-	2023-04-15
ON553916.1	Eukaryota;Viridiplantae;Streptophyta;Embryophyta;Tracheophyta;Spermatophyta;Magnoliopsida;eudicotyledons;Gunneridae;Pentapetalae;asterids;lamiids;Lamiales;Acanthaceae;Nelsonioideae;Staurogyne	Acanthaceae	Staurogyne	Staurogyne concinnula	153783	Complete	Wang,J.	The complete chloroplast genome sequence of Staurogyne concinnula	Unpublished	-	2022-06-22
MF348678.1	Eukaryota;Viridiplantae;Streptophyta;Embryophyta;Tracheophyta;Spermatophyta;Magnoliopsida;eudicotyledons;Gunneridae;Pentapetalae;asterids;lamiids;Lamiales;Acanthaceae;Acanthoideae;Ruellieae;Strobilanthinae;Strobilanthes	Acanthaceae	Strobilanthes	Strobilanthes alternata	540	Partial	Zuniga,J.D., Gostel,M.R., Mulcahy,D.G., Barker,K., Funk,V.A. and Coddington,J.A.	Data Release: DNA Barcodes of Plant Species Collected for the Global Genome Initiative Gardens Project, National Museum of Natural History, Smithsonian Institution	Unpublished	-	2017-09-21
MF349495.1	Eukaryota;Viridiplantae;Streptophyta;Embryophyta;Tracheophyta;Spermatophyta;Magnoliopsida;eudicotyledons;Gunneridae;Pentapetalae;asterids;lamiids;Lamiales;Acanthaceae;Acanthoideae;Ruellieae;Strobilanthinae;Strobilanthes	Acanthaceae	Strobilanthes	Strobilanthes alternata	553	Partial	Zuniga,J.D., Gostel,M.R., Mulcahy,D.G., Barker,K., Funk,V.A. and Coddington,J.A.	Data Release: DNA Barcodes of Plant Species Collected for the Global Genome Initiative Gardens Project, National Museum of Natural History, Smithsonian Institution	Unpublished	-	2017-09-21
MF350007.1	Eukaryota;Viridiplantae;Streptophyta;Embryophyta;Tracheophyta;Spermatophyta;Magnoliopsida;eudicotyledons;Gunneridae;Pentapetalae;asterids;lamiids;Lamiales;Acanthaceae;Acanthoideae;Ruellieae;Strobilanthinae;Strobilanthes	Acanthaceae	Strobilanthes	Strobilanthes alternata	789	Partial	Zuniga,J.D., Gostel,M.R., Mulcahy,D.G., Barker,K., Funk,V.A. and Coddington,J.A.	Data Release: DNA Barcodes of Plant Species Collected for the Global Genome Initiative Gardens Project, National Museum of Natural History, Smithsonian Institution	Unpublished	-	2017-09-21
MT576695.1	Eukaryota;Viridiplantae;Streptophyta;Embryophyta;Tracheophyta;Spermatophyta;Magnoliopsida;eudicotyledons;Gunneridae;Pentapetalae;asterids;lamiids;Lamiales;Acanthaceae;Acanthoideae;Ruellieae;Strobilanthinae;Strobilanthes	Acanthaceae	Strobilanthes	Strobilanthes bantonensis	144591	Complete	Liu,C.	Analysis of the complete plastome of Stroblianthes bantonensis lindau	Unpublished	-	2020-06-30
MW044601.1	Eukaryota;Viridiplantae;Streptophyta;Embryophyta;Tracheophyta;Spermatophyta;Magnoliopsida;eudicotyledons;Gunneridae;Pentapetalae;asterids;lamiids;Lamiales;Acanthaceae;Acanthoideae;Ruellieae;Strobilanthinae;Strobilanthes	Acanthaceae	Strobilanthes	Strobilanthes biocullata	144012	Complete	Wang,Q.	The complete chloroplast genome of Strobilanthes biocullata (Acanthaceae)	Unpublished	-	2021-04-18
NC_060347.1	Eukaryota;Viridiplantae;Streptophyta;Embryophyta;Tracheophyta;Spermatophyta;Magnoliopsida;eudicotyledons;Gunneridae;Pentapetalae;asterids;lamiids;Lamiales;Acanthaceae;Acanthoideae;Ruellieae;Strobilanthinae;Strobilanthes	Acanthaceae	Strobilanthes	Strobilanthes biocullata	144012	Complete	Wang,Q.	The complete chloroplast genome of Strobilanthes biocullata (Acanthaceae)	Unpublished	-	2023-04-03
MW599987.1	Eukaryota;Viridiplantae;Streptophyta;Embryophyta;Tracheophyta;Spermatophyta;Magnoliopsida;eudicotyledons;Gunneridae;Pentapetalae;asterids;lamiids;Lamiales;Acanthaceae;Acanthoideae;Ruellieae;Strobilanthinae;Strobilanthes	Acanthaceae	Strobilanthes	Strobilanthes crispa	144987	Complete	Wan,G.	Direct Submission	Submitted (12-FEB-2021) Shanghai Key Laboratory of Molecular Imaging, Shanghai University of Medicine and Health Sciences, Shanghai, Shanghai, China	-	2021-04-24
MG874806.1	Eukaryota;Viridiplantae;Streptophyta;Embryophyta;Tracheophyta;Spermatophyta;Magnoliopsida;eudicotyledons;Gunneridae;Pentapetalae;asterids;lamiids;Lamiales;Acanthaceae;Acanthoideae;Ruellieae;Strobilanthinae;Strobilanthes	Acanthaceae	Strobilanthes	Strobilanthes cusia	144133	Complete	Chen,H., Shao,J., Zhang,H., Jiang,M., Huang,L., Zhang,Z., Yang,D., He,M., Ronaghi,M., Luo,X., Sun,B., Wu,W. and Liu,C.	Sequencing and Analysis of Strobilanthes cusia (Nees) Kuntze Chloroplast Genome Revealed the Rare Simultaneous Contraction and Expansion of the Inverted Repeat Region in Angiosperm	Front Plant Sci 14 (2018) In press	-	2018-03-27
NC_037485.1	Eukaryota;Viridiplantae;Streptophyta;Embryophyta;Tracheophyta;Spermatophyta;Magnoliopsida;eudicotyledons;Gunneridae;Pentapetalae;asterids;lamiids;Lamiales;Acanthaceae;Acanthoideae;Ruellieae;Strobilanthinae;Strobilanthes	Acanthaceae	Strobilanthes	Strobilanthes cusia	144133	Complete	Chen,H., Shao,J., Zhang,H., Jiang,M., Huang,L., Zhang,Z., Yang,D., He,M., Ronaghi,M., Luo,X., Sun,B., Wu,W. and Liu,C.	Sequencing and Analysis of Strobilanthes cusia (Nees) Kuntze Chloroplast Genome Revealed the Rare Simultaneous Contraction and Expansion of the Inverted Repeat Region in Angiosperm	Front Plant Sci 14 (2018) In press	-	2023-04-03
MZ707519.1	Eukaryota;Viridiplantae;Streptophyta;Embryophyta;Tracheophyta;Spermatophyta;Magnoliopsida;eudicotyledons;Gunneridae;Pentapetalae;asterids;lamiids;Lamiales;Acanthaceae;Acanthoideae;Ruellieae;Strobilanthinae;Strobilanthes	Acanthaceae	Strobilanthes	Strobilanthes diandra	144542	Unknown	Rajapakse,N., Samarakoon,H., Chandrasekara,B., Hathurusinghe,B., Wijesundara,S. and Bandaranayake,P.	Complete chloroplast genome sequences of selected species of genus Strobilanthes in Sri Lanka, comparative analysis and phylogenetic relationships	Unpublished	-	2022-10-08
MF348829.1	Eukaryota;Viridiplantae;Streptophyta;Embryophyta;Tracheophyta;Spermatophyta;Magnoliopsida;eudicotyledons;Gunneridae;Pentapetalae;asterids;lamiids;Lamiales;Acanthaceae;Acanthoideae;Ruellieae;Strobilanthinae;Strobilanthes	Acanthaceae	Strobilanthes	Strobilanthes gossypina	513	Partial	Zuniga,J.D., Gostel,M.R., Mulcahy,D.G., Barker,K., Funk,V.A. and Coddington,J.A.	Data Release: DNA Barcodes of Plant Species Collected for the Global Genome Initiative Gardens Project, National Museum of Natural History, Smithsonian Institution	Unpublished	-	2017-09-21
MF349322.1	Eukaryota;Viridiplantae;Streptophyta;Embryophyta;Tracheophyta;Spermatophyta;Magnoliopsida;eudicotyledons;Gunneridae;Pentapetalae;asterids;lamiids;Lamiales;Acanthaceae;Acanthoideae;Ruellieae;Strobilanthinae;Strobilanthes	Acanthaceae	Strobilanthes	Strobilanthes gossypina	553	Partial	Zuniga,J.D., Gostel,M.R., Mulcahy,D.G., Barker,K., Funk,V.A. and Coddington,J.A.	Data Release: DNA Barcodes of Plant Species Collected for the Global Genome Initiative Gardens Project, National Museum of Natural History, Smithsonian Institution	Unpublished	-	2017-09-21
MF349863.1	Eukaryota;Viridiplantae;Streptophyta;Embryophyta;Tracheophyta;Spermatophyta;Magnoliopsida;eudicotyledons;Gunneridae;Pentapetalae;asterids;lamiids;Lamiales;Acanthaceae;Acanthoideae;Ruellieae;Strobilanthinae;Strobilanthes	Acanthaceae	Strobilanthes	Strobilanthes gossypina	830	Partial	Zuniga,J.D., Gostel,M.R., Mulcahy,D.G., Barker,K., Funk,V.A. and Coddington,J.A.	Data Release: DNA Barcodes of Plant Species Collected for the Global Genome Initiative Gardens Project, National Museum of Natural History, Smithsonian Institution	Unpublished	-	2017-09-21
MZ707513.1	Eukaryota;Viridiplantae;Streptophyta;Embryophyta;Tracheophyta;Spermatophyta;Magnoliopsida;eudicotyledons;Gunneridae;Pentapetalae;asterids;lamiids;Lamiales;Acanthaceae;Acanthoideae;Ruellieae;Strobilanthinae;Strobilanthes	Acanthaceae	Strobilanthes	Strobilanthes gossypina	145110	Unknown	Rajapakse,N., Samarakoon,H., Chandrasekara,B., Hathurusinghe,B., Wijesundara,S. and Bandaranayake,P.	Complete chloroplast genome sequences of selected species of genus Strobilanthes in Sri Lanka, comparative analysis and phylogenetic relationships	Unpublished	-	2022-10-08
MZ707512.1	Eukaryota;Viridiplantae;Streptophyta;Embryophyta;Tracheophyta;Spermatophyta;Magnoliopsida;eudicotyledons;Gunneridae;Pentapetalae;asterids;lamiids;Lamiales;Acanthaceae;Acanthoideae;Ruellieae;Strobilanthinae;Strobilanthes	Acanthaceae	Strobilanthes	Strobilanthes habracanthoides	144768	Unknown	Rajapakse,N., Samarakoon,H., Chandrasekara,B., Hathurusinghe,B., Wijesundara,S. and Bandaranayake,P.	Complete chloroplast genome sequences of selected species of genus Strobilanthes in Sri Lanka, comparative analysis and phylogenetic relationships	Unpublished	-	2022-10-08
MZ707511.1	Eukaryota;Viridiplantae;Streptophyta;Embryophyta;Tracheophyta;Spermatophyta;Magnoliopsida;eudicotyledons;Gunneridae;Pentapetalae;asterids;lamiids;Lamiales;Acanthaceae;Acanthoideae;Ruellieae;Strobilanthinae;Strobilanthes	Acanthaceae	Strobilanthes	Strobilanthes hamiltoniana	144541	Unknown	Rajapakse,N., Samarakoon,H., Chandrasekara,B., Hathurusinghe,B., Wijesundara,S. and Bandaranayake,P.	Complete chloroplast genome sequences of selected species of genus Strobilanthes in Sri Lanka, comparative analysis and phylogenetic relationships	Unpublished	-	2022-10-08
MZ707517.1	Eukaryota;Viridiplantae;Streptophyta;Embryophyta;Tracheophyta;Spermatophyta;Magnoliopsida;eudicotyledons;Gunneridae;Pentapetalae;asterids;lamiids;Lamiales;Acanthaceae;Acanthoideae;Ruellieae;Strobilanthinae;Strobilanthes	Acanthaceae	Strobilanthes	Strobilanthes laxa	144795	Unknown	Rajapakse,N., Samarakoon,H., Chandrasekara,B., Hathurusinghe,B., Wijesundara,S. and Bandaranayake,P.	Complete chloroplast genome sequences of selected species of genus Strobilanthes in Sri Lanka, comparative analysis and phylogenetic relationships	Unpublished	-	2022-10-08
MW802211.1	Eukaryota;Viridiplantae;Streptophyta;Embryophyta;Tracheophyta;Spermatophyta;Magnoliopsida;eudicotyledons;Gunneridae;Pentapetalae;asterids;lamiids;Lamiales;Acanthaceae;Acanthoideae;Ruellieae;Strobilanthinae;Strobilanthes	Acanthaceae	Strobilanthes	Strobilanthes lupulina	144647	Complete	Rajapakse,N.	Direct Submission	Submitted (24-MAR-2021) Wildlife Conservation, Department of Wildlife Conservation, No. 811/A, Jayanthipura Road, Battaramulla, Colombo, Western 10120, Sri Lanka	-	2022-09-17
NC_066801.1	Eukaryota;Viridiplantae;Streptophyta;Embryophyta;Tracheophyta;Spermatophyta;Magnoliopsida;eudicotyledons;Gunneridae;Pentapetalae;asterids;lamiids;Lamiales;Acanthaceae;Acanthoideae;Ruellieae;Strobilanthinae;Strobilanthes	Acanthaceae	Strobilanthes	Strobilanthes lupulina	144647	Complete	-	Direct Submission	Submitted (28-OCT-2022) National Center for Biotechnology Information, NIH, Bethesda, MD 20894, USA	-	2023-04-13
MW411189.1	Eukaryota;Viridiplantae;Streptophyta;Embryophyta;Tracheophyta;Spermatophyta;Magnoliopsida;eudicotyledons;Gunneridae;Pentapetalae;asterids;lamiids;Lamiales;Acanthaceae;Acanthoideae;Ruellieae;Strobilanthinae;Strobilanthes	Acanthaceae	Strobilanthes	Strobilanthes medahinnensis	144893	Complete	Nilanthi,R.M.R., Samarakoon,H., Jayawardana,N., Wijesundara,S. and Bandaranayake,P.C.G.	Strobilanthes medahinnensis (Acanthaceae) a new species, based on morphological and molecular data, from the Peak Wilderness Nature Reserve, Sri Lanka	Phytotaxa 514 (1), 26-38 (2021)	-	2021-09-25
NC_058776.1	Eukaryota;Viridiplantae;Streptophyta;Embryophyta;Tracheophyta;Spermatophyta;Magnoliopsida;eudicotyledons;Gunneridae;Pentapetalae;asterids;lamiids;Lamiales;Acanthaceae;Acanthoideae;Ruellieae;Strobilanthinae;Strobilanthes	Acanthaceae	Strobilanthes	Strobilanthes medahinnensis	144893	Complete	Nilanthi,R.M.R., Samarakoon,H., Jayawardana,N., Wijesundara,S. and Bandaranayake,P.C.G.	Strobilanthes medahinnensis (Acanthaceae) a new species, based on morphological and molecular data, from the Peak Wilderness Nature Reserve, Sri Lanka	Phytotaxa 514 (1), 26-38 (2021)	-	2023-04-03
MZ707510.1	Eukaryota;Viridiplantae;Streptophyta;Embryophyta;Tracheophyta;Spermatophyta;Magnoliopsida;eudicotyledons;Gunneridae;Pentapetalae;asterids;lamiids;Lamiales;Acanthaceae;Acanthoideae;Ruellieae;Strobilanthinae;Strobilanthes	Acanthaceae	Strobilanthes	Strobilanthes pulcherrima	144996	Unknown	Rajapakse,N., Samarakoon,H., Chandrasekara,B., Hathurusinghe,B., Wijesundara,S. and Bandaranayake,P.	Complete chloroplast genome sequences of selected species of genus Strobilanthes in Sri Lanka, comparative analysis and phylogenetic relationships	Unpublished	-	2022-10-08
MZ707516.1	Eukaryota;Viridiplantae;Streptophyta;Embryophyta;Tracheophyta;Spermatophyta;Magnoliopsida;eudicotyledons;Gunneridae;Pentapetalae;asterids;lamiids;Lamiales;Acanthaceae;Acanthoideae;Ruellieae;Strobilanthinae;Strobilanthes	Acanthaceae	Strobilanthes	Strobilanthes rhamnifolia	144641	Unknown	Rajapakse,N., Samarakoon,H., Chandrasekara,B., Hathurusinghe,B., Wijesundara,S. and Bandaranayake,P.	Complete chloroplast genome sequences of selected species of genus Strobilanthes in Sri Lanka, comparative analysis and phylogenetic relationships	Unpublished	-	2022-10-08
MZ707515.1	Eukaryota;Viridiplantae;Streptophyta;Embryophyta;Tracheophyta;Spermatophyta;Magnoliopsida;eudicotyledons;Gunneridae;Pentapetalae;asterids;lamiids;Lamiales;Acanthaceae;Acanthoideae;Ruellieae;Strobilanthinae;Strobilanthes	Acanthaceae	Strobilanthes	Strobilanthes schomburgkii	144847	Unknown	Rajapakse,N., Samarakoon,H., Chandrasekara,B., Hathurusinghe,B., Wijesundara,S. and Bandaranayake,P.	Complete chloroplast genome sequences of selected species of genus Strobilanthes in Sri Lanka, comparative analysis and phylogenetic relationships	Unpublished	-	2022-10-08
MZ707514.1	Eukaryota;Viridiplantae;Streptophyta;Embryophyta;Tracheophyta;Spermatophyta;Magnoliopsida;eudicotyledons;Gunneridae;Pentapetalae;asterids;lamiids;Lamiales;Acanthaceae;Acanthoideae;Ruellieae;Strobilanthinae;Strobilanthes	Acanthaceae	Strobilanthes	Strobilanthes sexennis	144677	Unknown	Rajapakse,N., Samarakoon,H., Chandrasekara,B., Hathurusinghe,B., Wijesundara,S. and Bandaranayake,P.	Complete chloroplast genome sequences of selected species of genus Strobilanthes in Sri Lanka, comparative analysis and phylogenetic relationships	Unpublished	-	2022-10-08
MW802212.1	Eukaryota;Viridiplantae;Streptophyta;Embryophyta;Tracheophyta;Spermatophyta;Magnoliopsida;eudicotyledons;Gunneridae;Pentapetalae;asterids;lamiids;Lamiales;Acanthaceae;Acanthoideae;Ruellieae;Strobilanthinae;Strobilanthes	Acanthaceae	Strobilanthes	Strobilanthes sp. RMRNR-2022a	144616	Complete	Rajapakse,N.	Direct Submission	Submitted (24-MAR-2021) Wildlife Conservation, Department of Wildlife Conservation, No. 811/A, Jayanthipura Road, Battaramulla, Colombo, Western 10120, Sri Lanka	-	2022-09-17
MW525447.1	Eukaryota;Viridiplantae;Streptophyta;Embryophyta;Tracheophyta;Spermatophyta;Magnoliopsida;eudicotyledons;Gunneridae;Pentapetalae;asterids;lamiids;Lamiales;Acanthaceae;Acanthoideae;Ruellieae;Strobilanthinae;Strobilanthes	Acanthaceae	Strobilanthes	Strobilanthes tonkinensis	144765	Complete	Fang,L.	The complete chloroplast genome sequence of Strobilanthes tonkinensis Lindau	Unpublished	-	2021-03-30
NC_059902.1	Eukaryota;Viridiplantae;Streptophyta;Embryophyta;Tracheophyta;Spermatophyta;Magnoliopsida;eudicotyledons;Gunneridae;Pentapetalae;asterids;lamiids;Lamiales;Acanthaceae;Acanthoideae;Ruellieae;Strobilanthinae;Strobilanthes	Acanthaceae	Strobilanthes	Strobilanthes tonkinensis	144765	Complete	Fang,L.	The complete chloroplast genome sequence of Strobilanthes tonkinensis Lindau	Unpublished	-	2023-04-03
MZ707518.1	Eukaryota;Viridiplantae;Streptophyta;Embryophyta;Tracheophyta;Spermatophyta;Magnoliopsida;eudicotyledons;Gunneridae;Pentapetalae;asterids;lamiids;Lamiales;Acanthaceae;Acanthoideae;Ruellieae;Strobilanthinae;Strobilanthes	Acanthaceae	Strobilanthes	Strobilanthes walkeri	144917	Unknown	Rajapakse,N., Samarakoon,H., Chandrasekara,B., Hathurusinghe,B., Wijesundara,S. and Bandaranayake,P.	Complete chloroplast genome sequences of selected species of genus Strobilanthes in Sri Lanka, comparative analysis and phylogenetic relationships	Unpublished	-	2022-10-08
OK469501.1	Eukaryota;Viridiplantae;Streptophyta;Embryophyta;Tracheophyta;Spermatophyta;Magnoliopsida;eudicotyledons;Gunneridae;Pentapetalae;asterids;lamiids;Lamiales;Acanthaceae;Acanthoideae;Justicieae;Tetramerium	Acanthaceae	Tetramerium	Tetramerium sp. Gostel 535	368	Unknown	Steier,J.E. and Gostel,M.R.	DNA Barcodes from the Global Genome Initiative for Gardens Program in Texas	Unpublished	-	2022-02-04
OL537770.1	Eukaryota;Viridiplantae;Streptophyta;Embryophyta;Tracheophyta;Spermatophyta;Magnoliopsida;eudicotyledons;Gunneridae;Pentapetalae;asterids;lamiids;Lamiales;Acanthaceae;Acanthoideae;Justicieae;Tetramerium	Acanthaceae	Tetramerium	Tetramerium sp. Gostel 535	553	Partial	Steier,J. and Gostel,M.	Barcodes from the Global Genome Initiative for Gardens Program in Texas	Unpublished	-	2022-02-04
MZ555773.1	Eukaryota;Viridiplantae;Streptophyta;Embryophyta;Tracheophyta;Spermatophyta;Magnoliopsida;eudicotyledons;Gunneridae;Pentapetalae;asterids;lamiids;Lamiales;Acanthaceae;Thunbergioideae;Thunbergia	Acanthaceae	Thunbergia	Thunbergia erecta	152202	Complete	Tian,L.	the complete chloroplast genome sequence of thunbergia erecta (Benth.) T. Anders. (acanthaceae)	Unpublished	-	2021-08-28
OL312101.1	Eukaryota;Viridiplantae;Streptophyta;Embryophyta;Tracheophyta;Spermatophyta;Magnoliopsida;eudicotyledons;Gunneridae;Pentapetalae;asterids;lamiids;Lamiales;Acanthaceae;Thunbergioideae;Thunbergia	Acanthaceae	Thunbergia	Thunbergia erecta	521	Unknown	Steier,J.E. and Carlsen,M.	Barcodes from the Global Genome Initiative for Gardens at Missouri Botanical Garden	Unpublished	-	2022-02-04
OL537147.1	Eukaryota;Viridiplantae;Streptophyta;Embryophyta;Tracheophyta;Spermatophyta;Magnoliopsida;eudicotyledons;Gunneridae;Pentapetalae;asterids;lamiids;Lamiales;Acanthaceae;Thunbergioideae;Thunbergia	Acanthaceae	Thunbergia	Thunbergia erecta	553	Partial	Steier,J. and Carlsen,M.	Barcodes from the Global Genome Initiative for Gardens at Missouri Botanical Garden	Unpublished	-	2022-02-04
OL690189.1	Eukaryota;Viridiplantae;Streptophyta;Embryophyta;Tracheophyta;Spermatophyta;Magnoliopsida;eudicotyledons;Gunneridae;Pentapetalae;asterids;lamiids;Lamiales;Acanthaceae;Thunbergioideae;Thunbergia	Acanthaceae	Thunbergia	Thunbergia erecta	834	Partial	Steier,J. and Carlsen,M.	Barcodes from the Global Genome Initiative for Gardens at Missouri Botanical Garden	Unpublished	-	2022-01-03
OK469591.1	Eukaryota;Viridiplantae;Streptophyta;Embryophyta;Tracheophyta;Spermatophyta;Magnoliopsida;eudicotyledons;Gunneridae;Pentapetalae;asterids;lamiids;Lamiales;Acanthaceae;Acanthoideae;Justicieae;Yeatesia	Acanthaceae	Yeatesia	Yeatesia platystegia	346	Unknown	Steier,J.E. and Gostel,M.R.	DNA Barcodes from the Global Genome Initiative for Gardens Program in Texas	Unpublished	-	2022-02-04
OL537796.1	Eukaryota;Viridiplantae;Streptophyta;Embryophyta;Tracheophyta;Spermatophyta;Magnoliopsida;eudicotyledons;Gunneridae;Pentapetalae;asterids;lamiids;Lamiales;Acanthaceae;Acanthoideae;Justicieae;Yeatesia	Acanthaceae	Yeatesia	Yeatesia platystegia	553	Partial	Steier,J. and Gostel,M.	Barcodes from the Global Genome Initiative for Gardens Program in Texas	Unpublished	-	2022-02-04
OL537985.1	Eukaryota;Viridiplantae;Streptophyta;Embryophyta;Tracheophyta;Spermatophyta;Magnoliopsida;eudicotyledons;Gunneridae;Pentapetalae;asterids;lamiids;Lamiales;Acanthaceae;Acanthoideae;Justicieae;Yeatesia	Acanthaceae	Yeatesia	Yeatesia platystegia	829	Partial	Steier,J. and Gostel,M.	Barcodes from the Global Genome Initiative for Gardens Program in Texas	Unpublished	-	2022-02-04
OL312312.1	Eukaryota;Viridiplantae;Streptophyta;Embryophyta;Tracheophyta;Spermatophyta;Magnoliopsida;eudicotyledons;Gunneridae;Pentapetalae;asterids;lamiids;Lamiales;Acanthaceae;Acanthoideae;Justicieae;Dianthera;Dianthera pectoralis	Acanthaceae	[Justicia]	[Justicia] pectoralis var. stenophylla	353	Unknown	Steier,J.E. and Carlsen,M.	Barcodes from the Global Genome Initiative for Gardens at Missouri Botanical Garden	Unpublished	-	2022-02-04
MH708163.1	Eukaryota;Viridiplantae;Streptophyta;Embryophyta;Tracheophyta;Spermatophyta;Magnoliopsida;eudicotyledons;Gunneridae;Pentapetalae;rosids;fabids;Malpighiales;Achariaceae;Pangieae;Hydnocarpus	Achariaceae	Hydnocarpus	Hydnocarpus hainanensis	163330	Complete	Chen,C.-R., Wang,J.-H., Zhao,K.-K., Zhu,Z.-X. and Wang,H.-F.	Complete plastome sequence of Hydnocarpus hainanensis Merr (Achariaceae): an endemic #vulnerable# tree in South China	Mitochondrial DNA B Resour 3 (2), 1042-1043 (2018)	-	2019-06-15
NC_042720.1	Eukaryota;Viridiplantae;Streptophyta;Embryophyta;Tracheophyta;Spermatophyta;Magnoliopsida;eudicotyledons;Gunneridae;Pentapetalae;rosids;fabids;Malpighiales;Achariaceae;Pangieae;Hydnocarpus	Achariaceae	Hydnocarpus	Hydnocarpus hainanensis	163330	Complete	Chen,C.-R., Wang,J.-H., Zhao,K.-K., Zhu,Z.-X. and Wang,H.-F.	Complete plastome sequence of Hydnocarpus hainanensis Merr (Achariaceae): an endemic #vulnerable# tree in South China	Mitochondrial DNA B Resour 3 (2), 1042-1043 (2018)	-	2023-04-03
MH286322.1	Eukaryota;Viridiplantae;Streptophyta;Embryophyta;Tracheophyta;Spermatophyta;Magnoliopsida;eudicotyledons;Gunneridae;Pentapetalae;Caryophyllales;Achatocarpaceae;Phaulothamnus	Achatocarpaceae	Phaulothamnus	Phaulothamnus spinescens	157537	Partial	Yao,G., Jin,J.J., Li,H.T., Yang,J.B., Shiva Mandala,V., Croley,M., Mostow,R., Douglas,N.A., Chase,M.W., Christenhusz,M.J., Soltis,D.E., Soltis,P.S., Smith,S.A., Brockington,S.F., Moore,M.J., Yi,T.S. and Li,D.Z.	Plastid phylogenomic insights into the evolution of Caryophyllales	Mol. Phylogenet. Evol. (2019) In press	30735725	2019-02-24
DQ069337.1	Eukaryota;Viridiplantae;Streptophyta;Embryophyta;Tracheophyta;Spermatophyta;Magnoliopsida;Liliopsida;Acoraceae;Acorus	Acoraceae	Acorus	Acorus americanus	1518	Partial	Leebens-Mack,J., Raubeson,L.A., Cui,L., Kuehl,J.V., Fourcade,M.H., Chumley,T.W., Boore,J.L., Jansen,R.K. and depamphilis,C.W.	Identifying the basal angiosperm node in chloroplast genome phylogenies: sampling one's way out of the Felsenstein zone	Mol. Biol. Evol. 22 (10), 1948-1963 (2005)	15944438	2016-07-26
DQ069343.1	Eukaryota;Viridiplantae;Streptophyta;Embryophyta;Tracheophyta;Spermatophyta;Magnoliopsida;Liliopsida;Acoraceae;Acorus	Acoraceae	Acorus	Acorus americanus	1494	Partial	Leebens-Mack,J., Raubeson,L.A., Cui,L., Kuehl,J.V., Fourcade,M.H., Chumley,T.W., Boore,J.L., Jansen,R.K. and depamphilis,C.W.	Identifying the basal angiosperm node in chloroplast genome phylogenies: sampling one's way out of the Felsenstein zone	Mol. Biol. Evol. 22 (10), 1948-1963 (2005)	15944438	2016-07-26
DQ069349.1	Eukaryota;Viridiplantae;Streptophyta;Embryophyta;Tracheophyta;Spermatophyta;Magnoliopsida;Liliopsida;Acoraceae;Acorus	Acoraceae	Acorus	Acorus americanus	186	Partial	Leebens-Mack,J., Raubeson,L.A., Cui,L., Kuehl,J.V., Fourcade,M.H., Chumley,T.W., Boore,J.L., Jansen,R.K. and depamphilis,C.W.	Identifying the basal angiosperm node in chloroplast genome phylogenies: sampling one's way out of the Felsenstein zone	Mol. Biol. Evol. 22 (10), 1948-1963 (2005)	15944438	2016-07-26
DQ069355.1	Eukaryota;Viridiplantae;Streptophyta;Embryophyta;Tracheophyta;Spermatophyta;Magnoliopsida;Liliopsida;Acoraceae;Acorus	Acoraceae	Acorus	Acorus americanus	585	Partial	Leebens-Mack,J., Raubeson,L.A., Cui,L., Kuehl,J.V., Fourcade,M.H., Chumley,T.W., Boore,J.L., Jansen,R.K. and depamphilis,C.W.	Identifying the basal angiosperm node in chloroplast genome phylogenies: sampling one's way out of the Felsenstein zone	Mol. Biol. Evol. 22 (10), 1948-1963 (2005)	15944438	2016-07-26
DQ069361.1	Eukaryota;Viridiplantae;Streptophyta;Embryophyta;Tracheophyta;Spermatophyta;Magnoliopsida;Liliopsida;Acoraceae;Acorus	Acoraceae	Acorus	Acorus americanus	690	Partial	Leebens-Mack,J., Raubeson,L.A., Cui,L., Kuehl,J.V., Fourcade,M.H., Chumley,T.W., Boore,J.L., Jansen,R.K. and depamphilis,C.W.	Identifying the basal angiosperm node in chloroplast genome phylogenies: sampling one's way out of the Felsenstein zone	Mol. Biol. Evol. 22 (10), 1948-1963 (2005)	15944438	2016-07-26
DQ069367.1	Eukaryota;Viridiplantae;Streptophyta;Embryophyta;Tracheophyta;Spermatophyta;Magnoliopsida;Liliopsida;Acoraceae;Acorus	Acoraceae	Acorus	Acorus americanus	948	Partial	Leebens-Mack,J., Raubeson,L.A., Cui,L., Kuehl,J.V., Fourcade,M.H., Chumley,T.W., Boore,J.L., Jansen,R.K. and depamphilis,C.W.	Identifying the basal angiosperm node in chloroplast genome phylogenies: sampling one's way out of the Felsenstein zone	Mol. Biol. Evol. 22 (10), 1948-1963 (2005)	15944438	2016-07-26
DQ069373.1	Eukaryota;Viridiplantae;Streptophyta;Embryophyta;Tracheophyta;Spermatophyta;Magnoliopsida;Liliopsida;Acoraceae;Acorus	Acoraceae	Acorus	Acorus americanus	741	Partial	Leebens-Mack,J., Raubeson,L.A., Cui,L., Kuehl,J.V., Fourcade,M.H., Chumley,T.W., Boore,J.L., Jansen,R.K. and depamphilis,C.W.	Identifying the basal angiosperm node in chloroplast genome phylogenies: sampling one's way out of the Felsenstein zone	Mol. Biol. Evol. 22 (10), 1948-1963 (2005)	15944438	2016-07-26
DQ069379.1	Eukaryota;Viridiplantae;Streptophyta;Embryophyta;Tracheophyta;Spermatophyta;Magnoliopsida;Liliopsida;Acoraceae;Acorus	Acoraceae	Acorus	Acorus americanus	243	Partial	Leebens-Mack,J., Raubeson,L.A., Cui,L., Kuehl,J.V., Fourcade,M.H., Chumley,T.W., Boore,J.L., Jansen,R.K. and depamphilis,C.W.	Identifying the basal angiosperm node in chloroplast genome phylogenies: sampling one's way out of the Felsenstein zone	Mol. Biol. Evol. 22 (10), 1948-1963 (2005)	15944438	2016-07-26
DQ069385.1	Eukaryota;Viridiplantae;Streptophyta;Embryophyta;Tracheophyta;Spermatophyta;Magnoliopsida;Liliopsida;Acoraceae;Acorus	Acoraceae	Acorus	Acorus americanus	552	Partial	Leebens-Mack,J., Raubeson,L.A., Cui,L., Kuehl,J.V., Fourcade,M.H., Chumley,T.W., Boore,J.L., Jansen,R.K. and depamphilis,C.W.	Identifying the basal angiosperm node in chloroplast genome phylogenies: sampling one's way out of the Felsenstein zone	Mol. Biol. Evol. 22 (10), 1948-1963 (2005)	15944438	2016-07-26
DQ069391.1	Eukaryota;Viridiplantae;Streptophyta;Embryophyta;Tracheophyta;Spermatophyta;Magnoliopsida;Liliopsida;Acoraceae;Acorus	Acoraceae	Acorus	Acorus americanus	399	Partial	Leebens-Mack,J., Raubeson,L.A., Cui,L., Kuehl,J.V., Fourcade,M.H., Chumley,T.W., Boore,J.L., Jansen,R.K. and depamphilis,C.W.	Identifying the basal angiosperm node in chloroplast genome phylogenies: sampling one's way out of the Felsenstein zone	Mol. Biol. Evol. 22 (10), 1948-1963 (2005)	15944438	2016-07-26
DQ069397.1	Eukaryota;Viridiplantae;Streptophyta;Embryophyta;Tracheophyta;Spermatophyta;Magnoliopsida;Liliopsida;Acoraceae;Acorus	Acoraceae	Acorus	Acorus americanus	171	Partial	Leebens-Mack,J., Raubeson,L.A., Cui,L., Kuehl,J.V., Fourcade,M.H., Chumley,T.W., Boore,J.L., Jansen,R.K. and depamphilis,C.W.	Identifying the basal angiosperm node in chloroplast genome phylogenies: sampling one's way out of the Felsenstein zone	Mol. Biol. Evol. 22 (10), 1948-1963 (2005)	15944438	2016-07-26
DQ069403.1	Eukaryota;Viridiplantae;Streptophyta;Embryophyta;Tracheophyta;Spermatophyta;Magnoliopsida;Liliopsida;Acoraceae;Acorus	Acoraceae	Acorus	Acorus americanus	351	Partial	Leebens-Mack,J., Raubeson,L.A., Cui,L., Kuehl,J.V., Fourcade,M.H., Chumley,T.W., Boore,J.L., Jansen,R.K. and depamphilis,C.W.	Identifying the basal angiosperm node in chloroplast genome phylogenies: sampling one's way out of the Felsenstein zone	Mol. Biol. Evol. 22 (10), 1948-1963 (2005)	15944438	2016-07-26
DQ069409.1	Eukaryota;Viridiplantae;Streptophyta;Embryophyta;Tracheophyta;Spermatophyta;Magnoliopsida;Liliopsida;Acoraceae;Acorus	Acoraceae	Acorus	Acorus americanus	816	Partial	Leebens-Mack,J., Raubeson,L.A., Cui,L., Kuehl,J.V., Fourcade,M.H., Chumley,T.W., Boore,J.L., Jansen,R.K. and depamphilis,C.W.	Identifying the basal angiosperm node in chloroplast genome phylogenies: sampling one's way out of the Felsenstein zone	Mol. Biol. Evol. 22 (10), 1948-1963 (2005)	15944438	2016-07-26
DQ069415.1	Eukaryota;Viridiplantae;Streptophyta;Embryophyta;Tracheophyta;Spermatophyta;Magnoliopsida;Liliopsida;Acoraceae;Acorus	Acoraceae	Acorus	Acorus americanus	390	Partial	Leebens-Mack,J., Raubeson,L.A., Cui,L., Kuehl,J.V., Fourcade,M.H., Chumley,T.W., Boore,J.L., Jansen,R.K. and depamphilis,C.W.	Identifying the basal angiosperm node in chloroplast genome phylogenies: sampling one's way out of the Felsenstein zone	Mol. Biol. Evol. 22 (10), 1948-1963 (2005)	15944438	2016-07-26
DQ069421.1	Eukaryota;Viridiplantae;Streptophyta;Embryophyta;Tracheophyta;Spermatophyta;Magnoliopsida;Liliopsida;Acoraceae;Acorus	Acoraceae	Acorus	Acorus americanus	366	Partial	Leebens-Mack,J., Raubeson,L.A., Cui,L., Kuehl,J.V., Fourcade,M.H., Chumley,T.W., Boore,J.L., Jansen,R.K. and depamphilis,C.W.	Identifying the basal angiosperm node in chloroplast genome phylogenies: sampling one's way out of the Felsenstein zone	Mol. Biol. Evol. 22 (10), 1948-1963 (2005)	15944438	2016-07-26
DQ069427.1	Eukaryota;Viridiplantae;Streptophyta;Embryophyta;Tracheophyta;Spermatophyta;Magnoliopsida;Liliopsida;Acoraceae;Acorus	Acoraceae	Acorus	Acorus americanus	1011	Partial	Leebens-Mack,J., Raubeson,L.A., Cui,L., Kuehl,J.V., Fourcade,M.H., Chumley,T.W., Boore,J.L., Jansen,R.K. and depamphilis,C.W.	Identifying the basal angiosperm node in chloroplast genome phylogenies: sampling one's way out of the Felsenstein zone	Mol. Biol. Evol. 22 (10), 1948-1963 (2005)	15944438	2016-07-26
DQ069433.1	Eukaryota;Viridiplantae;Streptophyta;Embryophyta;Tracheophyta;Spermatophyta;Magnoliopsida;Liliopsida;Acoraceae;Acorus	Acoraceae	Acorus	Acorus americanus	111	Partial	Leebens-Mack,J., Raubeson,L.A., Cui,L., Kuehl,J.V., Fourcade,M.H., Chumley,T.W., Boore,J.L., Jansen,R.K. and depamphilis,C.W.	Identifying the basal angiosperm node in chloroplast genome phylogenies: sampling one's way out of the Felsenstein zone	Mol. Biol. Evol. 22 (10), 1948-1963 (2005)	15944438	2016-07-26
DQ069439.1	Eukaryota;Viridiplantae;Streptophyta;Embryophyta;Tracheophyta;Spermatophyta;Magnoliopsida;Liliopsida;Acoraceae;Acorus	Acoraceae	Acorus	Acorus americanus	198	Partial	Leebens-Mack,J., Raubeson,L.A., Cui,L., Kuehl,J.V., Fourcade,M.H., Chumley,T.W., Boore,J.L., Jansen,R.K. and depamphilis,C.W.	Identifying the basal angiosperm node in chloroplast genome phylogenies: sampling one's way out of the Felsenstein zone	Mol. Biol. Evol. 22 (10), 1948-1963 (2005)	15944438	2016-07-26
DQ069445.1	Eukaryota;Viridiplantae;Streptophyta;Embryophyta;Tracheophyta;Spermatophyta;Magnoliopsida;Liliopsida;Acoraceae;Acorus	Acoraceae	Acorus	Acorus americanus	465	Partial	Leebens-Mack,J., Raubeson,L.A., Cui,L., Kuehl,J.V., Fourcade,M.H., Chumley,T.W., Boore,J.L., Jansen,R.K. and depamphilis,C.W.	Identifying the basal angiosperm node in chloroplast genome phylogenies: sampling one's way out of the Felsenstein zone	Mol. Biol. Evol. 22 (10), 1948-1963 (2005)	15944438	2016-07-26
DQ069451.1	Eukaryota;Viridiplantae;Streptophyta;Embryophyta;Tracheophyta;Spermatophyta;Magnoliopsida;Liliopsida;Acoraceae;Acorus	Acoraceae	Acorus	Acorus americanus	603	Partial	Leebens-Mack,J., Raubeson,L.A., Cui,L., Kuehl,J.V., Fourcade,M.H., Chumley,T.W., Boore,J.L., Jansen,R.K. and depamphilis,C.W.	Identifying the basal angiosperm node in chloroplast genome phylogenies: sampling one's way out of the Felsenstein zone	Mol. Biol. Evol. 22 (10), 1948-1963 (2005)	15944438	2016-07-26
DQ069457.1	Eukaryota;Viridiplantae;Streptophyta;Embryophyta;Tracheophyta;Spermatophyta;Magnoliopsida;Liliopsida;Acoraceae;Acorus	Acoraceae	Acorus	Acorus americanus	654	Partial	Leebens-Mack,J., Raubeson,L.A., Cui,L., Kuehl,J.V., Fourcade,M.H., Chumley,T.W., Boore,J.L., Jansen,R.K. and depamphilis,C.W.	Identifying the basal angiosperm node in chloroplast genome phylogenies: sampling one's way out of the Felsenstein zone	Mol. Biol. Evol. 22 (10), 1948-1963 (2005)	15944438	2016-07-26
DQ069463.1	Eukaryota;Viridiplantae;Streptophyta;Embryophyta;Tracheophyta;Spermatophyta;Magnoliopsida;Liliopsida;Acoraceae;Acorus	Acoraceae	Acorus	Acorus americanus	705	Partial	Leebens-Mack,J., Raubeson,L.A., Cui,L., Kuehl,J.V., Fourcade,M.H., Chumley,T.W., Boore,J.L., Jansen,R.K. and depamphilis,C.W.	Identifying the basal angiosperm node in chloroplast genome phylogenies: sampling one's way out of the Felsenstein zone	Mol. Biol. Evol. 22 (10), 1948-1963 (2005)	15944438	2016-07-26
DQ069469.1	Eukaryota;Viridiplantae;Streptophyta;Embryophyta;Tracheophyta;Spermatophyta;Magnoliopsida;Liliopsida;Acoraceae;Acorus	Acoraceae	Acorus	Acorus americanus	276	Partial	Leebens-Mack,J., Raubeson,L.A., Cui,L., Kuehl,J.V., Fourcade,M.H., Chumley,T.W., Boore,J.L., Jansen,R.K. and depamphilis,C.W.	Identifying the basal angiosperm node in chloroplast genome phylogenies: sampling one's way out of the Felsenstein zone	Mol. Biol. Evol. 22 (10), 1948-1963 (2005)	15944438	2016-07-26
DQ069475.1	Eukaryota;Viridiplantae;Streptophyta;Embryophyta;Tracheophyta;Spermatophyta;Magnoliopsida;Liliopsida;Acoraceae;Acorus	Acoraceae	Acorus	Acorus americanus	303	Partial	Leebens-Mack,J., Raubeson,L.A., Cui,L., Kuehl,J.V., Fourcade,M.H., Chumley,T.W., Boore,J.L., Jansen,R.K. and depamphilis,C.W.	Identifying the basal angiosperm node in chloroplast genome phylogenies: sampling one's way out of the Felsenstein zone	Mol. Biol. Evol. 22 (10), 1948-1963 (2005)	15944438	2016-07-26
DQ069481.1	Eukaryota;Viridiplantae;Streptophyta;Embryophyta;Tracheophyta;Spermatophyta;Magnoliopsida;Liliopsida;Acoraceae;Acorus	Acoraceae	Acorus	Acorus americanus	270	Partial	Leebens-Mack,J., Raubeson,L.A., Cui,L., Kuehl,J.V., Fourcade,M.H., Chumley,T.W., Boore,J.L., Jansen,R.K. and depamphilis,C.W.	Identifying the basal angiosperm node in chloroplast genome phylogenies: sampling one's way out of the Felsenstein zone	Mol. Biol. Evol. 22 (10), 1948-1963 (2005)	15944438	2016-07-26
DQ069487.1	Eukaryota;Viridiplantae;Streptophyta;Embryophyta;Tracheophyta;Spermatophyta;Magnoliopsida;Liliopsida;Acoraceae;Acorus	Acoraceae	Acorus	Acorus americanus	300	Partial	Leebens-Mack,J., Raubeson,L.A., Cui,L., Kuehl,J.V., Fourcade,M.H., Chumley,T.W., Boore,J.L., Jansen,R.K. and depamphilis,C.W.	Identifying the basal angiosperm node in chloroplast genome phylogenies: sampling one's way out of the Felsenstein zone	Mol. Biol. Evol. 22 (10), 1948-1963 (2005)	15944438	2016-07-26
DQ069493.1	Eukaryota;Viridiplantae;Streptophyta;Embryophyta;Tracheophyta;Spermatophyta;Magnoliopsida;Liliopsida;Acoraceae;Acorus	Acoraceae	Acorus	Acorus americanus	345	Partial	Leebens-Mack,J., Raubeson,L.A., Cui,L., Kuehl,J.V., Fourcade,M.H., Chumley,T.W., Boore,J.L., Jansen,R.K. and depamphilis,C.W.	Identifying the basal angiosperm node in chloroplast genome phylogenies: sampling one's way out of the Felsenstein zone	Mol. Biol. Evol. 22 (10), 1948-1963 (2005)	15944438	2016-07-26
DQ069499.1	Eukaryota;Viridiplantae;Streptophyta;Embryophyta;Tracheophyta;Spermatophyta;Magnoliopsida;Liliopsida;Acoraceae;Acorus	Acoraceae	Acorus	Acorus americanus	1428	Partial	Leebens-Mack,J., Raubeson,L.A., Cui,L., Kuehl,J.V., Fourcade,M.H., Chumley,T.W., Boore,J.L., Jansen,R.K. and depamphilis,C.W.	Identifying the basal angiosperm node in chloroplast genome phylogenies: sampling one's way out of the Felsenstein zone	Mol. Biol. Evol. 22 (10), 1948-1963 (2005)	15944438	2016-07-26
DQ069505.1	Eukaryota;Viridiplantae;Streptophyta;Embryophyta;Tracheophyta;Spermatophyta;Magnoliopsida;Liliopsida;Acoraceae;Acorus	Acoraceae	Acorus	Acorus americanus	105	Partial	Leebens-Mack,J., Raubeson,L.A., Cui,L., Kuehl,J.V., Fourcade,M.H., Chumley,T.W., Boore,J.L., Jansen,R.K. and depamphilis,C.W.	Identifying the basal angiosperm node in chloroplast genome phylogenies: sampling one's way out of the Felsenstein zone	Mol. Biol. Evol. 22 (10), 1948-1963 (2005)	15944438	2016-07-26
DQ069511.1	Eukaryota;Viridiplantae;Streptophyta;Embryophyta;Tracheophyta;Spermatophyta;Magnoliopsida;Liliopsida;Acoraceae;Acorus	Acoraceae	Acorus	Acorus americanus	129	Partial	Leebens-Mack,J., Raubeson,L.A., Cui,L., Kuehl,J.V., Fourcade,M.H., Chumley,T.W., Boore,J.L., Jansen,R.K. and depamphilis,C.W.	Identifying the basal angiosperm node in chloroplast genome phylogenies: sampling one's way out of the Felsenstein zone	Mol. Biol. Evol. 22 (10), 1948-1963 (2005)	15944438	2016-07-26
DQ069517.1	Eukaryota;Viridiplantae;Streptophyta;Embryophyta;Tracheophyta;Spermatophyta;Magnoliopsida;Liliopsida;Acoraceae;Acorus	Acoraceae	Acorus	Acorus americanus	552	Partial	Leebens-Mack,J., Raubeson,L.A., Cui,L., Kuehl,J.V., Fourcade,M.H., Chumley,T.W., Boore,J.L., Jansen,R.K. and depamphilis,C.W.	Identifying the basal angiosperm node in chloroplast genome phylogenies: sampling one's way out of the Felsenstein zone	Mol. Biol. Evol. 22 (10), 1948-1963 (2005)	15944438	2016-07-26
DQ069523.1	Eukaryota;Viridiplantae;Streptophyta;Embryophyta;Tracheophyta;Spermatophyta;Magnoliopsida;Liliopsida;Acoraceae;Acorus	Acoraceae	Acorus	Acorus americanus	510	Partial	Leebens-Mack,J., Raubeson,L.A., Cui,L., Kuehl,J.V., Fourcade,M.H., Chumley,T.W., Boore,J.L., Jansen,R.K. and depamphilis,C.W.	Identifying the basal angiosperm node in chloroplast genome phylogenies: sampling one's way out of the Felsenstein zone	Mol. Biol. Evol. 22 (10), 1948-1963 (2005)	15944438	2016-07-26
DQ069529.1	Eukaryota;Viridiplantae;Streptophyta;Embryophyta;Tracheophyta;Spermatophyta;Magnoliopsida;Liliopsida;Acoraceae;Acorus	Acoraceae	Acorus	Acorus americanus	393	Partial	Leebens-Mack,J., Raubeson,L.A., Cui,L., Kuehl,J.V., Fourcade,M.H., Chumley,T.W., Boore,J.L., Jansen,R.K. and depamphilis,C.W.	Identifying the basal angiosperm node in chloroplast genome phylogenies: sampling one's way out of the Felsenstein zone	Mol. Biol. Evol. 22 (10), 1948-1963 (2005)	15944438	2016-07-26
DQ069535.1	Eukaryota;Viridiplantae;Streptophyta;Embryophyta;Tracheophyta;Spermatophyta;Magnoliopsida;Liliopsida;Acoraceae;Acorus	Acoraceae	Acorus	Acorus americanus	414	Partial	Leebens-Mack,J., Raubeson,L.A., Cui,L., Kuehl,J.V., Fourcade,M.H., Chumley,T.W., Boore,J.L., Jansen,R.K. and depamphilis,C.W.	Identifying the basal angiosperm node in chloroplast genome phylogenies: sampling one's way out of the Felsenstein zone	Mol. Biol. Evol. 22 (10), 1948-1963 (2005)	15944438	2016-07-26
DQ069541.1	Eukaryota;Viridiplantae;Streptophyta;Embryophyta;Tracheophyta;Spermatophyta;Magnoliopsida;Liliopsida;Acoraceae;Acorus	Acoraceae	Acorus	Acorus americanus	4158	Partial	Leebens-Mack,J., Raubeson,L.A., Cui,L., Kuehl,J.V., Fourcade,M.H., Chumley,T.W., Boore,J.L., Jansen,R.K. and depamphilis,C.W.	Identifying the basal angiosperm node in chloroplast genome phylogenies: sampling one's way out of the Felsenstein zone	Mol. Biol. Evol. 22 (10), 1948-1963 (2005)	15944438	2016-07-26
DQ069547.1	Eukaryota;Viridiplantae;Streptophyta;Embryophyta;Tracheophyta;Spermatophyta;Magnoliopsida;Liliopsida;Acoraceae;Acorus	Acoraceae	Acorus	Acorus americanus	2088	Partial	Leebens-Mack,J., Raubeson,L.A., Cui,L., Kuehl,J.V., Fourcade,M.H., Chumley,T.W., Boore,J.L., Jansen,R.K. and depamphilis,C.W.	Identifying the basal angiosperm node in chloroplast genome phylogenies: sampling one's way out of the Felsenstein zone	Mol. Biol. Evol. 22 (10), 1948-1963 (2005)	15944438	2016-07-26
DQ069553.1	Eukaryota;Viridiplantae;Streptophyta;Embryophyta;Tracheophyta;Spermatophyta;Magnoliopsida;Liliopsida;Acoraceae;Acorus	Acoraceae	Acorus	Acorus americanus	3204	Partial	Leebens-Mack,J., Raubeson,L.A., Cui,L., Kuehl,J.V., Fourcade,M.H., Chumley,T.W., Boore,J.L., Jansen,R.K. and depamphilis,C.W.	Identifying the basal angiosperm node in chloroplast genome phylogenies: sampling one's way out of the Felsenstein zone	Mol. Biol. Evol. 22 (10), 1948-1963 (2005)	15944438	2016-07-26
DQ069559.1	Eukaryota;Viridiplantae;Streptophyta;Embryophyta;Tracheophyta;Spermatophyta;Magnoliopsida;Liliopsida;Acoraceae;Acorus	Acoraceae	Acorus	Acorus americanus	111	Partial	Leebens-Mack,J., Raubeson,L.A., Cui,L., Kuehl,J.V., Fourcade,M.H., Chumley,T.W., Boore,J.L., Jansen,R.K. and depamphilis,C.W.	Identifying the basal angiosperm node in chloroplast genome phylogenies: sampling one's way out of the Felsenstein zone	Mol. Biol. Evol. 22 (10), 1948-1963 (2005)	15944438	2016-07-26
DQ069565.1	Eukaryota;Viridiplantae;Streptophyta;Embryophyta;Tracheophyta;Spermatophyta;Magnoliopsida;Liliopsida;Acoraceae;Acorus	Acoraceae	Acorus	Acorus americanus	474	Partial	Leebens-Mack,J., Raubeson,L.A., Cui,L., Kuehl,J.V., Fourcade,M.H., Chumley,T.W., Boore,J.L., Jansen,R.K. and depamphilis,C.W.	Identifying the basal angiosperm node in chloroplast genome phylogenies: sampling one's way out of the Felsenstein zone	Mol. Biol. Evol. 22 (10), 1948-1963 (2005)	15944438	2016-07-26
DQ069571.1	Eukaryota;Viridiplantae;Streptophyta;Embryophyta;Tracheophyta;Spermatophyta;Magnoliopsida;Liliopsida;Acoraceae;Acorus	Acoraceae	Acorus	Acorus americanus	651	Partial	Leebens-Mack,J., Raubeson,L.A., Cui,L., Kuehl,J.V., Fourcade,M.H., Chumley,T.W., Boore,J.L., Jansen,R.K. and depamphilis,C.W.	Identifying the basal angiosperm node in chloroplast genome phylogenies: sampling one's way out of the Felsenstein zone	Mol. Biol. Evol. 22 (10), 1948-1963 (2005)	15944438	2016-07-26
DQ069577.1	Eukaryota;Viridiplantae;Streptophyta;Embryophyta;Tracheophyta;Spermatophyta;Magnoliopsida;Liliopsida;Acoraceae;Acorus	Acoraceae	Acorus	Acorus americanus	960	Partial	Leebens-Mack,J., Raubeson,L.A., Cui,L., Kuehl,J.V., Fourcade,M.H., Chumley,T.W., Boore,J.L., Jansen,R.K. and depamphilis,C.W.	Identifying the basal angiosperm node in chloroplast genome phylogenies: sampling one's way out of the Felsenstein zone	Mol. Biol. Evol. 22 (10), 1948-1963 (2005)	15944438	2016-07-26
DQ069583.1	Eukaryota;Viridiplantae;Streptophyta;Embryophyta;Tracheophyta;Spermatophyta;Magnoliopsida;Liliopsida;Acoraceae;Acorus	Acoraceae	Acorus	Acorus americanus	1527	Partial	Leebens-Mack,J., Raubeson,L.A., Cui,L., Kuehl,J.V., Fourcade,M.H., Chumley,T.W., Boore,J.L., Jansen,R.K. and depamphilis,C.W.	Identifying the basal angiosperm node in chloroplast genome phylogenies: sampling one's way out of the Felsenstein zone	Mol. Biol. Evol. 22 (10), 1948-1963 (2005)	15944438	2016-07-26
DQ069589.1	Eukaryota;Viridiplantae;Streptophyta;Embryophyta;Tracheophyta;Spermatophyta;Magnoliopsida;Liliopsida;Acoraceae;Acorus	Acoraceae	Acorus	Acorus americanus	102	Partial	Leebens-Mack,J., Raubeson,L.A., Cui,L., Kuehl,J.V., Fourcade,M.H., Chumley,T.W., Boore,J.L., Jansen,R.K. and depamphilis,C.W.	Identifying the basal angiosperm node in chloroplast genome phylogenies: sampling one's way out of the Felsenstein zone	Mol. Biol. Evol. 22 (10), 1948-1963 (2005)	15944438	2016-07-26
DQ069595.1	Eukaryota;Viridiplantae;Streptophyta;Embryophyta;Tracheophyta;Spermatophyta;Magnoliopsida;Liliopsida;Acoraceae;Acorus	Acoraceae	Acorus	Acorus americanus	114	Partial	Leebens-Mack,J., Raubeson,L.A., Cui,L., Kuehl,J.V., Fourcade,M.H., Chumley,T.W., Boore,J.L., Jansen,R.K. and depamphilis,C.W.	Identifying the basal angiosperm node in chloroplast genome phylogenies: sampling one's way out of the Felsenstein zone	Mol. Biol. Evol. 22 (10), 1948-1963 (2005)	15944438	2016-07-26
DQ069601.1	Eukaryota;Viridiplantae;Streptophyta;Embryophyta;Tracheophyta;Spermatophyta;Magnoliopsida;Liliopsida;Acoraceae;Acorus	Acoraceae	Acorus	Acorus americanus	183	Partial	Leebens-Mack,J., Raubeson,L.A., Cui,L., Kuehl,J.V., Fourcade,M.H., Chumley,T.W., Boore,J.L., Jansen,R.K. and depamphilis,C.W.	Identifying the basal angiosperm node in chloroplast genome phylogenies: sampling one's way out of the Felsenstein zone	Mol. Biol. Evol. 22 (10), 1948-1963 (2005)	15944438	2016-07-26
DQ069607.1	Eukaryota;Viridiplantae;Streptophyta;Embryophyta;Tracheophyta;Spermatophyta;Magnoliopsida;Liliopsida;Acoraceae;Acorus	Acoraceae	Acorus	Acorus americanus	120	Partial	Leebens-Mack,J., Raubeson,L.A., Cui,L., Kuehl,J.V., Fourcade,M.H., Chumley,T.W., Boore,J.L., Jansen,R.K. and depamphilis,C.W.	Identifying the basal angiosperm node in chloroplast genome phylogenies: sampling one's way out of the Felsenstein zone	Mol. Biol. Evol. 22 (10), 1948-1963 (2005)	15944438	2016-07-26
DQ069613.1	Eukaryota;Viridiplantae;Streptophyta;Embryophyta;Tracheophyta;Spermatophyta;Magnoliopsida;Liliopsida;Acoraceae;Acorus	Acoraceae	Acorus	Acorus americanus	120	Partial	Leebens-Mack,J., Raubeson,L.A., Cui,L., Kuehl,J.V., Fourcade,M.H., Chumley,T.W., Boore,J.L., Jansen,R.K. and depamphilis,C.W.	Identifying the basal angiosperm node in chloroplast genome phylogenies: sampling one's way out of the Felsenstein zone	Mol. Biol. Evol. 22 (10), 1948-1963 (2005)	15944438	2016-07-26
DQ069619.1	Eukaryota;Viridiplantae;Streptophyta;Embryophyta;Tracheophyta;Spermatophyta;Magnoliopsida;Liliopsida;Acoraceae;Acorus	Acoraceae	Acorus	Acorus americanus	219	Partial	Leebens-Mack,J., Raubeson,L.A., Cui,L., Kuehl,J.V., Fourcade,M.H., Chumley,T.W., Boore,J.L., Jansen,R.K. and depamphilis,C.W.	Identifying the basal angiosperm node in chloroplast genome phylogenies: sampling one's way out of the Felsenstein zone	Mol. Biol. Evol. 22 (10), 1948-1963 (2005)	15944438	2016-07-26
DQ069625.1	Eukaryota;Viridiplantae;Streptophyta;Embryophyta;Tracheophyta;Spermatophyta;Magnoliopsida;Liliopsida;Acoraceae;Acorus	Acoraceae	Acorus	Acorus americanus	117	Partial	Leebens-Mack,J., Raubeson,L.A., Cui,L., Kuehl,J.V., Fourcade,M.H., Chumley,T.W., Boore,J.L., Jansen,R.K. and depamphilis,C.W.	Identifying the basal angiosperm node in chloroplast genome phylogenies: sampling one's way out of the Felsenstein zone	Mol. Biol. Evol. 22 (10), 1948-1963 (2005)	15944438	2016-07-26
DQ069631.1	Eukaryota;Viridiplantae;Streptophyta;Embryophyta;Tracheophyta;Spermatophyta;Magnoliopsida;Liliopsida;Acoraceae;Acorus	Acoraceae	Acorus	Acorus americanus	249	Partial	Leebens-Mack,J., Raubeson,L.A., Cui,L., Kuehl,J.V., Fourcade,M.H., Chumley,T.W., Boore,J.L., Jansen,R.K. and depamphilis,C.W.	Identifying the basal angiosperm node in chloroplast genome phylogenies: sampling one's way out of the Felsenstein zone	Mol. Biol. Evol. 22 (10), 1948-1963 (2005)	15944438	2016-07-26
DQ069637.1	Eukaryota;Viridiplantae;Streptophyta;Embryophyta;Tracheophyta;Spermatophyta;Magnoliopsida;Liliopsida;Acoraceae;Acorus	Acoraceae	Acorus	Acorus americanus	1059	Partial	Leebens-Mack,J., Raubeson,L.A., Cui,L., Kuehl,J.V., Fourcade,M.H., Chumley,T.W., Boore,J.L., Jansen,R.K. and depamphilis,C.W.	Identifying the basal angiosperm node in chloroplast genome phylogenies: sampling one's way out of the Felsenstein zone	Mol. Biol. Evol. 22 (10), 1948-1963 (2005)	15944438	2016-07-26
DQ069643.1	Eukaryota;Viridiplantae;Streptophyta;Embryophyta;Tracheophyta;Spermatophyta;Magnoliopsida;Liliopsida;Acoraceae;Acorus	Acoraceae	Acorus	Acorus americanus	1383	Partial	Leebens-Mack,J., Raubeson,L.A., Cui,L., Kuehl,J.V., Fourcade,M.H., Chumley,T.W., Boore,J.L., Jansen,R.K. and depamphilis,C.W.	Identifying the basal angiosperm node in chloroplast genome phylogenies: sampling one's way out of the Felsenstein zone	Mol. Biol. Evol. 22 (10), 1948-1963 (2005)	15944438	2016-07-26
DQ069649.1	Eukaryota;Viridiplantae;Streptophyta;Embryophyta;Tracheophyta;Spermatophyta;Magnoliopsida;Liliopsida;Acoraceae;Acorus	Acoraceae	Acorus	Acorus americanus	1521	Partial	Leebens-Mack,J., Raubeson,L.A., Cui,L., Kuehl,J.V., Fourcade,M.H., Chumley,T.W., Boore,J.L., Jansen,R.K. and depamphilis,C.W.	Identifying the basal angiosperm node in chloroplast genome phylogenies: sampling one's way out of the Felsenstein zone	Mol. Biol. Evol. 22 (10), 1948-1963 (2005)	15944438	2016-07-26
DQ069655.1	Eukaryota;Viridiplantae;Streptophyta;Embryophyta;Tracheophyta;Spermatophyta;Magnoliopsida;Liliopsida;Acoraceae;Acorus	Acoraceae	Acorus	Acorus americanus	1059	Partial	Leebens-Mack,J., Raubeson,L.A., Cui,L., Kuehl,J.V., Fourcade,M.H., Chumley,T.W., Boore,J.L., Jansen,R.K. and depamphilis,C.W.	Identifying the basal angiosperm node in chloroplast genome phylogenies: sampling one's way out of the Felsenstein zone	Mol. Biol. Evol. 22 (10), 1948-1963 (2005)	15944438	2016-07-26
DQ069661.1	Eukaryota;Viridiplantae;Streptophyta;Embryophyta;Tracheophyta;Spermatophyta;Magnoliopsida;Liliopsida;Acoraceae;Acorus	Acoraceae	Acorus	Acorus americanus	126	Partial	Leebens-Mack,J., Raubeson,L.A., Cui,L., Kuehl,J.V., Fourcade,M.H., Chumley,T.W., Boore,J.L., Jansen,R.K. and depamphilis,C.W.	Identifying the basal angiosperm node in chloroplast genome phylogenies: sampling one's way out of the Felsenstein zone	Mol. Biol. Evol. 22 (10), 1948-1963 (2005)	15944438	2016-07-26
DQ069667.1	Eukaryota;Viridiplantae;Streptophyta;Embryophyta;Tracheophyta;Spermatophyta;Magnoliopsida;Liliopsida;Acoraceae;Acorus	Acoraceae	Acorus	Acorus americanus	108	Partial	Leebens-Mack,J., Raubeson,L.A., Cui,L., Kuehl,J.V., Fourcade,M.H., Chumley,T.W., Boore,J.L., Jansen,R.K. and depamphilis,C.W.	Identifying the basal angiosperm node in chloroplast genome phylogenies: sampling one's way out of the Felsenstein zone	Mol. Biol. Evol. 22 (10), 1948-1963 (2005)	15944438	2016-07-26
DQ069673.1	Eukaryota;Viridiplantae;Streptophyta;Embryophyta;Tracheophyta;Spermatophyta;Magnoliopsida;Liliopsida;Acoraceae;Acorus	Acoraceae	Acorus	Acorus americanus	243	Partial	Leebens-Mack,J., Raubeson,L.A., Cui,L., Kuehl,J.V., Fourcade,M.H., Chumley,T.W., Boore,J.L., Jansen,R.K. and depamphilis,C.W.	Identifying the basal angiosperm node in chloroplast genome phylogenies: sampling one's way out of the Felsenstein zone	Mol. Biol. Evol. 22 (10), 1948-1963 (2005)	15944438	2016-07-26
DQ069679.1	Eukaryota;Viridiplantae;Streptophyta;Embryophyta;Tracheophyta;Spermatophyta;Magnoliopsida;Liliopsida;Acoraceae;Acorus	Acoraceae	Acorus	Acorus americanus	2202	Partial	Leebens-Mack,J., Raubeson,L.A., Cui,L., Kuehl,J.V., Fourcade,M.H., Chumley,T.W., Boore,J.L., Jansen,R.K. and depamphilis,C.W.	Identifying the basal angiosperm node in chloroplast genome phylogenies: sampling one's way out of the Felsenstein zone	Mol. Biol. Evol. 22 (10), 1948-1963 (2005)	15944438	2016-07-26
DQ069685.1	Eukaryota;Viridiplantae;Streptophyta;Embryophyta;Tracheophyta;Spermatophyta;Magnoliopsida;Liliopsida;Acoraceae;Acorus	Acoraceae	Acorus	Acorus americanus	2250	Partial	Leebens-Mack,J., Raubeson,L.A., Cui,L., Kuehl,J.V., Fourcade,M.H., Chumley,T.W., Boore,J.L., Jansen,R.K. and depamphilis,C.W.	Identifying the basal angiosperm node in chloroplast genome phylogenies: sampling one's way out of the Felsenstein zone	Mol. Biol. Evol. 22 (10), 1948-1963 (2005)	15944438	2016-07-26
DQ069691.1	Eukaryota;Viridiplantae;Streptophyta;Embryophyta;Tracheophyta;Spermatophyta;Magnoliopsida;Liliopsida;Acoraceae;Acorus	Acoraceae	Acorus	Acorus americanus	87	Partial	Leebens-Mack,J., Raubeson,L.A., Cui,L., Kuehl,J.V., Fourcade,M.H., Chumley,T.W., Boore,J.L., Jansen,R.K. and depamphilis,C.W.	Identifying the basal angiosperm node in chloroplast genome phylogenies: sampling one's way out of the Felsenstein zone	Mol. Biol. Evol. 22 (10), 1948-1963 (2005)	15944438	2016-07-26
DQ069697.1	Eukaryota;Viridiplantae;Streptophyta;Embryophyta;Tracheophyta;Spermatophyta;Magnoliopsida;Liliopsida;Acoraceae;Acorus	Acoraceae	Acorus	Acorus americanus	93	Partial	Leebens-Mack,J., Raubeson,L.A., Cui,L., Kuehl,J.V., Fourcade,M.H., Chumley,T.W., Boore,J.L., Jansen,R.K. and depamphilis,C.W.	Identifying the basal angiosperm node in chloroplast genome phylogenies: sampling one's way out of the Felsenstein zone	Mol. Biol. Evol. 22 (10), 1948-1963 (2005)	15944438	2016-07-26
EU016701.1	Eukaryota;Viridiplantae;Streptophyta;Embryophyta;Tracheophyta;Spermatophyta;Magnoliopsida;Liliopsida;Acoraceae;Acorus	Acoraceae	Acorus	Acorus americanus	537	Partial	Jansen,R.K., Cai,Z., Raubeson,L.A., Daniell,H., Depamphilis,C.W., Leebens-Mack,J., Muller,K.F., Guisinger-Bellian,M., Haberle,R.C., Hansen,A.K., Chumley,T.W., Lee,S.B., Peery,R., McNeal,J.R., Kuehl,J.V. and Boore,J.L.	Analysis of 81 genes from 64 plastid genomes resolves relationships in angiosperms and identifies genome-scale evolutionary patterns	Proc. Natl. Acad. Sci. U.S.A. 104 (49), 19369-19374 (2007)	18048330	2016-07-26
EU016702.1	Eukaryota;Viridiplantae;Streptophyta;Embryophyta;Tracheophyta;Spermatophyta;Magnoliopsida;Liliopsida;Acoraceae;Acorus	Acoraceae	Acorus	Acorus americanus	103	Partial	Jansen,R.K., Cai,Z., Raubeson,L.A., Daniell,H., Depamphilis,C.W., Leebens-Mack,J., Muller,K.F., Guisinger-Bellian,M., Haberle,R.C., Hansen,A.K., Chumley,T.W., Lee,S.B., Peery,R., McNeal,J.R., Kuehl,J.V. and Boore,J.L.	Analysis of 81 genes from 64 plastid genomes resolves relationships in angiosperms and identifies genome-scale evolutionary patterns	Proc. Natl. Acad. Sci. U.S.A. 104 (49), 19369-19374 (2007)	18048330	2007-12-07
EU016703.1	Eukaryota;Viridiplantae;Streptophyta;Embryophyta;Tracheophyta;Spermatophyta;Magnoliopsida;Liliopsida;Acoraceae;Acorus	Acoraceae	Acorus	Acorus americanus	2217	Partial	Jansen,R.K., Cai,Z., Raubeson,L.A., Daniell,H., Depamphilis,C.W., Leebens-Mack,J., Muller,K.F., Guisinger-Bellian,M., Haberle,R.C., Hansen,A.K., Chumley,T.W., Lee,S.B., Peery,R., McNeal,J.R., Kuehl,J.V. and Boore,J.L.	Analysis of 81 genes from 64 plastid genomes resolves relationships in angiosperms and identifies genome-scale evolutionary patterns	Proc. Natl. Acad. Sci. U.S.A. 104 (49), 19369-19374 (2007)	18048330	2016-07-26
EU016704.1	Eukaryota;Viridiplantae;Streptophyta;Embryophyta;Tracheophyta;Spermatophyta;Magnoliopsida;Liliopsida;Acoraceae;Acorus	Acoraceae	Acorus	Acorus americanus	121	Partial	Jansen,R.K., Cai,Z., Raubeson,L.A., Daniell,H., Depamphilis,C.W., Leebens-Mack,J., Muller,K.F., Guisinger-Bellian,M., Haberle,R.C., Hansen,A.K., Chumley,T.W., Lee,S.B., Peery,R., McNeal,J.R., Kuehl,J.V. and Boore,J.L.	Analysis of 81 genes from 64 plastid genomes resolves relationships in angiosperms and identifies genome-scale evolutionary patterns	Proc. Natl. Acad. Sci. U.S.A. 104 (49), 19369-19374 (2007)	18048330	2007-12-07
EU016705.1	Eukaryota;Viridiplantae;Streptophyta;Embryophyta;Tracheophyta;Spermatophyta;Magnoliopsida;Liliopsida;Acoraceae;Acorus	Acoraceae	Acorus	Acorus americanus	6228	Partial	Jansen,R.K., Cai,Z., Raubeson,L.A., Daniell,H., Depamphilis,C.W., Leebens-Mack,J., Muller,K.F., Guisinger-Bellian,M., Haberle,R.C., Hansen,A.K., Chumley,T.W., Lee,S.B., Peery,R., McNeal,J.R., Kuehl,J.V. and Boore,J.L.	Analysis of 81 genes from 64 plastid genomes resolves relationships in angiosperms and identifies genome-scale evolutionary patterns	Proc. Natl. Acad. Sci. U.S.A. 104 (49), 19369-19374 (2007)	18048330	2016-07-26
EU016706.1	Eukaryota;Viridiplantae;Streptophyta;Embryophyta;Tracheophyta;Spermatophyta;Magnoliopsida;Liliopsida;Acoraceae;Acorus	Acoraceae	Acorus	Acorus americanus	1200	Partial	Jansen,R.K., Cai,Z., Raubeson,L.A., Daniell,H., Depamphilis,C.W., Leebens-Mack,J., Muller,K.F., Guisinger-Bellian,M., Haberle,R.C., Hansen,A.K., Chumley,T.W., Lee,S.B., Peery,R., McNeal,J.R., Kuehl,J.V. and Boore,J.L.	Analysis of 81 genes from 64 plastid genomes resolves relationships in angiosperms and identifies genome-scale evolutionary patterns	Proc. Natl. Acad. Sci. U.S.A. 104 (49), 19369-19374 (2007)	18048330	2016-07-26
EU016707.1	Eukaryota;Viridiplantae;Streptophyta;Embryophyta;Tracheophyta;Spermatophyta;Magnoliopsida;Liliopsida;Acoraceae;Acorus	Acoraceae	Acorus	Acorus americanus	2812	Partial	Jansen,R.K., Cai,Z., Raubeson,L.A., Daniell,H., Depamphilis,C.W., Leebens-Mack,J., Muller,K.F., Guisinger-Bellian,M., Haberle,R.C., Hansen,A.K., Chumley,T.W., Lee,S.B., Peery,R., McNeal,J.R., Kuehl,J.V. and Boore,J.L.	Analysis of 81 genes from 64 plastid genomes resolves relationships in angiosperms and identifies genome-scale evolutionary patterns	Proc. Natl. Acad. Sci. U.S.A. 104 (49), 19369-19374 (2007)	18048330	2007-12-07
EU016708.1	Eukaryota;Viridiplantae;Streptophyta;Embryophyta;Tracheophyta;Spermatophyta;Magnoliopsida;Liliopsida;Acoraceae;Acorus	Acoraceae	Acorus	Acorus americanus	303	Partial	Jansen,R.K., Cai,Z., Raubeson,L.A., Daniell,H., Depamphilis,C.W., Leebens-Mack,J., Muller,K.F., Guisinger-Bellian,M., Haberle,R.C., Hansen,A.K., Chumley,T.W., Lee,S.B., Peery,R., McNeal,J.R., Kuehl,J.V. and Boore,J.L.	Analysis of 81 genes from 64 plastid genomes resolves relationships in angiosperms and identifies genome-scale evolutionary patterns	Proc. Natl. Acad. Sci. U.S.A. 104 (49), 19369-19374 (2007)	18048330	2016-07-26
EU016709.1	Eukaryota;Viridiplantae;Streptophyta;Embryophyta;Tracheophyta;Spermatophyta;Magnoliopsida;Liliopsida;Acoraceae;Acorus	Acoraceae	Acorus	Acorus americanus	231	Partial	Jansen,R.K., Cai,Z., Raubeson,L.A., Daniell,H., Depamphilis,C.W., Leebens-Mack,J., Muller,K.F., Guisinger-Bellian,M., Haberle,R.C., Hansen,A.K., Chumley,T.W., Lee,S.B., Peery,R., McNeal,J.R., Kuehl,J.V. and Boore,J.L.	Analysis of 81 genes from 64 plastid genomes resolves relationships in angiosperms and identifies genome-scale evolutionary patterns	Proc. Natl. Acad. Sci. U.S.A. 104 (49), 19369-19374 (2007)	18048330	2016-07-26
EU016710.1	Eukaryota;Viridiplantae;Streptophyta;Embryophyta;Tracheophyta;Spermatophyta;Magnoliopsida;Liliopsida;Acoraceae;Acorus	Acoraceae	Acorus	Acorus americanus	1500	Partial	Jansen,R.K., Cai,Z., Raubeson,L.A., Daniell,H., Depamphilis,C.W., Leebens-Mack,J., Muller,K.F., Guisinger-Bellian,M., Haberle,R.C., Hansen,A.K., Chumley,T.W., Lee,S.B., Peery,R., McNeal,J.R., Kuehl,J.V. and Boore,J.L.	Analysis of 81 genes from 64 plastid genomes resolves relationships in angiosperms and identifies genome-scale evolutionary patterns	Proc. Natl. Acad. Sci. U.S.A. 104 (49), 19369-19374 (2007)	18048330	2016-07-26
EU016711.1	Eukaryota;Viridiplantae;Streptophyta;Embryophyta;Tracheophyta;Spermatophyta;Magnoliopsida;Liliopsida;Acoraceae;Acorus	Acoraceae	Acorus	Acorus americanus	1491	Partial	Jansen,R.K., Cai,Z., Raubeson,L.A., Daniell,H., Depamphilis,C.W., Leebens-Mack,J., Muller,K.F., Guisinger-Bellian,M., Haberle,R.C., Hansen,A.K., Chumley,T.W., Lee,S.B., Peery,R., McNeal,J.R., Kuehl,J.V. and Boore,J.L.	Analysis of 81 genes from 64 plastid genomes resolves relationships in angiosperms and identifies genome-scale evolutionary patterns	Proc. Natl. Acad. Sci. U.S.A. 104 (49), 19369-19374 (2007)	18048330	2007-12-07
EU016712.1	Eukaryota;Viridiplantae;Streptophyta;Embryophyta;Tracheophyta;Spermatophyta;Magnoliopsida;Liliopsida;Acoraceae;Acorus	Acoraceae	Acorus	Acorus americanus	360	Partial	Jansen,R.K., Cai,Z., Raubeson,L.A., Daniell,H., Depamphilis,C.W., Leebens-Mack,J., Muller,K.F., Guisinger-Bellian,M., Haberle,R.C., Hansen,A.K., Chumley,T.W., Lee,S.B., Peery,R., McNeal,J.R., Kuehl,J.V. and Boore,J.L.	Analysis of 81 genes from 64 plastid genomes resolves relationships in angiosperms and identifies genome-scale evolutionary patterns	Proc. Natl. Acad. Sci. U.S.A. 104 (49), 19369-19374 (2007)	18048330	2016-07-26
EU016713.1	Eukaryota;Viridiplantae;Streptophyta;Embryophyta;Tracheophyta;Spermatophyta;Magnoliopsida;Liliopsida;Acoraceae;Acorus	Acoraceae	Acorus	Acorus americanus	1095	Partial	Jansen,R.K., Cai,Z., Raubeson,L.A., Daniell,H., Depamphilis,C.W., Leebens-Mack,J., Muller,K.F., Guisinger-Bellian,M., Haberle,R.C., Hansen,A.K., Chumley,T.W., Lee,S.B., Peery,R., McNeal,J.R., Kuehl,J.V. and Boore,J.L.	Analysis of 81 genes from 64 plastid genomes resolves relationships in angiosperms and identifies genome-scale evolutionary patterns	Proc. Natl. Acad. Sci. U.S.A. 104 (49), 19369-19374 (2007)	18048330	2016-07-26
EU016714.1	Eukaryota;Viridiplantae;Streptophyta;Embryophyta;Tracheophyta;Spermatophyta;Magnoliopsida;Liliopsida;Acoraceae;Acorus	Acoraceae	Acorus	Acorus americanus	279	Partial	Jansen,R.K., Cai,Z., Raubeson,L.A., Daniell,H., Depamphilis,C.W., Leebens-Mack,J., Muller,K.F., Guisinger-Bellian,M., Haberle,R.C., Hansen,A.K., Chumley,T.W., Lee,S.B., Peery,R., McNeal,J.R., Kuehl,J.V. and Boore,J.L.	Analysis of 81 genes from 64 plastid genomes resolves relationships in angiosperms and identifies genome-scale evolutionary patterns	Proc. Natl. Acad. Sci. U.S.A. 104 (49), 19369-19374 (2007)	18048330	2016-07-26
EU016715.1	Eukaryota;Viridiplantae;Streptophyta;Embryophyta;Tracheophyta;Spermatophyta;Magnoliopsida;Liliopsida;Acoraceae;Acorus	Acoraceae	Acorus	Acorus americanus	531	Partial	Jansen,R.K., Cai,Z., Raubeson,L.A., Daniell,H., Depamphilis,C.W., Leebens-Mack,J., Muller,K.F., Guisinger-Bellian,M., Haberle,R.C., Hansen,A.K., Chumley,T.W., Lee,S.B., Peery,R., McNeal,J.R., Kuehl,J.V. and Boore,J.L.	Analysis of 81 genes from 64 plastid genomes resolves relationships in angiosperms and identifies genome-scale evolutionary patterns	Proc. Natl. Acad. Sci. U.S.A. 104 (49), 19369-19374 (2007)	18048330	2016-07-26
EU016716.1	Eukaryota;Viridiplantae;Streptophyta;Embryophyta;Tracheophyta;Spermatophyta;Magnoliopsida;Liliopsida;Acoraceae;Acorus	Acoraceae	Acorus	Acorus americanus	891	Partial	Jansen,R.K., Cai,Z., Raubeson,L.A., Daniell,H., Depamphilis,C.W., Leebens-Mack,J., Muller,K.F., Guisinger-Bellian,M., Haberle,R.C., Hansen,A.K., Chumley,T.W., Lee,S.B., Peery,R., McNeal,J.R., Kuehl,J.V. and Boore,J.L.	Analysis of 81 genes from 64 plastid genomes resolves relationships in angiosperms and identifies genome-scale evolutionary patterns	Proc. Natl. Acad. Sci. U.S.A. 104 (49), 19369-19374 (2007)	18048330	2016-07-26
EU016717.1	Eukaryota;Viridiplantae;Streptophyta;Embryophyta;Tracheophyta;Spermatophyta;Magnoliopsida;Liliopsida;Acoraceae;Acorus	Acoraceae	Acorus	Acorus americanus	381	Partial	Jansen,R.K., Cai,Z., Raubeson,L.A., Daniell,H., Depamphilis,C.W., Leebens-Mack,J., Muller,K.F., Guisinger-Bellian,M., Haberle,R.C., Hansen,A.K., Chumley,T.W., Lee,S.B., Peery,R., McNeal,J.R., Kuehl,J.V. and Boore,J.L.	Analysis of 81 genes from 64 plastid genomes resolves relationships in angiosperms and identifies genome-scale evolutionary patterns	Proc. Natl. Acad. Sci. U.S.A. 104 (49), 19369-19374 (2007)	18048330	2016-07-26
EU016718.1	Eukaryota;Viridiplantae;Streptophyta;Embryophyta;Tracheophyta;Spermatophyta;Magnoliopsida;Liliopsida;Acoraceae;Acorus	Acoraceae	Acorus	Acorus americanus	1530	Partial	Jansen,R.K., Cai,Z., Raubeson,L.A., Daniell,H., Depamphilis,C.W., Leebens-Mack,J., Muller,K.F., Guisinger-Bellian,M., Haberle,R.C., Hansen,A.K., Chumley,T.W., Lee,S.B., Peery,R., McNeal,J.R., Kuehl,J.V. and Boore,J.L.	Analysis of 81 genes from 64 plastid genomes resolves relationships in angiosperms and identifies genome-scale evolutionary patterns	Proc. Natl. Acad. Sci. U.S.A. 104 (49), 19369-19374 (2007)	18048330	2016-07-26
EU016719.1	Eukaryota;Viridiplantae;Streptophyta;Embryophyta;Tracheophyta;Spermatophyta;Magnoliopsida;Liliopsida;Acoraceae;Acorus	Acoraceae	Acorus	Acorus americanus	474	Partial	Jansen,R.K., Cai,Z., Raubeson,L.A., Daniell,H., Depamphilis,C.W., Leebens-Mack,J., Muller,K.F., Guisinger-Bellian,M., Haberle,R.C., Hansen,A.K., Chumley,T.W., Lee,S.B., Peery,R., McNeal,J.R., Kuehl,J.V. and Boore,J.L.	Analysis of 81 genes from 64 plastid genomes resolves relationships in angiosperms and identifies genome-scale evolutionary patterns	Proc. Natl. Acad. Sci. U.S.A. 104 (49), 19369-19374 (2007)	18048330	2016-07-26
EU016720.1	Eukaryota;Viridiplantae;Streptophyta;Embryophyta;Tracheophyta;Spermatophyta;Magnoliopsida;Liliopsida;Acoraceae;Acorus	Acoraceae	Acorus	Acorus americanus	258	Partial	Jansen,R.K., Cai,Z., Raubeson,L.A., Daniell,H., Depamphilis,C.W., Leebens-Mack,J., Muller,K.F., Guisinger-Bellian,M., Haberle,R.C., Hansen,A.K., Chumley,T.W., Lee,S.B., Peery,R., McNeal,J.R., Kuehl,J.V. and Boore,J.L.	Analysis of 81 genes from 64 plastid genomes resolves relationships in angiosperms and identifies genome-scale evolutionary patterns	Proc. Natl. Acad. Sci. U.S.A. 104 (49), 19369-19374 (2007)	18048330	2016-07-26
EU273602.1	Eukaryota;Viridiplantae;Streptophyta;Embryophyta;Tracheophyta;Spermatophyta;Magnoliopsida;Liliopsida;Acoraceae;Acorus	Acoraceae	Acorus	Acorus americanus	153819	Complete	Peery,R.M., Chumley,T.W., Kuehl,J.V., Boore,J.L. and Raubeson,L.A.	The complete chloroplast genome of Acorus americanus	Unpublished	-	2016-11-10
NC_010093.1	Eukaryota;Viridiplantae;Streptophyta;Embryophyta;Tracheophyta;Spermatophyta;Magnoliopsida;Liliopsida;Acoraceae;Acorus	Acoraceae	Acorus	Acorus americanus	153819	Complete	Peery,R.M., Chumley,T.W., Kuehl,J.V., Boore,J.L. and Raubeson,L.A.	The complete chloroplast genome of Acorus americanus	Unpublished	-	2023-04-03
MN967014.1	Eukaryota;Viridiplantae;Streptophyta;Embryophyta;Tracheophyta;Spermatophyta;Magnoliopsida;Liliopsida;Acoraceae;Acorus	Acoraceae	Acorus	Acorus calamus	152876	Complete	Zhang,D.	Direct Submission	Submitted (17-JAN-2020) College of Landscape Architecture, Fujian Agriculture and Forestry University, 15th Shangxiadian Rd, Fuzhou, Fujian 350002, China	-	2022-11-08
MT755635.1	Eukaryota;Viridiplantae;Streptophyta;Embryophyta;Tracheophyta;Spermatophyta;Magnoliopsida;Liliopsida;Acoraceae;Acorus	Acoraceae	Acorus	Acorus calamus	153453	Complete	Ma,L., Jiang,S.Z., Lian,H., Xiong,Y.F., Liu,Z.J. and Chen,S.P.	The complete chloroplast genome sequence of Acorus tatarinowii (Araceae) from Fujian, China	Mitochondrial DNA B Resour 5 (3), 3159-3160 (2020)	33458094	2021-07-28
MN175740.1	Eukaryota;Viridiplantae;Streptophyta;Embryophyta;Tracheophyta;Spermatophyta;Magnoliopsida;Liliopsida;Acoraceae;Acorus	Acoraceae	Acorus	Acorus gramineus	152887	Complete	Zhu,X., Tang,X. and Yi,Y.	The complete chloroplast genome sequence of Acorus gramineus (Acoraceae)	Mitochondrial DNA B Resour 5 (1), 488-489 (2020)	33366615	2021-01-27
MN536753.1	Eukaryota;Viridiplantae;Streptophyta;Embryophyta;Tracheophyta;Spermatophyta;Magnoliopsida;Liliopsida;Acoraceae;Acorus	Acoraceae	Acorus	Acorus tatarinowii	153296	Complete	Yu,W.-B.	Complete plastome sequence of Acorus tatarinowii (Acoraceae), a traditional Dai medicinal plant from Xishuangbanna, Yunnan, China	Mitochondrial DNA B Resour (2019) In press	-	2019-11-23
NC_045294.1	Eukaryota;Viridiplantae;Streptophyta;Embryophyta;Tracheophyta;Spermatophyta;Magnoliopsida;Liliopsida;Acoraceae;Acorus	Acoraceae	Acorus	Acorus tatarinowii	153296	Complete	Yu,W.-B.	Complete plastome sequence of Acorus tatarinowii (Acoraceae), a traditional Dai medicinal plant from Xishuangbanna, Yunnan, China	Mitochondrial DNA B Resour (2019) In press	-	2023-04-03
AB006089.1	Eukaryota;Viridiplantae;Streptophyta;Embryophyta;Tracheophyta;Spermatophyta;Magnoliopsida;eudicotyledons;Gunneridae;Pentapetalae;asterids;Ericales;Actinidiaceae;Actinidia	Actinidiaceae	Actinidia	Actinidia arguta	93	Partial	Weising,K. and Gardner,R.C.	A set of conserved PCR primers for the analysis of simple sequence repeat polymorphisms in chloroplast genomes of dicotyledonous angiosperms	Genome 42 (1), 9-19 (1999)	10207998	2000-04-08
AB006090.1	Eukaryota;Viridiplantae;Streptophyta;Embryophyta;Tracheophyta;Spermatophyta;Magnoliopsida;eudicotyledons;Gunneridae;Pentapetalae;asterids;Ericales;Actinidiaceae;Actinidia	Actinidiaceae	Actinidia	Actinidia arguta	144	Unknown	Weising,K. and Gardner,R.C.	A set of conserved PCR primers for the analysis of simple sequence repeat polymorphisms in chloroplast genomes of dicotyledonous angiosperms	Genome 42 (1), 9-19 (1999)	10207998	2000-04-08
AB006091.1	Eukaryota;Viridiplantae;Streptophyta;Embryophyta;Tracheophyta;Spermatophyta;Magnoliopsida;eudicotyledons;Gunneridae;Pentapetalae;asterids;Ericales;Actinidiaceae;Actinidia	Actinidiaceae	Actinidia	Actinidia arguta	92	Unknown	Weising,K. and Gardner,R.C.	A set of conserved PCR primers for the analysis of simple sequence repeat polymorphisms in chloroplast genomes of dicotyledonous angiosperms	Genome 42 (1), 9-19 (1999)	10207998	2000-04-08
KY100978.1	Eukaryota;Viridiplantae;Streptophyta;Embryophyta;Tracheophyta;Spermatophyta;Magnoliopsida;eudicotyledons;Gunneridae;Pentapetalae;asterids;Ericales;Actinidiaceae;Actinidia	Actinidiaceae	Actinidia	Actinidia arguta	156484	Complete	Tang,P. and Yao,X.	Direct Submission	Submitted (05-NOV-2016) Wuhan Botany Garden, The Chinese of Sciences, Moshan, Wuchang, Wuhan, Hubei 430074, China	-	2017-04-19
MF521827.1	Eukaryota;Viridiplantae;Streptophyta;Embryophyta;Tracheophyta;Spermatophyta;Magnoliopsida;eudicotyledons;Gunneridae;Pentapetalae;asterids;Ericales;Actinidiaceae;Actinidia	Actinidiaceae	Actinidia	Actinidia arguta	156809	Complete	Li,W., Lu,Y., Xie,X., Li,B., Han,Y., Sun,T. and Liu,D.	The complete chloroplast genome sequence of Actinidia arguta: gene structure and genomic resources	Conserv Genet Resour (2018) In press	-	2017-12-12
MG744576.1	Eukaryota;Viridiplantae;Streptophyta;Embryophyta;Tracheophyta;Spermatophyta;Magnoliopsida;eudicotyledons;Gunneridae;Pentapetalae;asterids;Ericales;Actinidiaceae;Actinidia	Actinidiaceae	Actinidia	Actinidia arguta	157611	Complete	Lin,M., Qi,X., Chen,J., Sun,L., Zhong,Y., Fang,J. and Hu,C.	The complete chloroplast genome sequence of Actinidia arguta using the PacBio RS II platform	PLoS ONE 13 (5), e0197393 (2018)	29795601	2018-06-10
MT890912.1	Eukaryota;Viridiplantae;Streptophyta;Embryophyta;Tracheophyta;Spermatophyta;Magnoliopsida;eudicotyledons;Gunneridae;Pentapetalae;asterids;Ericales;Actinidiaceae;Actinidia	Actinidiaceae	Actinidia	Actinidia arguta	156729	Complete	Ding,F., Zhang,L., Wang,Y., Wu,Y., Wang,F., Zhao,Y. and Zhang,Y.	The complete chloroplast genome sequence of Actinidia arguta var. giraldii	Mitochondrial DNA B Resour 6 (2), 413-414 (2021)	33659696	2021-03-10
MT906797.1	Eukaryota;Viridiplantae;Streptophyta;Embryophyta;Tracheophyta;Spermatophyta;Magnoliopsida;eudicotyledons;Gunneridae;Pentapetalae;asterids;Ericales;Actinidiaceae;Actinidia	Actinidiaceae	Actinidia	Actinidia arguta	156726	Complete	Ding,F.B.	The complete chloroplast genome sequence of Actinidia arguta	Unpublished	-	2021-03-16
MT906798.1	Eukaryota;Viridiplantae;Streptophyta;Embryophyta;Tracheophyta;Spermatophyta;Magnoliopsida;eudicotyledons;Gunneridae;Pentapetalae;asterids;Ericales;Actinidiaceae;Actinidia	Actinidiaceae	Actinidia	Actinidia arguta	156913	Complete	Ding,F.B.	The complete chloroplast genome sequence of Actinidia arguta	Unpublished	-	2021-03-16
MT906799.1	Eukaryota;Viridiplantae;Streptophyta;Embryophyta;Tracheophyta;Spermatophyta;Magnoliopsida;eudicotyledons;Gunneridae;Pentapetalae;asterids;Ericales;Actinidiaceae;Actinidia	Actinidiaceae	Actinidia	Actinidia arguta	156782	Complete	Ding,F.B.	The complete chloroplast genome sequence of Actinidia arguta var. giraldii	Unpublished	-	2021-03-16
NC_034913.1	Eukaryota;Viridiplantae;Streptophyta;Embryophyta;Tracheophyta;Spermatophyta;Magnoliopsida;eudicotyledons;Gunneridae;Pentapetalae;asterids;Ericales;Actinidiaceae;Actinidia	Actinidiaceae	Actinidia	Actinidia arguta	156484	Complete	-	Direct Submission	Submitted (02-JUN-2017) National Center for Biotechnology Information, NIH, Bethesda, MD 20894, USA	-	2023-04-03
MK088177.1	Eukaryota;Viridiplantae;Streptophyta;Embryophyta;Tracheophyta;Spermatophyta;Magnoliopsida;eudicotyledons;Gunneridae;Pentapetalae;asterids;Ericales;Actinidiaceae;Actinidia	Actinidiaceae	Actinidia	Actinidia callosa var. henryi	156826	Complete	Wu,H., Li,M., Wang,D., Liu,H. and Xu,X.	The complete chloroplast genome sequence of Actinidia Callosa Var. Henryi	Mitochondrial DNA B Resour 4 (1), 652-653 (2019)	-	2019-06-30
NC_043861.1	Eukaryota;Viridiplantae;Streptophyta;Embryophyta;Tracheophyta;Spermatophyta;Magnoliopsida;eudicotyledons;Gunneridae;Pentapetalae;asterids;Ericales;Actinidiaceae;Actinidia	Actinidiaceae	Actinidia	Actinidia callosa var. henryi	156826	Complete	Wu,H., Li,M., Wang,D., Liu,H. and Xu,X.	The complete chloroplast genome sequence of Actinidia Callosa Var. Henryi	Mitochondrial DNA B Resour 4 (1), 652-653 (2019)	-	2023-04-03
MT700484.1	Eukaryota;Viridiplantae;Streptophyta;Embryophyta;Tracheophyta;Spermatophyta;Magnoliopsida;eudicotyledons;Gunneridae;Pentapetalae;asterids;Ericales;Actinidiaceae;Actinidia	Actinidiaceae	Actinidia	Actinidia callosa var. strigillosa	155957	Complete	Liu,Y., Xie,X. and Li,D.	Phylogenetic relationship and characterization of the complete chloroplast genome of Actinidia callosa var. strigillosa	Unpublished	-	2020-08-16
AB006092.1	Eukaryota;Viridiplantae;Streptophyta;Embryophyta;Tracheophyta;Spermatophyta;Magnoliopsida;eudicotyledons;Gunneridae;Pentapetalae;asterids;Ericales;Actinidiaceae;Actinidia	Actinidiaceae	Actinidia	Actinidia chinensis	92	Partial	Weising,K. and Gardner,R.C.	A set of conserved PCR primers for the analysis of simple sequence repeat polymorphisms in chloroplast genomes of dicotyledonous angiosperms	Genome 42 (1), 9-19 (1999)	10207998	2000-04-08
AB006093.1	Eukaryota;Viridiplantae;Streptophyta;Embryophyta;Tracheophyta;Spermatophyta;Magnoliopsida;eudicotyledons;Gunneridae;Pentapetalae;asterids;Ericales;Actinidiaceae;Actinidia	Actinidiaceae	Actinidia	Actinidia chinensis	147	Unknown	Weising,K. and Gardner,R.C.	A set of conserved PCR primers for the analysis of simple sequence repeat polymorphisms in chloroplast genomes of dicotyledonous angiosperms	Genome 42 (1), 9-19 (1999)	10207998	2000-04-08
AB006094.1	Eukaryota;Viridiplantae;Streptophyta;Embryophyta;Tracheophyta;Spermatophyta;Magnoliopsida;eudicotyledons;Gunneridae;Pentapetalae;asterids;Ericales;Actinidiaceae;Actinidia	Actinidiaceae	Actinidia	Actinidia chinensis	88	Unknown	Weising,K. and Gardner,R.C.	A set of conserved PCR primers for the analysis of simple sequence repeat polymorphisms in chloroplast genomes of dicotyledonous angiosperms	Genome 42 (1), 9-19 (1999)	10207998	2000-04-08
KP297242.1	Eukaryota;Viridiplantae;Streptophyta;Embryophyta;Tracheophyta;Spermatophyta;Magnoliopsida;eudicotyledons;Gunneridae;Pentapetalae;asterids;Ericales;Actinidiaceae;Actinidia	Actinidiaceae	Actinidia	Actinidia chinensis	156346	Complete	Yao,X., Tang,P., Li,Z., Li,D., Liu,Y. and Huang,H.	The First Complete Chloroplast Genome Sequences in Actinidiaceae: Genome Structure and Comparative Analysis	PLoS ONE 10 (6), E0129347 (2015)	26046631	2015-07-09
KP297243.1	Eukaryota;Viridiplantae;Streptophyta;Embryophyta;Tracheophyta;Spermatophyta;Magnoliopsida;eudicotyledons;Gunneridae;Pentapetalae;asterids;Ericales;Actinidiaceae;Actinidia	Actinidiaceae	Actinidia	Actinidia chinensis	156810	Complete	Yao,X., Tang,P., Li,Z., Li,D., Liu,Y. and Huang,H.	The First Complete Chloroplast Genome Sequences in Actinidiaceae: Genome Structure and Comparative Analysis	PLoS ONE 10 (6), E0129347 (2015)	26046631	2015-07-09
KP297245.1	Eukaryota;Viridiplantae;Streptophyta;Embryophyta;Tracheophyta;Spermatophyta;Magnoliopsida;eudicotyledons;Gunneridae;Pentapetalae;asterids;Ericales;Actinidiaceae;Actinidia	Actinidiaceae	Actinidia	Actinidia chinensis	157375	Complete	Yao,X., Tang,P., Li,Z., Li,D., Liu,Y. and Huang,H.	The First Complete Chloroplast Genome Sequences in Actinidiaceae: Genome Structure and Comparative Analysis	PLoS ONE 10 (6), E0129347 (2015)	26046631	2015-07-09
MT712168.1	Eukaryota;Viridiplantae;Streptophyta;Embryophyta;Tracheophyta;Spermatophyta;Magnoliopsida;eudicotyledons;Gunneridae;Pentapetalae;asterids;Ericales;Actinidiaceae;Actinidia	Actinidiaceae	Actinidia	Actinidia chinensis	156192	Complete	Jiang,B.	Direct Submission	Submitted (05-JUL-2020) Chinese Academy of Tropical Agricultural Sciences, HaiKou, China	-	2020-11-14
MT827080.1	Eukaryota;Viridiplantae;Streptophyta;Embryophyta;Tracheophyta;Spermatophyta;Magnoliopsida;eudicotyledons;Gunneridae;Pentapetalae;asterids;Ericales;Actinidiaceae;Actinidia	Actinidiaceae	Actinidia	Actinidia chinensis	156216	Complete	He,S.S. and Chen,Q.Q.	Complete Chloroplast Genome of Actinidia chinensis(hongyang)	Unpublished	-	2022-04-13
MW596239.1	Eukaryota;Viridiplantae;Streptophyta;Embryophyta;Tracheophyta;Spermatophyta;Magnoliopsida;eudicotyledons;Gunneridae;Pentapetalae;asterids;Ericales;Actinidiaceae;Actinidia	Actinidiaceae	Actinidia	Actinidia chinensis	156743	Complete	Liu,X.	Direct Submission	Submitted (11-FEB-2021) Chongqing University of Arts and Sciences, Chongqing, Chongqing, China	-	2021-08-11
MW596240.1	Eukaryota;Viridiplantae;Streptophyta;Embryophyta;Tracheophyta;Spermatophyta;Magnoliopsida;eudicotyledons;Gunneridae;Pentapetalae;asterids;Ericales;Actinidiaceae;Actinidia	Actinidiaceae	Actinidia	Actinidia chinensis	156267	Complete	Liu,X.	Unplished	Unpublished	-	2021-08-11
MZ424317.1	Eukaryota;Viridiplantae;Streptophyta;Embryophyta;Tracheophyta;Spermatophyta;Magnoliopsida;eudicotyledons;Gunneridae;Pentapetalae;asterids;Ericales;Actinidiaceae;Actinidia	Actinidiaceae	Actinidia	Actinidia chinensis	156322	Complete	Yan,H.H., Li,Q.Q., Wu,Z.Z. and Huang,X.X.	Direct Submission	Submitted (18-JUN-2021) School of life science, Guizhou Normal University, DaXue town, Guian New district, Guiyang, Guizhou 550025, China	-	2021-09-07
MZ959064.1	Eukaryota;Viridiplantae;Streptophyta;Embryophyta;Tracheophyta;Spermatophyta;Magnoliopsida;eudicotyledons;Gunneridae;Pentapetalae;asterids;Ericales;Actinidiaceae;Actinidia	Actinidiaceae	Actinidia	Actinidia chinensis	156450	Complete	Yang,J. and Liu,Y.	Direct Submission	Submitted (29-AUG-2021) Anhui Agricultural University, college of horticulture, 130 Changjiang West Road, Hefei, Anhui 230000, China	-	2021-12-25
NC_026690.1	Eukaryota;Viridiplantae;Streptophyta;Embryophyta;Tracheophyta;Spermatophyta;Magnoliopsida;eudicotyledons;Gunneridae;Pentapetalae;asterids;Ericales;Actinidiaceae;Actinidia	Actinidiaceae	Actinidia	Actinidia chinensis	156346	Complete	Yao,X., Tang,P., Li,Z., Li,D., Liu,Y. and Huang,H.	The First Complete Chloroplast Genome Sequences in Actinidiaceae: Genome Structure and Comparative Analysis	PLoS ONE 10 (6), E0129347 (2015)	26046631	2023-04-03
AB006095.1	Eukaryota;Viridiplantae;Streptophyta;Embryophyta;Tracheophyta;Spermatophyta;Magnoliopsida;eudicotyledons;Gunneridae;Pentapetalae;asterids;Ericales;Actinidiaceae;Actinidia	Actinidiaceae	Actinidia	Actinidia chrysantha	93	Partial	Weising,K. and Gardner,R.C.	A set of conserved PCR primers for the analysis of simple sequence repeat polymorphisms in chloroplast genomes of dicotyledonous angiosperms	Genome 42 (1), 9-19 (1999)	10207998	2000-04-08
AB006096.1	Eukaryota;Viridiplantae;Streptophyta;Embryophyta;Tracheophyta;Spermatophyta;Magnoliopsida;eudicotyledons;Gunneridae;Pentapetalae;asterids;Ericales;Actinidiaceae;Actinidia	Actinidiaceae	Actinidia	Actinidia chrysantha	148	Unknown	Weising,K. and Gardner,R.C.	A set of conserved PCR primers for the analysis of simple sequence repeat polymorphisms in chloroplast genomes of dicotyledonous angiosperms	Genome 42 (1), 9-19 (1999)	10207998	2000-04-08
AB006097.1	Eukaryota;Viridiplantae;Streptophyta;Embryophyta;Tracheophyta;Spermatophyta;Magnoliopsida;eudicotyledons;Gunneridae;Pentapetalae;asterids;Ericales;Actinidiaceae;Actinidia	Actinidiaceae	Actinidia	Actinidia chrysantha	89	Unknown	Weising,K. and Gardner,R.C.	A set of conserved PCR primers for the analysis of simple sequence repeat polymorphisms in chloroplast genomes of dicotyledonous angiosperms	Genome 42 (1), 9-19 (1999)	10207998	2000-04-08
MK550716.1	Eukaryota;Viridiplantae;Streptophyta;Embryophyta;Tracheophyta;Spermatophyta;Magnoliopsida;eudicotyledons;Gunneridae;Pentapetalae;asterids;Ericales;Actinidiaceae;Actinidia	Actinidiaceae	Actinidia	Actinidia cylindrica	224773	Complete	Ma,X. and Liu,H.	The complete chloroplast genome sequence of Actinidia cylindrica C. F. Liang	Mitochondrial DNA B Resour 4 (1), 1694-1695 (2019)	-	2020-01-18
MW038822.1	Eukaryota;Viridiplantae;Streptophyta;Embryophyta;Tracheophyta;Spermatophyta;Magnoliopsida;eudicotyledons;Gunneridae;Pentapetalae;asterids;Ericales;Actinidiaceae;Actinidia	Actinidiaceae	Actinidia	Actinidia cylindrica var. cylindrica	156074	Complete	Li,D.	The chloroplast genome of Actinidia cylindrica determined by high-throughput sequencing	Unpublished	-	2021-05-02
MT982434.1	Eukaryota;Viridiplantae;Streptophyta;Embryophyta;Tracheophyta;Spermatophyta;Magnoliopsida;eudicotyledons;Gunneridae;Pentapetalae;asterids;Ericales;Actinidiaceae;Actinidia	Actinidiaceae	Actinidia	Actinidia cylindrica var. reticulata	156879	Complete	Li,D.	The complete chloroplast genome of Actinidia reticulata	Unpublished	-	2021-05-02
KP297244.1	Eukaryota;Viridiplantae;Streptophyta;Embryophyta;Tracheophyta;Spermatophyta;Magnoliopsida;eudicotyledons;Gunneridae;Pentapetalae;asterids;Ericales;Actinidiaceae;Actinidia	Actinidiaceae	Actinidia	Actinidia deliciosa	156741	Complete	Yao,X., Tang,P., Li,Z., Li,D., Liu,Y. and Huang,H.	The First Complete Chloroplast Genome Sequences in Actinidiaceae: Genome Structure and Comparative Analysis	PLoS ONE 10 (6), E0129347 (2015)	26046631	2015-07-09
LC595653.1	Eukaryota;Viridiplantae;Streptophyta;Embryophyta;Tracheophyta;Spermatophyta;Magnoliopsida;eudicotyledons;Gunneridae;Pentapetalae;asterids;Ericales;Actinidiaceae;Actinidia	Actinidiaceae	Actinidia	Actinidia deliciosa	156122	Complete	Kim,D.	The complete chloroplast genome sequence of Actinidia deliciosa var haeson	Unpublished	-	2020-11-27
NC_026691.1	Eukaryota;Viridiplantae;Streptophyta;Embryophyta;Tracheophyta;Spermatophyta;Magnoliopsida;eudicotyledons;Gunneridae;Pentapetalae;asterids;Ericales;Actinidiaceae;Actinidia	Actinidiaceae	Actinidia	Actinidia deliciosa	156741	Complete	Yao,X., Tang,P., Li,Z., Li,D., Liu,Y. and Huang,H.	The First Complete Chloroplast Genome Sequences in Actinidiaceae: Genome Structure and Comparative Analysis	PLoS ONE 10 (6), E0129347 (2015)	26046631	2023-04-03
KY100979.1	Eukaryota;Viridiplantae;Streptophyta;Embryophyta;Tracheophyta;Spermatophyta;Magnoliopsida;eudicotyledons;Gunneridae;Pentapetalae;asterids;Ericales;Actinidiaceae;Actinidia	Actinidiaceae	Actinidia	Actinidia eriantha	156964	Complete	Tang,P. and Yao,X.	Direct Submission	Submitted (05-NOV-2016) Wuhan Botany Garden, The Chinese of Science, Moshan, Wuchang, Wuhan, Hubei 430074, China	-	2017-04-19
MZ959065.1	Eukaryota;Viridiplantae;Streptophyta;Embryophyta;Tracheophyta;Spermatophyta;Magnoliopsida;eudicotyledons;Gunneridae;Pentapetalae;asterids;Ericales;Actinidiaceae;Actinidia	Actinidiaceae	Actinidia	Actinidia eriantha	156964	Complete	Yang,J. and Liu,Y.	Direct Submission	Submitted (29-AUG-2021) Anhui Agricultural University, college of horticulture, 130 Changjiang West Road, Hefei, Anhui 230000, China	-	2021-12-25
NC_034914.1	Eukaryota;Viridiplantae;Streptophyta;Embryophyta;Tracheophyta;Spermatophyta;Magnoliopsida;eudicotyledons;Gunneridae;Pentapetalae;asterids;Ericales;Actinidiaceae;Actinidia	Actinidiaceae	Actinidia	Actinidia eriantha	156964	Complete	-	Direct Submission	Submitted (02-JUN-2017) National Center for Biotechnology Information, NIH, Bethesda, MD 20894, USA	-	2023-04-03
MN540960.1	Eukaryota;Viridiplantae;Streptophyta;Embryophyta;Tracheophyta;Spermatophyta;Magnoliopsida;eudicotyledons;Gunneridae;Pentapetalae;asterids;Ericales;Actinidiaceae;Actinidia	Actinidiaceae	Actinidia	Actinidia fulvicoma	157339	Complete	Zhang,F., Yan,Z., Xu,Y. and Lin,H.	The complete chloroplast genome of Actinidia fulvicoma	Mitochondrial DNA B Resour 4 (2), 4089-4090 (2019)	-	2020-08-16
NC_051888.1	Eukaryota;Viridiplantae;Streptophyta;Embryophyta;Tracheophyta;Spermatophyta;Magnoliopsida;eudicotyledons;Gunneridae;Pentapetalae;asterids;Ericales;Actinidiaceae;Actinidia	Actinidiaceae	Actinidia	Actinidia fulvicoma	157339	Complete	Zhang,F., Yan,Z., Xu,Y. and Lin,H.	The complete chloroplast genome of Actinidia fulvicoma	Mitochondrial DNA B Resour 4 (2), 4089-4090 (2019)	-	2023-04-03
MT740251.1	Eukaryota;Viridiplantae;Streptophyta;Embryophyta;Tracheophyta;Spermatophyta;Magnoliopsida;eudicotyledons;Gunneridae;Pentapetalae;asterids;Ericales;Actinidiaceae;Actinidia	Actinidiaceae	Actinidia	Actinidia hemsleyana	156845	Complete	Li,D.	Characterization of the complete chloroplast genome of Actinidia hemsleyana	Unpublished	-	2020-08-16
NC_051879.1	Eukaryota;Viridiplantae;Streptophyta;Embryophyta;Tracheophyta;Spermatophyta;Magnoliopsida;eudicotyledons;Gunneridae;Pentapetalae;asterids;Ericales;Actinidiaceae;Actinidia	Actinidiaceae	Actinidia	Actinidia hemsleyana	156845	Complete	Li,D.	Characterization of the complete chloroplast genome of Actinidia hemsleyana	Unpublished	-	2023-04-03
MT755628.1	Eukaryota;Viridiplantae;Streptophyta;Embryophyta;Tracheophyta;Spermatophyta;Magnoliopsida;eudicotyledons;Gunneridae;Pentapetalae;asterids;Ericales;Actinidiaceae;Actinidia	Actinidiaceae	Actinidia	Actinidia hubeiensis	155955	Complete	Li,D.	Assembly and phylogenetic analysis of the complete chloroplast genome sequence of Actinidia hubeiensis from China	Unpublished	-	2021-05-02
MT974475.1	Eukaryota;Viridiplantae;Streptophyta;Embryophyta;Tracheophyta;Spermatophyta;Magnoliopsida;eudicotyledons;Gunneridae;Pentapetalae;asterids;Ericales;Actinidiaceae;Actinidia	Actinidiaceae	Actinidia	Actinidia indochinensis	155931	Complete	Li,D.	Sequencing and phylogenetic analysis of the complete chloroplast genome of Actinidia indochinensis	Unpublished	-	2021-05-02
KY100980.1	Eukaryota;Viridiplantae;Streptophyta;Embryophyta;Tracheophyta;Spermatophyta;Magnoliopsida;eudicotyledons;Gunneridae;Pentapetalae;asterids;Ericales;Actinidiaceae;Actinidia	Actinidiaceae	Actinidia	Actinidia kolomikta	157425	Complete	Tang,P. and Yao,X.	Direct Submission	Submitted (05-NOV-2016) Wuhan Botany Garden, The Chinese of Sciences, Moshan, Wuchang, Wuhan, Hubei 430074, China	-	2017-04-19
KY951993.1	Eukaryota;Viridiplantae;Streptophyta;Embryophyta;Tracheophyta;Spermatophyta;Magnoliopsida;eudicotyledons;Gunneridae;Pentapetalae;asterids;Ericales;Actinidiaceae;Actinidia	Actinidiaceae	Actinidia	Actinidia kolomikta	156875	Complete	Hu,G.	chloroplast genome evolution of Actinidia	Unpublished	-	2017-09-18
NC_034915.1	Eukaryota;Viridiplantae;Streptophyta;Embryophyta;Tracheophyta;Spermatophyta;Magnoliopsida;eudicotyledons;Gunneridae;Pentapetalae;asterids;Ericales;Actinidiaceae;Actinidia	Actinidiaceae	Actinidia	Actinidia kolomikta	157425	Complete	-	Direct Submission	Submitted (02-JUN-2017) National Center for Biotechnology Information, NIH, Bethesda, MD 20894, USA	-	2023-04-03
MK370725.1	Eukaryota;Viridiplantae;Streptophyta;Embryophyta;Tracheophyta;Spermatophyta;Magnoliopsida;eudicotyledons;Gunneridae;Pentapetalae;asterids;Ericales;Actinidiaceae;Actinidia	Actinidiaceae	Actinidia	Actinidia lanceolata	156390	Complete	Zhang,J. and Liu,H.	The complete choloroplast genome sequence of Actinidia lanceolate	Mitochondrial DNA B Resour 4 (1), 1187-1188 (2019)	-	2020-02-25
NC_046507.1	Eukaryota;Viridiplantae;Streptophyta;Embryophyta;Tracheophyta;Spermatophyta;Magnoliopsida;eudicotyledons;Gunneridae;Pentapetalae;asterids;Ericales;Actinidiaceae;Actinidia	Actinidiaceae	Actinidia	Actinidia lanceolata	156390	Complete	Zhang,J. and Liu,H.	The complete choloroplast genome sequence of Actinidia lanceolate	Mitochondrial DNA B Resour 4 (1), 1187-1188 (2019)	-	2023-04-03
MN794573.1	Eukaryota;Viridiplantae;Streptophyta;Embryophyta;Tracheophyta;Spermatophyta;Magnoliopsida;eudicotyledons;Gunneridae;Pentapetalae;asterids;Ericales;Actinidiaceae;Actinidia	Actinidiaceae	Actinidia	Actinidia latifolia	155964	Unknown	Wang,Y., Zhou,J.-L., Tang,D.-M., Zhong,W.-M., Ma,Y.-H. and Zhang,M.	The Analysis of Complete Chloroplast Genome Characteristics and Codon Usage Bias in Actinidia latifolia	Unpublished	-	2021-12-15
MT740252.1	Eukaryota;Viridiplantae;Streptophyta;Embryophyta;Tracheophyta;Spermatophyta;Magnoliopsida;eudicotyledons;Gunneridae;Pentapetalae;asterids;Ericales;Actinidiaceae;Actinidia	Actinidiaceae	Actinidia	Actinidia latifolia	156873	Complete	Li,D.	The complete chloroplast genome of Actinidia latifolia, a species with high vitamin C content in fruit	Unpublished	-	2020-08-16
MW057417.1	Eukaryota;Viridiplantae;Streptophyta;Embryophyta;Tracheophyta;Spermatophyta;Magnoliopsida;eudicotyledons;Gunneridae;Pentapetalae;asterids;Ericales;Actinidiaceae;Actinidia	Actinidiaceae	Actinidia	Actinidia latifolia	157021	Complete	Yang,A., Hu,M., Liu,S., Liu,T., Zhou,H. and Yu,F.	Characterization of the complete chloroplast genome of Actinidia latifolia (Actinidiaceae)	Unpublished	-	2020-12-06
NC_051880.1	Eukaryota;Viridiplantae;Streptophyta;Embryophyta;Tracheophyta;Spermatophyta;Magnoliopsida;eudicotyledons;Gunneridae;Pentapetalae;asterids;Ericales;Actinidiaceae;Actinidia	Actinidiaceae	Actinidia	Actinidia latifolia	156873	Complete	Li,D.	The complete chloroplast genome of Actinidia latifolia, a species with high vitamin C content in fruit	Unpublished	-	2023-04-04
NC_066502.1	Eukaryota;Viridiplantae;Streptophyta;Embryophyta;Tracheophyta;Spermatophyta;Magnoliopsida;eudicotyledons;Gunneridae;Pentapetalae;asterids;Ericales;Actinidiaceae;Actinidia	Actinidiaceae	Actinidia	Actinidia lijiangensis	156679	Complete	Shi,W. and Song,W.	Complete Chloroplast Genome Sequence and Annotation of Actinidia lijiangensis	Unpublished	-	2023-04-13
ON584555.1	Eukaryota;Viridiplantae;Streptophyta;Embryophyta;Tracheophyta;Spermatophyta;Magnoliopsida;eudicotyledons;Gunneridae;Pentapetalae;asterids;Ericales;Actinidiaceae;Actinidia	Actinidiaceae	Actinidia	Actinidia lijiangensis	156679	Complete	Shi,W. and Song,W.	Complete Chloroplast Genome Sequence and Annotation of Actinidia lijiangensis	Unpublished	-	2022-09-11
MN520000.1	Eukaryota;Viridiplantae;Streptophyta;Embryophyta;Tracheophyta;Spermatophyta;Magnoliopsida;eudicotyledons;Gunneridae;Pentapetalae;asterids;Ericales;Actinidiaceae;Actinidia	Actinidiaceae	Actinidia	Actinidia macrosperma	156231	Complete	Chen,Y., Xu,Y., Zhang,K., Song,Y., He,Q., Qian,Q. and Xu,J.	The complete chloroplast genome of Actinidia macrosperma	Mitochondrial DNA B Resour 4 (2), 4188-4189 (2019)	-	2020-08-16
NC_051887.1	Eukaryota;Viridiplantae;Streptophyta;Embryophyta;Tracheophyta;Spermatophyta;Magnoliopsida;eudicotyledons;Gunneridae;Pentapetalae;asterids;Ericales;Actinidiaceae;Actinidia	Actinidiaceae	Actinidia	Actinidia macrosperma	156231	Complete	Chen,Y., Xu,Y., Zhang,K., Song,Y., He,Q., Qian,Q. and Xu,J.	The complete chloroplast genome of Actinidia macrosperma	Mitochondrial DNA B Resour 4 (2), 4188-4189 (2019)	-	2023-04-03
MK863365.1	Eukaryota;Viridiplantae;Streptophyta;Embryophyta;Tracheophyta;Spermatophyta;Magnoliopsida;eudicotyledons;Gunneridae;Pentapetalae;asterids;Ericales;Actinidiaceae;Actinidia	Actinidiaceae	Actinidia	Actinidia melanandra	156124	Complete	Zhao,Y., Zhao,Z., Tang,W., Li,X., Zhao,Y., Gao,B., Xie,X. and Zhang,X.	Characterization of the complete chloroplast genome of Actinidia Melanandra (Actinidiaceae)	Mitochondrial DNA B Resour 4 (2), 2195-2196 (2019)	-	2020-01-20
AB006098.1	Eukaryota;Viridiplantae;Streptophyta;Embryophyta;Tracheophyta;Spermatophyta;Magnoliopsida;eudicotyledons;Gunneridae;Pentapetalae;asterids;Ericales;Actinidiaceae;Actinidia	Actinidiaceae	Actinidia	Actinidia polygama	94	Partial	Weising,K. and Gardner,R.C.	A set of conserved PCR primers for the analysis of simple sequence repeat polymorphisms in chloroplast genomes of dicotyledonous angiosperms	Genome 42 (1), 9-19 (1999)	10207998	2000-04-08
AB006099.1	Eukaryota;Viridiplantae;Streptophyta;Embryophyta;Tracheophyta;Spermatophyta;Magnoliopsida;eudicotyledons;Gunneridae;Pentapetalae;asterids;Ericales;Actinidiaceae;Actinidia	Actinidiaceae	Actinidia	Actinidia polygama	146	Unknown	Weising,K. and Gardner,R.C.	A set of conserved PCR primers for the analysis of simple sequence repeat polymorphisms in chloroplast genomes of dicotyledonous angiosperms	Genome 42 (1), 9-19 (1999)	10207998	2000-04-08
AB006100.1	Eukaryota;Viridiplantae;Streptophyta;Embryophyta;Tracheophyta;Spermatophyta;Magnoliopsida;eudicotyledons;Gunneridae;Pentapetalae;asterids;Ericales;Actinidiaceae;Actinidia	Actinidiaceae	Actinidia	Actinidia polygama	90	Unknown	Weising,K. and Gardner,R.C.	A set of conserved PCR primers for the analysis of simple sequence repeat polymorphisms in chloroplast genomes of dicotyledonous angiosperms	Genome 42 (1), 9-19 (1999)	10207998	2000-04-08
KX345297.1	Eukaryota;Viridiplantae;Streptophyta;Embryophyta;Tracheophyta;Spermatophyta;Magnoliopsida;eudicotyledons;Gunneridae;Pentapetalae;asterids;Ericales;Actinidiaceae;Actinidia	Actinidiaceae	Actinidia	Actinidia polygama	156583	Complete	Wang,W.C., Chen,S.Y. and Zhang,X.Z.	Chloroplast Genome Evolution in Actinidiaceae: clpP Loss, Heterogenous Divergence and Phylogenomic Practice	PLoS ONE 11 (9), E0162324 (2016)	27589600	2016-09-14
NC_031186.1	Eukaryota;Viridiplantae;Streptophyta;Embryophyta;Tracheophyta;Spermatophyta;Magnoliopsida;eudicotyledons;Gunneridae;Pentapetalae;asterids;Ericales;Actinidiaceae;Actinidia	Actinidiaceae	Actinidia	Actinidia polygama	156583	Complete	Wang,W.C., Chen,S.Y. and Zhang,X.Z.	Chloroplast Genome Evolution in Actinidiaceae: clpP Loss, Heterogenous Divergence and Phylogenomic Practice	PLoS ONE 11 (9), E0162324 (2016)	27589600	2023-04-03
MN652056.1	Eukaryota;Viridiplantae;Streptophyta;Embryophyta;Tracheophyta;Spermatophyta;Magnoliopsida;eudicotyledons;Gunneridae;Pentapetalae;asterids;Ericales;Actinidiaceae;Actinidia	Actinidiaceae	Actinidia	Actinidia rubus	156573	Complete	Xu,Y.-S., Zhang,C.-G., Chen,J.-T., Li,L.-J., Liao,C.-J., Lv,Z.-Y. and Jiang,Z.-L.	The complete chloroplast genome of Actinidia rubus (Actinidiaceae)	Mitochondrial DNA B Resour 5 (1), 366-367 (2020)	-	2020-11-01
NC_053769.1	Eukaryota;Viridiplantae;Streptophyta;Embryophyta;Tracheophyta;Spermatophyta;Magnoliopsida;eudicotyledons;Gunneridae;Pentapetalae;asterids;Ericales;Actinidiaceae;Actinidia	Actinidiaceae	Actinidia	Actinidia rubus	156573	Complete	Xu,Y.-S., Zhang,C.-G., Chen,J.-T., Li,L.-J., Liao,C.-J., Lv,Z.-Y. and Jiang,Z.-L.	The complete chloroplast genome of Actinidia rubus (Actinidiaceae)	Mitochondrial DNA B Resour 5 (1), 366-367 (2020)	-	2023-04-03
MF980719.1	Eukaryota;Viridiplantae;Streptophyta;Embryophyta;Tracheophyta;Spermatophyta;Magnoliopsida;eudicotyledons;Gunneridae;Pentapetalae;asterids;Ericales;Actinidiaceae;Actinidia	Actinidiaceae	Actinidia	Actinidia rufa	156543	Complete	Kim,S.-C., Lee,J.-W., Baek,S.-H., Lee,M.-W. and Kang,Y.-J.	The complete chloroplast genome sequence of Actinidia Rufa (Actinidiaceae)	Mitochondrial DNA B Resour 3 (2), 564-565 (2018)	-	2018-11-11
NC_039973.1	Eukaryota;Viridiplantae;Streptophyta;Embryophyta;Tracheophyta;Spermatophyta;Magnoliopsida;eudicotyledons;Gunneridae;Pentapetalae;asterids;Ericales;Actinidiaceae;Actinidia	Actinidiaceae	Actinidia	Actinidia rufa	156543	Complete	Kim,S.-C., Lee,J.-W., Baek,S.-H., Lee,M.-W. and Kang,Y.-J.	The complete chloroplast genome sequence of Actinidia Rufa (Actinidiaceae)	Mitochondrial DNA B Resour 3 (2), 564-565 (2018)	-	2023-04-03
AB006101.1	Eukaryota;Viridiplantae;Streptophyta;Embryophyta;Tracheophyta;Spermatophyta;Magnoliopsida;eudicotyledons;Gunneridae;Pentapetalae;asterids;Ericales;Actinidiaceae;Actinidia	Actinidiaceae	Actinidia	Actinidia setosa	149	Unknown	Weising,K. and Gardner,R.C.	A set of conserved PCR primers for the analysis of simple sequence repeat polymorphisms in chloroplast genomes of dicotyledonous angiosperms	Genome 42 (1), 9-19 (1999)	10207998	2000-04-08
MN326319.1	Eukaryota;Viridiplantae;Streptophyta;Embryophyta;Tracheophyta;Spermatophyta;Magnoliopsida;eudicotyledons;Gunneridae;Pentapetalae;asterids;Ericales;Actinidiaceae;Actinidia	Actinidiaceae	Actinidia	Actinidia setosa	156728	Complete	Lin,H., Jiang,L., Zhang,F. and Bai,D.	Assembly and phylogenetic analysis of the complete chloroplast genome sequence of Actinidia setosa	Mitochondrial DNA B Resour 4 (2), 3679-3680 (2019)	-	2020-08-16
NC_051881.1	Eukaryota;Viridiplantae;Streptophyta;Embryophyta;Tracheophyta;Spermatophyta;Magnoliopsida;eudicotyledons;Gunneridae;Pentapetalae;asterids;Ericales;Actinidiaceae;Actinidia	Actinidiaceae	Actinidia	Actinidia setosa	156728	Complete	Lin,H., Jiang,L., Zhang,F. and Bai,D.	Assembly and phylogenetic analysis of the complete chloroplast genome sequence of Actinidia setosa	Mitochondrial DNA B Resour 4 (2), 3679-3680 (2019)	-	2023-04-03
MN627226.1	Eukaryota;Viridiplantae;Streptophyta;Embryophyta;Tracheophyta;Spermatophyta;Magnoliopsida;eudicotyledons;Gunneridae;Pentapetalae;asterids;Ericales;Actinidiaceae;Actinidia	Actinidiaceae	Actinidia	Actinidia styracifolia	156845	Unknown	Yang,A., Liu,S., Liu,T., Hu,M., Zhong,Y., Liu,L. and Yu,F.	The complete chloroplast genome sequence of Actinidia styracifolia C. F. Liang	Mitochondrial DNA B Resour 5 (1), 90-91 (2020)	-	2020-08-06
KX345298.1	Eukaryota;Viridiplantae;Streptophyta;Embryophyta;Tracheophyta;Spermatophyta;Magnoliopsida;eudicotyledons;Gunneridae;Pentapetalae;asterids;Ericales;Actinidiaceae;Actinidia	Actinidiaceae	Actinidia	Actinidia tetramera	157659	Complete	Wang,W.C., Chen,S.Y. and Zhang,X.Z.	Chloroplast Genome Evolution in Actinidiaceae: clpP Loss, Heterogenous Divergence and Phylogenomic Practice	PLoS ONE 11 (9), E0162324 (2016)	27589600	2016-09-14
NC_031187.1	Eukaryota;Viridiplantae;Streptophyta;Embryophyta;Tracheophyta;Spermatophyta;Magnoliopsida;eudicotyledons;Gunneridae;Pentapetalae;asterids;Ericales;Actinidiaceae;Actinidia	Actinidiaceae	Actinidia	Actinidia tetramera	157659	Complete	Wang,W.C., Chen,S.Y. and Zhang,X.Z.	Chloroplast Genome Evolution in Actinidiaceae: clpP Loss, Heterogenous Divergence and Phylogenomic Practice	PLoS ONE 11 (9), E0162324 (2016)	27589600	2023-04-03
MN602331.1	Eukaryota;Viridiplantae;Streptophyta;Embryophyta;Tracheophyta;Spermatophyta;Magnoliopsida;eudicotyledons;Gunneridae;Pentapetalae;asterids;Ericales;Actinidiaceae;Actinidia	Actinidiaceae	Actinidia	Actinidia valvata	156548	Complete	Lin,H., Xu,Y. and Bai,D.	The complete chloroplast genome of Actinidia valvata (Actinidiaceae)	Mitochondrial DNA B Resour 5 (2), 1607-1608 (2020)	-	2020-08-04
MT353756.1	Eukaryota;Viridiplantae;Streptophyta;Embryophyta;Tracheophyta;Spermatophyta;Magnoliopsida;eudicotyledons;Gunneridae;Pentapetalae;asterids;Ericales;Actinidiaceae;Actinidia	Actinidiaceae	Actinidia	Actinidia valvata	156596	Unknown	Chen,Y.-t., Lai,R.-l., Cheng,C.-z., Gao,M.-x., Chen,W.-g., Wu,R.-j. and Feng,X.	The complete chloroplast genome sequence of actinidia valvata	Mitochondrial DNA B Resour 5 (3), 2072-2073 (2020)	-	2020-09-09
MT982435.1	Eukaryota;Viridiplantae;Streptophyta;Embryophyta;Tracheophyta;Spermatophyta;Magnoliopsida;eudicotyledons;Gunneridae;Pentapetalae;asterids;Ericales;Actinidiaceae;Actinidia	Actinidiaceae	Actinidia	Actinidia valvata	156660	Complete	Li,D.	Complete genome and phylogenetic analysis of Actinidia valvata	Unpublished	-	2021-05-02
MW344289.1	Eukaryota;Viridiplantae;Streptophyta;Embryophyta;Tracheophyta;Spermatophyta;Magnoliopsida;eudicotyledons;Gunneridae;Pentapetalae;asterids;Ericales;Actinidiaceae;Actinidia	Actinidiaceae	Actinidia	Actinidia valvata	156665	Unknown	Zhang,L.	The complete chloroplast genome sequence of Actinidia macrosperma	Unpublished	-	2021-11-10
NC_050357.1	Eukaryota;Viridiplantae;Streptophyta;Embryophyta;Tracheophyta;Spermatophyta;Magnoliopsida;eudicotyledons;Gunneridae;Pentapetalae;asterids;Ericales;Actinidiaceae;Actinidia	Actinidiaceae	Actinidia	Actinidia valvata	156548	Complete	Lin,H., Xu,Y. and Bai,D.	The complete chloroplast genome of Actinidia valvata (Actinidiaceae)	Mitochondrial DNA B Resour 5 (2), 1607-1608 (2020)	-	2023-04-03
MK318825.1	Eukaryota;Viridiplantae;Streptophyta;Embryophyta;Tracheophyta;Spermatophyta;Magnoliopsida;eudicotyledons;Gunneridae;Pentapetalae;asterids;Ericales;Actinidiaceae;Actinidia	Actinidiaceae	Actinidia	Actinidia zhejiangensis	156717	Complete	Ai,F. and Liu,H.	The complete chloroplast genome sequence of Actinidia zhejiangensis	Mitochondrial DNA B Resour 4 (1), 690-691 (2019)	-	2020-02-23
NC_046477.1	Eukaryota;Viridiplantae;Streptophyta;Embryophyta;Tracheophyta;Spermatophyta;Magnoliopsida;eudicotyledons;Gunneridae;Pentapetalae;asterids;Ericales;Actinidiaceae;Actinidia	Actinidiaceae	Actinidia	Actinidia zhejiangensis	156717	Complete	Ai,F. and Liu,H.	The complete chloroplast genome sequence of Actinidia zhejiangensis	Mitochondrial DNA B Resour 4 (1), 690-691 (2019)	-	2023-04-03
KX345299.1	Eukaryota;Viridiplantae;Streptophyta;Embryophyta;Tracheophyta;Spermatophyta;Magnoliopsida;eudicotyledons;Gunneridae;Pentapetalae;asterids;Ericales;Actinidiaceae;Clematoclethra	Actinidiaceae	Clematoclethra	Clematoclethra scandens subsp. hemsleyi	156731	Complete	Wang,W.C., Chen,S.Y. and Zhang,X.Z.	Chloroplast Genome Evolution in Actinidiaceae: clpP Loss, Heterogenous Divergence and Phylogenomic Practice	PLoS ONE 11 (9), E0162324 (2016)	27589600	2016-09-14
MG912839.1	Eukaryota;Viridiplantae;Streptophyta;Embryophyta;Tracheophyta;Spermatophyta;Magnoliopsida;eudicotyledons;Gunneridae;Pentapetalae;asterids;Ericales;Actinidiaceae;Saurauia	Actinidiaceae	Saurauia	Saurauia tristyla	156676	Complete	Li,X.	The complete chloroplast genome sequence of Saurauia tristyla and phylogenetic position of Saurauia	Unpublished	-	2019-07-22
NC_044098.1	Eukaryota;Viridiplantae;Streptophyta;Embryophyta;Tracheophyta;Spermatophyta;Magnoliopsida;eudicotyledons;Gunneridae;Pentapetalae;asterids;Ericales;Actinidiaceae;Saurauia	Actinidiaceae	Saurauia	Saurauia tristyla	156676	Complete	Li,X.	The complete chloroplast genome sequence of Saurauia tristyla and phylogenetic position of Saurauia	Unpublished	-	2023-04-03
KX258652.1	Eukaryota;Viridiplantae;Streptophyta;Embryophyta;Tracheophyta;Spermatophyta;Magnoliopsida;eudicotyledons;Gunneridae;Pentapetalae;asterids;campanulids;Dipsacales;Adoxaceae;Adoxa	Adoxaceae	Adoxa	Adoxa moschatellina	157238	Complete	Wang,Y.	The complete chloroplast genome of Adoxa moschatellina	Unpublished	-	2017-05-10
MK135933.1	Eukaryota;Viridiplantae;Streptophyta;Embryophyta;Tracheophyta;Spermatophyta;Magnoliopsida;eudicotyledons;Gunneridae;Pentapetalae;asterids;campanulids;Dipsacales;Adoxaceae;Adoxa	Adoxaceae	Adoxa	Adoxa moschatellina	600	Partial	Xiang,C.L., Dong,H.J., Landrein,S., Zhao,F., Yu,W.-B., Soltis,D.E., Solits,P.S., Backlund,A., Wang,H.F., Li,D.Z. and Peng,H.	Revisiting the phylogeny of Dipsacales: new insights from analysis of complete chloroplast genome sequences	Unpublished	-	2019-12-31
MK135960.1	Eukaryota;Viridiplantae;Streptophyta;Embryophyta;Tracheophyta;Spermatophyta;Magnoliopsida;eudicotyledons;Gunneridae;Pentapetalae;asterids;campanulids;Dipsacales;Adoxaceae;Adoxa	Adoxaceae	Adoxa	Adoxa moschatellina	1521	Partial	Xiang,C.L., Dong,H.J., Landrein,S., Zhao,F., Yu,W.-B., Soltis,D.E., Solits,P.S., Backlund,A., Wang,H.F., Li,D.Z. and Peng,H.	Revisiting the phylogeny of Dipsacales: new insights from analysis of complete chloroplast genome sequences	Unpublished	-	2019-12-31
MK135987.1	Eukaryota;Viridiplantae;Streptophyta;Embryophyta;Tracheophyta;Spermatophyta;Magnoliopsida;eudicotyledons;Gunneridae;Pentapetalae;asterids;campanulids;Dipsacales;Adoxaceae;Adoxa	Adoxaceae	Adoxa	Adoxa moschatellina	1476	Partial	Xiang,C.L., Dong,H.J., Landrein,S., Zhao,F., Yu,W.-B., Soltis,D.E., Solits,P.S., Backlund,A., Wang,H.F., Li,D.Z. and Peng,H.	Revisiting the phylogeny of Dipsacales: new insights from analysis of complete chloroplast genome sequences	Unpublished	-	2019-12-31
MK136014.1	Eukaryota;Viridiplantae;Streptophyta;Embryophyta;Tracheophyta;Spermatophyta;Magnoliopsida;eudicotyledons;Gunneridae;Pentapetalae;asterids;campanulids;Dipsacales;Adoxaceae;Adoxa	Adoxaceae	Adoxa	Adoxa moschatellina	398	Partial	Xiang,C.L., Dong,H.J., Landrein,S., Zhao,F., Yu,W.-B., Soltis,D.E., Solits,P.S., Backlund,A., Wang,H.F., Li,D.Z. and Peng,H.	Revisiting the phylogeny of Dipsacales: new insights from analysis of complete chloroplast genome sequences	Unpublished	-	2019-12-31
MK136041.1	Eukaryota;Viridiplantae;Streptophyta;Embryophyta;Tracheophyta;Spermatophyta;Magnoliopsida;eudicotyledons;Gunneridae;Pentapetalae;asterids;campanulids;Dipsacales;Adoxaceae;Adoxa	Adoxaceae	Adoxa	Adoxa moschatellina	408	Partial	Xiang,C.L., Dong,H.J., Landrein,S., Zhao,F., Yu,W.-B., Soltis,D.E., Solits,P.S., Backlund,A., Wang,H.F., Li,D.Z. and Peng,H.	Revisiting the phylogeny of Dipsacales: new insights from analysis of complete chloroplast genome sequences	Unpublished	-	2019-12-31
MK136068.1	Eukaryota;Viridiplantae;Streptophyta;Embryophyta;Tracheophyta;Spermatophyta;Magnoliopsida;eudicotyledons;Gunneridae;Pentapetalae;asterids;campanulids;Dipsacales;Adoxaceae;Adoxa	Adoxaceae	Adoxa	Adoxa moschatellina	243	Partial	Xiang,C.L., Dong,H.J., Landrein,S., Zhao,F., Yu,W.-B., Soltis,D.E., Solits,P.S., Backlund,A., Wang,H.F., Li,D.Z. and Peng,H.	Revisiting the phylogeny of Dipsacales: new insights from analysis of complete chloroplast genome sequences	Unpublished	-	2019-12-31
MK136095.1	Eukaryota;Viridiplantae;Streptophyta;Embryophyta;Tracheophyta;Spermatophyta;Magnoliopsida;eudicotyledons;Gunneridae;Pentapetalae;asterids;campanulids;Dipsacales;Adoxaceae;Adoxa	Adoxaceae	Adoxa	Adoxa moschatellina	741	Partial	Xiang,C.L., Dong,H.J., Landrein,S., Zhao,F., Yu,W.-B., Soltis,D.E., Solits,P.S., Backlund,A., Wang,H.F., Li,D.Z. and Peng,H.	Revisiting the phylogeny of Dipsacales: new insights from analysis of complete chloroplast genome sequences	Unpublished	-	2019-12-31
MK136122.1	Eukaryota;Viridiplantae;Streptophyta;Embryophyta;Tracheophyta;Spermatophyta;Magnoliopsida;eudicotyledons;Gunneridae;Pentapetalae;asterids;campanulids;Dipsacales;Adoxaceae;Adoxa	Adoxaceae	Adoxa	Adoxa moschatellina	975	Partial	Xiang,C.L., Dong,H.J., Landrein,S., Zhao,F., Yu,W.-B., Soltis,D.E., Solits,P.S., Backlund,A., Wang,H.F., Li,D.Z. and Peng,H.	Revisiting the phylogeny of Dipsacales: new insights from analysis of complete chloroplast genome sequences	Unpublished	-	2019-12-31
MK136149.1	Eukaryota;Viridiplantae;Streptophyta;Embryophyta;Tracheophyta;Spermatophyta;Magnoliopsida;eudicotyledons;Gunneridae;Pentapetalae;asterids;campanulids;Dipsacales;Adoxaceae;Adoxa	Adoxaceae	Adoxa	Adoxa moschatellina	687	Partial	Xiang,C.L., Dong,H.J., Landrein,S., Zhao,F., Yu,W.-B., Soltis,D.E., Solits,P.S., Backlund,A., Wang,H.F., Li,D.Z. and Peng,H.	Revisiting the phylogeny of Dipsacales: new insights from analysis of complete chloroplast genome sequences	Unpublished	-	2019-12-31
MK136175.1	Eukaryota;Viridiplantae;Streptophyta;Embryophyta;Tracheophyta;Spermatophyta;Magnoliopsida;eudicotyledons;Gunneridae;Pentapetalae;asterids;campanulids;Dipsacales;Adoxaceae;Adoxa	Adoxaceae	Adoxa	Adoxa moschatellina	583	Partial	Xiang,C.L., Dong,H.J., Landrein,S., Zhao,F., Yu,W.-B., Soltis,D.E., Solits,P.S., Backlund,A., Wang,H.F., Li,D.Z. and Peng,H.	Revisiting the phylogeny of Dipsacales: new insights from analysis of complete chloroplast genome sequences	Unpublished	-	2019-12-31
MK136199.1	Eukaryota;Viridiplantae;Streptophyta;Embryophyta;Tracheophyta;Spermatophyta;Magnoliopsida;eudicotyledons;Gunneridae;Pentapetalae;asterids;campanulids;Dipsacales;Adoxaceae;Adoxa	Adoxaceae	Adoxa	Adoxa moschatellina	231	Partial	Xiang,C.L., Dong,H.J., Landrein,S., Zhao,F., Yu,W.-B., Soltis,D.E., Solits,P.S., Backlund,A., Wang,H.F., Li,D.Z. and Peng,H.	Revisiting the phylogeny of Dipsacales: new insights from analysis of complete chloroplast genome sequences	Unpublished	-	2019-12-31
MK136226.1	Eukaryota;Viridiplantae;Streptophyta;Embryophyta;Tracheophyta;Spermatophyta;Magnoliopsida;eudicotyledons;Gunneridae;Pentapetalae;asterids;campanulids;Dipsacales;Adoxaceae;Adoxa	Adoxaceae	Adoxa	Adoxa moschatellina	1512	Partial	Xiang,C.L., Dong,H.J., Landrein,S., Zhao,F., Yu,W.-B., Soltis,D.E., Solits,P.S., Backlund,A., Wang,H.F., Li,D.Z. and Peng,H.	Revisiting the phylogeny of Dipsacales: new insights from analysis of complete chloroplast genome sequences	Unpublished	-	2019-12-31
MK136253.1	Eukaryota;Viridiplantae;Streptophyta;Embryophyta;Tracheophyta;Spermatophyta;Magnoliopsida;eudicotyledons;Gunneridae;Pentapetalae;asterids;campanulids;Dipsacales;Adoxaceae;Adoxa	Adoxaceae	Adoxa	Adoxa moschatellina	552	Partial	Xiang,C.L., Dong,H.J., Landrein,S., Zhao,F., Yu,W.-B., Soltis,D.E., Solits,P.S., Backlund,A., Wang,H.F., Li,D.Z. and Peng,H.	Revisiting the phylogeny of Dipsacales: new insights from analysis of complete chloroplast genome sequences	Unpublished	-	2019-12-31
MK136280.1	Eukaryota;Viridiplantae;Streptophyta;Embryophyta;Tracheophyta;Spermatophyta;Magnoliopsida;eudicotyledons;Gunneridae;Pentapetalae;asterids;campanulids;Dipsacales;Adoxaceae;Adoxa	Adoxaceae	Adoxa	Adoxa moschatellina	537	Partial	Xiang,C.L., Dong,H.J., Landrein,S., Zhao,F., Yu,W.-B., Soltis,D.E., Solits,P.S., Backlund,A., Wang,H.F., Li,D.Z. and Peng,H.	Revisiting the phylogeny of Dipsacales: new insights from analysis of complete chloroplast genome sequences	Unpublished	-	2019-12-31
MK136307.1	Eukaryota;Viridiplantae;Streptophyta;Embryophyta;Tracheophyta;Spermatophyta;Magnoliopsida;eudicotyledons;Gunneridae;Pentapetalae;asterids;campanulids;Dipsacales;Adoxaceae;Adoxa	Adoxaceae	Adoxa	Adoxa moschatellina	756	Partial	Xiang,C.L., Dong,H.J., Landrein,S., Zhao,F., Yu,W.-B., Soltis,D.E., Solits,P.S., Backlund,A., Wang,H.F., Li,D.Z. and Peng,H.	Revisiting the phylogeny of Dipsacales: new insights from analysis of complete chloroplast genome sequences	Unpublished	-	2019-12-31
MK136334.1	Eukaryota;Viridiplantae;Streptophyta;Embryophyta;Tracheophyta;Spermatophyta;Magnoliopsida;eudicotyledons;Gunneridae;Pentapetalae;asterids;campanulids;Dipsacales;Adoxaceae;Adoxa	Adoxaceae	Adoxa	Adoxa moschatellina	776	Partial	Xiang,C.L., Dong,H.J., Landrein,S., Zhao,F., Yu,W.-B., Soltis,D.E., Solits,P.S., Backlund,A., Wang,H.F., Li,D.Z. and Peng,H.	Revisiting the phylogeny of Dipsacales: new insights from analysis of complete chloroplast genome sequences	Unpublished	-	2019-12-31
MK136361.1	Eukaryota;Viridiplantae;Streptophyta;Embryophyta;Tracheophyta;Spermatophyta;Magnoliopsida;eudicotyledons;Gunneridae;Pentapetalae;asterids;campanulids;Dipsacales;Adoxaceae;Adoxa	Adoxaceae	Adoxa	Adoxa moschatellina	360	Partial	Xiang,C.L., Dong,H.J., Landrein,S., Zhao,F., Yu,W.-B., Soltis,D.E., Solits,P.S., Backlund,A., Wang,H.F., Li,D.Z. and Peng,H.	Revisiting the phylogeny of Dipsacales: new insights from analysis of complete chloroplast genome sequences	Unpublished	-	2019-12-31
MK136388.1	Eukaryota;Viridiplantae;Streptophyta;Embryophyta;Tracheophyta;Spermatophyta;Magnoliopsida;eudicotyledons;Gunneridae;Pentapetalae;asterids;campanulids;Dipsacales;Adoxaceae;Adoxa	Adoxaceae	Adoxa	Adoxa moschatellina	1476	Partial	Xiang,C.L., Dong,H.J., Landrein,S., Zhao,F., Yu,W.-B., Soltis,D.E., Solits,P.S., Backlund,A., Wang,H.F., Li,D.Z. and Peng,H.	Revisiting the phylogeny of Dipsacales: new insights from analysis of complete chloroplast genome sequences	Unpublished	-	2019-12-31
MK136415.1	Eukaryota;Viridiplantae;Streptophyta;Embryophyta;Tracheophyta;Spermatophyta;Magnoliopsida;eudicotyledons;Gunneridae;Pentapetalae;asterids;campanulids;Dipsacales;Adoxaceae;Adoxa	Adoxaceae	Adoxa	Adoxa moschatellina	300	Partial	Xiang,C.L., Dong,H.J., Landrein,S., Zhao,F., Yu,W.-B., Soltis,D.E., Solits,P.S., Backlund,A., Wang,H.F., Li,D.Z. and Peng,H.	Revisiting the phylogeny of Dipsacales: new insights from analysis of complete chloroplast genome sequences	Unpublished	-	2019-12-31
MK136442.1	Eukaryota;Viridiplantae;Streptophyta;Embryophyta;Tracheophyta;Spermatophyta;Magnoliopsida;eudicotyledons;Gunneridae;Pentapetalae;asterids;campanulids;Dipsacales;Adoxaceae;Adoxa	Adoxaceae	Adoxa	Adoxa moschatellina	2214	Partial	Xiang,C.L., Dong,H.J., Landrein,S., Zhao,F., Yu,W.-B., Soltis,D.E., Solits,P.S., Backlund,A., Wang,H.F., Li,D.Z. and Peng,H.	Revisiting the phylogeny of Dipsacales: new insights from analysis of complete chloroplast genome sequences	Unpublished	-	2019-12-31
MK136469.1	Eukaryota;Viridiplantae;Streptophyta;Embryophyta;Tracheophyta;Spermatophyta;Magnoliopsida;eudicotyledons;Gunneridae;Pentapetalae;asterids;campanulids;Dipsacales;Adoxaceae;Adoxa	Adoxaceae	Adoxa	Adoxa moschatellina	528	Partial	Xiang,C.L., Dong,H.J., Landrein,S., Zhao,F., Yu,W.-B., Soltis,D.E., Solits,P.S., Backlund,A., Wang,H.F., Li,D.Z. and Peng,H.	Revisiting the phylogeny of Dipsacales: new insights from analysis of complete chloroplast genome sequences	Unpublished	-	2019-12-31
MK136496.1	Eukaryota;Viridiplantae;Streptophyta;Embryophyta;Tracheophyta;Spermatophyta;Magnoliopsida;eudicotyledons;Gunneridae;Pentapetalae;asterids;campanulids;Dipsacales;Adoxaceae;Adoxa	Adoxaceae	Adoxa	Adoxa moschatellina	1179	Partial	Xiang,C.L., Dong,H.J., Landrein,S., Zhao,F., Yu,W.-B., Soltis,D.E., Solits,P.S., Backlund,A., Wang,H.F., Li,D.Z. and Peng,H.	Revisiting the phylogeny of Dipsacales: new insights from analysis of complete chloroplast genome sequences	Unpublished	-	2019-12-31
MK136523.1	Eukaryota;Viridiplantae;Streptophyta;Embryophyta;Tracheophyta;Spermatophyta;Magnoliopsida;eudicotyledons;Gunneridae;Pentapetalae;asterids;campanulids;Dipsacales;Adoxaceae;Adoxa	Adoxaceae	Adoxa	Adoxa moschatellina	486	Partial	Xiang,C.L., Dong,H.J., Landrein,S., Zhao,F., Yu,W.-B., Soltis,D.E., Solits,P.S., Backlund,A., Wang,H.F., Li,D.Z. and Peng,H.	Revisiting the phylogeny of Dipsacales: new insights from analysis of complete chloroplast genome sequences	Unpublished	-	2019-12-31
MK136550.1	Eukaryota;Viridiplantae;Streptophyta;Embryophyta;Tracheophyta;Spermatophyta;Magnoliopsida;eudicotyledons;Gunneridae;Pentapetalae;asterids;campanulids;Dipsacales;Adoxaceae;Adoxa	Adoxaceae	Adoxa	Adoxa moschatellina	474	Partial	Xiang,C.L., Dong,H.J., Landrein,S., Zhao,F., Yu,W.-B., Soltis,D.E., Solits,P.S., Backlund,A., Wang,H.F., Li,D.Z. and Peng,H.	Revisiting the phylogeny of Dipsacales: new insights from analysis of complete chloroplast genome sequences	Unpublished	-	2019-12-31
MK136577.1	Eukaryota;Viridiplantae;Streptophyta;Embryophyta;Tracheophyta;Spermatophyta;Magnoliopsida;eudicotyledons;Gunneridae;Pentapetalae;asterids;campanulids;Dipsacales;Adoxaceae;Adoxa	Adoxaceae	Adoxa	Adoxa moschatellina	765	Partial	Xiang,C.L., Dong,H.J., Landrein,S., Zhao,F., Yu,W.-B., Soltis,D.E., Solits,P.S., Backlund,A., Wang,H.F., Li,D.Z. and Peng,H.	Revisiting the phylogeny of Dipsacales: new insights from analysis of complete chloroplast genome sequences	Unpublished	-	2019-12-31
MK136604.1	Eukaryota;Viridiplantae;Streptophyta;Embryophyta;Tracheophyta;Spermatophyta;Magnoliopsida;eudicotyledons;Gunneridae;Pentapetalae;asterids;campanulids;Dipsacales;Adoxaceae;Adoxa	Adoxaceae	Adoxa	Adoxa moschatellina	564	Partial	Xiang,C.L., Dong,H.J., Landrein,S., Zhao,F., Yu,W.-B., Soltis,D.E., Solits,P.S., Backlund,A., Wang,H.F., Li,D.Z. and Peng,H.	Revisiting the phylogeny of Dipsacales: new insights from analysis of complete chloroplast genome sequences	Unpublished	-	2019-12-31
MK136631.1	Eukaryota;Viridiplantae;Streptophyta;Embryophyta;Tracheophyta;Spermatophyta;Magnoliopsida;eudicotyledons;Gunneridae;Pentapetalae;asterids;campanulids;Dipsacales;Adoxaceae;Adoxa	Adoxaceae	Adoxa	Adoxa moschatellina	960	Partial	Xiang,C.L., Dong,H.J., Landrein,S., Zhao,F., Yu,W.-B., Soltis,D.E., Solits,P.S., Backlund,A., Wang,H.F., Li,D.Z. and Peng,H.	Revisiting the phylogeny of Dipsacales: new insights from analysis of complete chloroplast genome sequences	Unpublished	-	2019-12-31
MK136658.1	Eukaryota;Viridiplantae;Streptophyta;Embryophyta;Tracheophyta;Spermatophyta;Magnoliopsida;eudicotyledons;Gunneridae;Pentapetalae;asterids;campanulids;Dipsacales;Adoxaceae;Adoxa	Adoxaceae	Adoxa	Adoxa moschatellina	651	Partial	Xiang,C.L., Dong,H.J., Landrein,S., Zhao,F., Yu,W.-B., Soltis,D.E., Solits,P.S., Backlund,A., Wang,H.F., Li,D.Z. and Peng,H.	Revisiting the phylogeny of Dipsacales: new insights from analysis of complete chloroplast genome sequences	Unpublished	-	2019-12-31
MK136685.1	Eukaryota;Viridiplantae;Streptophyta;Embryophyta;Tracheophyta;Spermatophyta;Magnoliopsida;eudicotyledons;Gunneridae;Pentapetalae;asterids;campanulids;Dipsacales;Adoxaceae;Adoxa	Adoxaceae	Adoxa	Adoxa moschatellina	523	Partial	Xiang,C.L., Dong,H.J., Landrein,S., Zhao,F., Yu,W.-B., Soltis,D.E., Solits,P.S., Backlund,A., Wang,H.F., Li,D.Z. and Peng,H.	Revisiting the phylogeny of Dipsacales: new insights from analysis of complete chloroplast genome sequences	Unpublished	-	2019-12-31
MK136712.1	Eukaryota;Viridiplantae;Streptophyta;Embryophyta;Tracheophyta;Spermatophyta;Magnoliopsida;eudicotyledons;Gunneridae;Pentapetalae;asterids;campanulids;Dipsacales;Adoxaceae;Adoxa	Adoxaceae	Adoxa	Adoxa moschatellina	2250	Partial	Xiang,C.L., Dong,H.J., Landrein,S., Zhao,F., Yu,W.-B., Soltis,D.E., Solits,P.S., Backlund,A., Wang,H.F., Li,D.Z. and Peng,H.	Revisiting the phylogeny of Dipsacales: new insights from analysis of complete chloroplast genome sequences	Unpublished	-	2019-12-31
MK136739.1	Eukaryota;Viridiplantae;Streptophyta;Embryophyta;Tracheophyta;Spermatophyta;Magnoliopsida;eudicotyledons;Gunneridae;Pentapetalae;asterids;campanulids;Dipsacales;Adoxaceae;Adoxa	Adoxaceae	Adoxa	Adoxa moschatellina	2202	Partial	Xiang,C.L., Dong,H.J., Landrein,S., Zhao,F., Yu,W.-B., Soltis,D.E., Solits,P.S., Backlund,A., Wang,H.F., Li,D.Z. and Peng,H.	Revisiting the phylogeny of Dipsacales: new insights from analysis of complete chloroplast genome sequences	Unpublished	-	2019-12-31
MK136766.1	Eukaryota;Viridiplantae;Streptophyta;Embryophyta;Tracheophyta;Spermatophyta;Magnoliopsida;eudicotyledons;Gunneridae;Pentapetalae;asterids;campanulids;Dipsacales;Adoxaceae;Adoxa	Adoxaceae	Adoxa	Adoxa moschatellina	243	Partial	Xiang,C.L., Dong,H.J., Landrein,S., Zhao,F., Yu,W.-B., Soltis,D.E., Solits,P.S., Backlund,A., Wang,H.F., Li,D.Z. and Peng,H.	Revisiting the phylogeny of Dipsacales: new insights from analysis of complete chloroplast genome sequences	Unpublished	-	2019-12-31
MK136793.1	Eukaryota;Viridiplantae;Streptophyta;Embryophyta;Tracheophyta;Spermatophyta;Magnoliopsida;eudicotyledons;Gunneridae;Pentapetalae;asterids;campanulids;Dipsacales;Adoxaceae;Adoxa	Adoxaceae	Adoxa	Adoxa moschatellina	1059	Partial	Xiang,C.L., Dong,H.J., Landrein,S., Zhao,F., Yu,W.-B., Soltis,D.E., Solits,P.S., Backlund,A., Wang,H.F., Li,D.Z. and Peng,H.	Revisiting the phylogeny of Dipsacales: new insights from analysis of complete chloroplast genome sequences	Unpublished	-	2020-01-28
MK136820.1	Eukaryota;Viridiplantae;Streptophyta;Embryophyta;Tracheophyta;Spermatophyta;Magnoliopsida;eudicotyledons;Gunneridae;Pentapetalae;asterids;campanulids;Dipsacales;Adoxaceae;Adoxa	Adoxaceae	Adoxa	Adoxa moschatellina	1518	Partial	Xiang,C.L., Dong,H.J., Landrein,S., Zhao,F., Yu,W.-B., Soltis,D.E., Solits,P.S., Backlund,A., Wang,H.F., Li,D.Z. and Peng,H.	Revisiting the phylogeny of Dipsacales: new insights from analysis of complete chloroplast genome sequences	Unpublished	-	2019-12-31
MK136847.1	Eukaryota;Viridiplantae;Streptophyta;Embryophyta;Tracheophyta;Spermatophyta;Magnoliopsida;eudicotyledons;Gunneridae;Pentapetalae;asterids;campanulids;Dipsacales;Adoxaceae;Adoxa	Adoxaceae	Adoxa	Adoxa moschatellina	1458	Partial	Xiang,C.L., Dong,H.J., Landrein,S., Zhao,F., Yu,W.-B., Soltis,D.E., Solits,P.S., Backlund,A., Wang,H.F., Li,D.Z. and Peng,H.	Revisiting the phylogeny of Dipsacales: new insights from analysis of complete chloroplast genome sequences	Unpublished	-	2019-12-31
MK136874.1	Eukaryota;Viridiplantae;Streptophyta;Embryophyta;Tracheophyta;Spermatophyta;Magnoliopsida;eudicotyledons;Gunneridae;Pentapetalae;asterids;campanulids;Dipsacales;Adoxaceae;Adoxa	Adoxaceae	Adoxa	Adoxa moschatellina	1059	Partial	Xiang,C.L., Dong,H.J., Landrein,S., Zhao,F., Yu,W.-B., Soltis,D.E., Solits,P.S., Backlund,A., Wang,H.F., Li,D.Z. and Peng,H.	Revisiting the phylogeny of Dipsacales: new insights from analysis of complete chloroplast genome sequences	Unpublished	-	2019-12-31
MK136901.1	Eukaryota;Viridiplantae;Streptophyta;Embryophyta;Tracheophyta;Spermatophyta;Magnoliopsida;eudicotyledons;Gunneridae;Pentapetalae;asterids;campanulids;Dipsacales;Adoxaceae;Adoxa	Adoxaceae	Adoxa	Adoxa moschatellina	249	Partial	Xiang,C.L., Dong,H.J., Landrein,S., Zhao,F., Yu,W.-B., Soltis,D.E., Solits,P.S., Backlund,A., Wang,H.F., Li,D.Z. and Peng,H.	Revisiting the phylogeny of Dipsacales: new insights from analysis of complete chloroplast genome sequences	Unpublished	-	2019-12-31
MK136928.1	Eukaryota;Viridiplantae;Streptophyta;Embryophyta;Tracheophyta;Spermatophyta;Magnoliopsida;eudicotyledons;Gunneridae;Pentapetalae;asterids;campanulids;Dipsacales;Adoxaceae;Adoxa	Adoxaceae	Adoxa	Adoxa moschatellina	219	Partial	Xiang,C.L., Dong,H.J., Landrein,S., Zhao,F., Yu,W.-B., Soltis,D.E., Solits,P.S., Backlund,A., Wang,H.F., Li,D.Z. and Peng,H.	Revisiting the phylogeny of Dipsacales: new insights from analysis of complete chloroplast genome sequences	Unpublished	-	2019-12-31
MK136955.1	Eukaryota;Viridiplantae;Streptophyta;Embryophyta;Tracheophyta;Spermatophyta;Magnoliopsida;eudicotyledons;Gunneridae;Pentapetalae;asterids;campanulids;Dipsacales;Adoxaceae;Adoxa	Adoxaceae	Adoxa	Adoxa moschatellina	1425	Partial	Xiang,C.L., Dong,H.J., Landrein,S., Zhao,F., Yu,W.-B., Soltis,D.E., Solits,P.S., Backlund,A., Wang,H.F., Li,D.Z. and Peng,H.	Revisiting the phylogeny of Dipsacales: new insights from analysis of complete chloroplast genome sequences	Unpublished	-	2019-12-31
MK136982.1	Eukaryota;Viridiplantae;Streptophyta;Embryophyta;Tracheophyta;Spermatophyta;Magnoliopsida;eudicotyledons;Gunneridae;Pentapetalae;asterids;campanulids;Dipsacales;Adoxaceae;Adoxa	Adoxaceae	Adoxa	Adoxa moschatellina	390	Partial	Xiang,C.L., Dong,H.J., Landrein,S., Zhao,F., Yu,W.-B., Soltis,D.E., Solits,P.S., Backlund,A., Wang,H.F., Li,D.Z. and Peng,H.	Revisiting the phylogeny of Dipsacales: new insights from analysis of complete chloroplast genome sequences	Unpublished	-	2019-12-31
MK137009.1	Eukaryota;Viridiplantae;Streptophyta;Embryophyta;Tracheophyta;Spermatophyta;Magnoliopsida;eudicotyledons;Gunneridae;Pentapetalae;asterids;campanulids;Dipsacales;Adoxaceae;Adoxa	Adoxaceae	Adoxa	Adoxa moschatellina	432	Partial	Xiang,C.L., Dong,H.J., Landrein,S., Zhao,F., Yu,W.-B., Soltis,D.E., Solits,P.S., Backlund,A., Wang,H.F., Li,D.Z. and Peng,H.	Revisiting the phylogeny of Dipsacales: new insights from analysis of complete chloroplast genome sequences	Unpublished	-	2019-12-31
MK137036.1	Eukaryota;Viridiplantae;Streptophyta;Embryophyta;Tracheophyta;Spermatophyta;Magnoliopsida;eudicotyledons;Gunneridae;Pentapetalae;asterids;campanulids;Dipsacales;Adoxaceae;Adoxa	Adoxaceae	Adoxa	Adoxa moschatellina	366	Partial	Xiang,C.L., Dong,H.J., Landrein,S., Zhao,F., Yu,W.-B., Soltis,D.E., Solits,P.S., Backlund,A., Wang,H.F., Li,D.Z. and Peng,H.	Revisiting the phylogeny of Dipsacales: new insights from analysis of complete chloroplast genome sequences	Unpublished	-	2019-12-31
MK137063.1	Eukaryota;Viridiplantae;Streptophyta;Embryophyta;Tracheophyta;Spermatophyta;Magnoliopsida;eudicotyledons;Gunneridae;Pentapetalae;asterids;campanulids;Dipsacales;Adoxaceae;Adoxa	Adoxaceae	Adoxa	Adoxa moschatellina	396	Partial	Xiang,C.L., Dong,H.J., Landrein,S., Zhao,F., Yu,W.-B., Soltis,D.E., Solits,P.S., Backlund,A., Wang,H.F., Li,D.Z. and Peng,H.	Revisiting the phylogeny of Dipsacales: new insights from analysis of complete chloroplast genome sequences	Unpublished	-	2019-12-31
MK137090.1	Eukaryota;Viridiplantae;Streptophyta;Embryophyta;Tracheophyta;Spermatophyta;Magnoliopsida;eudicotyledons;Gunneridae;Pentapetalae;asterids;campanulids;Dipsacales;Adoxaceae;Adoxa	Adoxaceae	Adoxa	Adoxa moschatellina	384	Partial	Xiang,C.L., Dong,H.J., Landrein,S., Zhao,F., Yu,W.-B., Soltis,D.E., Solits,P.S., Backlund,A., Wang,H.F., Li,D.Z. and Peng,H.	Revisiting the phylogeny of Dipsacales: new insights from analysis of complete chloroplast genome sequences	Unpublished	-	2019-12-31
MK137117.1	Eukaryota;Viridiplantae;Streptophyta;Embryophyta;Tracheophyta;Spermatophyta;Magnoliopsida;eudicotyledons;Gunneridae;Pentapetalae;asterids;campanulids;Dipsacales;Adoxaceae;Adoxa	Adoxaceae	Adoxa	Adoxa moschatellina	243	Partial	Xiang,C.L., Dong,H.J., Landrein,S., Zhao,F., Yu,W.-B., Soltis,D.E., Solits,P.S., Backlund,A., Wang,H.F., Li,D.Z. and Peng,H.	Revisiting the phylogeny of Dipsacales: new insights from analysis of complete chloroplast genome sequences	Unpublished	-	2019-12-31
MK137144.1	Eukaryota;Viridiplantae;Streptophyta;Embryophyta;Tracheophyta;Spermatophyta;Magnoliopsida;eudicotyledons;Gunneridae;Pentapetalae;asterids;campanulids;Dipsacales;Adoxaceae;Adoxa	Adoxaceae	Adoxa	Adoxa moschatellina	279	Partial	Xiang,C.L., Dong,H.J., Landrein,S., Zhao,F., Yu,W.-B., Soltis,D.E., Solits,P.S., Backlund,A., Wang,H.F., Li,D.Z. and Peng,H.	Revisiting the phylogeny of Dipsacales: new insights from analysis of complete chloroplast genome sequences	Unpublished	-	2019-12-31
MK137170.1	Eukaryota;Viridiplantae;Streptophyta;Embryophyta;Tracheophyta;Spermatophyta;Magnoliopsida;eudicotyledons;Gunneridae;Pentapetalae;asterids;campanulids;Dipsacales;Adoxaceae;Adoxa	Adoxaceae	Adoxa	Adoxa moschatellina	1011	Partial	Xiang,C.L., Dong,H.J., Landrein,S., Zhao,F., Yu,W.-B., Soltis,D.E., Solits,P.S., Backlund,A., Wang,H.F., Li,D.Z. and Peng,H.	Revisiting the phylogeny of Dipsacales: new insights from analysis of complete chloroplast genome sequences	Unpublished	-	2019-12-31
MK137197.1	Eukaryota;Viridiplantae;Streptophyta;Embryophyta;Tracheophyta;Spermatophyta;Magnoliopsida;eudicotyledons;Gunneridae;Pentapetalae;asterids;campanulids;Dipsacales;Adoxaceae;Adoxa	Adoxaceae	Adoxa	Adoxa moschatellina	3210	Partial	Xiang,C.L., Dong,H.J., Landrein,S., Zhao,F., Yu,W.-B., Soltis,D.E., Solits,P.S., Backlund,A., Wang,H.F., Li,D.Z. and Peng,H.	Revisiting the phylogeny of Dipsacales: new insights from analysis of complete chloroplast genome sequences	Unpublished	-	2019-12-31
MK137224.1	Eukaryota;Viridiplantae;Streptophyta;Embryophyta;Tracheophyta;Spermatophyta;Magnoliopsida;eudicotyledons;Gunneridae;Pentapetalae;asterids;campanulids;Dipsacales;Adoxaceae;Adoxa	Adoxaceae	Adoxa	Adoxa moschatellina	459	Partial	Xiang,C.L., Dong,H.J., Landrein,S., Zhao,F., Yu,W.-B., Soltis,D.E., Solits,P.S., Backlund,A., Wang,H.F., Li,D.Z. and Peng,H.	Revisiting the phylogeny of Dipsacales: new insights from analysis of complete chloroplast genome sequences	Unpublished	-	2019-12-31
MK137251.1	Eukaryota;Viridiplantae;Streptophyta;Embryophyta;Tracheophyta;Spermatophyta;Magnoliopsida;eudicotyledons;Gunneridae;Pentapetalae;asterids;campanulids;Dipsacales;Adoxaceae;Adoxa	Adoxaceae	Adoxa	Adoxa moschatellina	1620	Partial	Xiang,C.L., Dong,H.J., Landrein,S., Zhao,F., Yu,W.-B., Soltis,D.E., Solits,P.S., Backlund,A., Wang,H.F., Li,D.Z. and Peng,H.	Revisiting the phylogeny of Dipsacales: new insights from analysis of complete chloroplast genome sequences	Unpublished	-	2019-12-31
MK137277.1	Eukaryota;Viridiplantae;Streptophyta;Embryophyta;Tracheophyta;Spermatophyta;Magnoliopsida;eudicotyledons;Gunneridae;Pentapetalae;asterids;campanulids;Dipsacales;Adoxaceae;Adoxa	Adoxaceae	Adoxa	Adoxa moschatellina	4134	Partial	Xiang,C.L., Dong,H.J., Landrein,S., Zhao,F., Yu,W.-B., Soltis,D.E., Solits,P.S., Backlund,A., Wang,H.F., Li,D.Z. and Peng,H.	Revisiting the phylogeny of Dipsacales: new insights from analysis of complete chloroplast genome sequences	Unpublished	-	2019-12-31
MK137304.1	Eukaryota;Viridiplantae;Streptophyta;Embryophyta;Tracheophyta;Spermatophyta;Magnoliopsida;eudicotyledons;Gunneridae;Pentapetalae;asterids;campanulids;Dipsacales;Adoxaceae;Adoxa	Adoxaceae	Adoxa	Adoxa moschatellina	708	Partial	Xiang,C.L., Dong,H.J., Landrein,S., Zhao,F., Yu,W.-B., Soltis,D.E., Solits,P.S., Backlund,A., Wang,H.F., Li,D.Z. and Peng,H.	Revisiting the phylogeny of Dipsacales: new insights from analysis of complete chloroplast genome sequences	Unpublished	-	2019-12-31
MK137331.1	Eukaryota;Viridiplantae;Streptophyta;Embryophyta;Tracheophyta;Spermatophyta;Magnoliopsida;eudicotyledons;Gunneridae;Pentapetalae;asterids;campanulids;Dipsacales;Adoxaceae;Adoxa	Adoxaceae	Adoxa	Adoxa moschatellina	654	Partial	Xiang,C.L., Dong,H.J., Landrein,S., Zhao,F., Yu,W.-B., Soltis,D.E., Solits,P.S., Backlund,A., Wang,H.F., Li,D.Z. and Peng,H.	Revisiting the phylogeny of Dipsacales: new insights from analysis of complete chloroplast genome sequences	Unpublished	-	2019-12-31
MK137358.1	Eukaryota;Viridiplantae;Streptophyta;Embryophyta;Tracheophyta;Spermatophyta;Magnoliopsida;eudicotyledons;Gunneridae;Pentapetalae;asterids;campanulids;Dipsacales;Adoxaceae;Adoxa	Adoxaceae	Adoxa	Adoxa moschatellina	603	Partial	Xiang,C.L., Dong,H.J., Landrein,S., Zhao,F., Yu,W.-B., Soltis,D.E., Solits,P.S., Backlund,A., Wang,H.F., Li,D.Z. and Peng,H.	Revisiting the phylogeny of Dipsacales: new insights from analysis of complete chloroplast genome sequences	Unpublished	-	2019-12-31
MK137385.1	Eukaryota;Viridiplantae;Streptophyta;Embryophyta;Tracheophyta;Spermatophyta;Magnoliopsida;eudicotyledons;Gunneridae;Pentapetalae;asterids;campanulids;Dipsacales;Adoxaceae;Adoxa	Adoxaceae	Adoxa	Adoxa moschatellina	465	Partial	Xiang,C.L., Dong,H.J., Landrein,S., Zhao,F., Yu,W.-B., Soltis,D.E., Solits,P.S., Backlund,A., Wang,H.F., Li,D.Z. and Peng,H.	Revisiting the phylogeny of Dipsacales: new insights from analysis of complete chloroplast genome sequences	Unpublished	-	2019-12-31
MK137412.1	Eukaryota;Viridiplantae;Streptophyta;Embryophyta;Tracheophyta;Spermatophyta;Magnoliopsida;eudicotyledons;Gunneridae;Pentapetalae;asterids;campanulids;Dipsacales;Adoxaceae;Adoxa	Adoxaceae	Adoxa	Adoxa moschatellina	402	Partial	Xiang,C.L., Dong,H.J., Landrein,S., Zhao,F., Yu,W.-B., Soltis,D.E., Solits,P.S., Backlund,A., Wang,H.F., Li,D.Z. and Peng,H.	Revisiting the phylogeny of Dipsacales: new insights from analysis of complete chloroplast genome sequences	Unpublished	-	2019-12-31
MK137439.1	Eukaryota;Viridiplantae;Streptophyta;Embryophyta;Tracheophyta;Spermatophyta;Magnoliopsida;eudicotyledons;Gunneridae;Pentapetalae;asterids;campanulids;Dipsacales;Adoxaceae;Adoxa	Adoxaceae	Adoxa	Adoxa moschatellina	417	Partial	Xiang,C.L., Dong,H.J., Landrein,S., Zhao,F., Yu,W.-B., Soltis,D.E., Solits,P.S., Backlund,A., Wang,H.F., Li,D.Z. and Peng,H.	Revisiting the phylogeny of Dipsacales: new insights from analysis of complete chloroplast genome sequences	Unpublished	-	2019-12-31
MK137466.1	Eukaryota;Viridiplantae;Streptophyta;Embryophyta;Tracheophyta;Spermatophyta;Magnoliopsida;eudicotyledons;Gunneridae;Pentapetalae;asterids;campanulids;Dipsacales;Adoxaceae;Adoxa	Adoxaceae	Adoxa	Adoxa moschatellina	231	Partial	Xiang,C.L., Dong,H.J., Landrein,S., Zhao,F., Yu,W.-B., Soltis,D.E., Solits,P.S., Backlund,A., Wang,H.F., Li,D.Z. and Peng,H.	Revisiting the phylogeny of Dipsacales: new insights from analysis of complete chloroplast genome sequences	Unpublished	-	2019-12-31
MK137493.1	Eukaryota;Viridiplantae;Streptophyta;Embryophyta;Tracheophyta;Spermatophyta;Magnoliopsida;eudicotyledons;Gunneridae;Pentapetalae;asterids;campanulids;Dipsacales;Adoxaceae;Adoxa	Adoxaceae	Adoxa	Adoxa moschatellina	300	Partial	Xiang,C.L., Dong,H.J., Landrein,S., Zhao,F., Yu,W.-B., Soltis,D.E., Solits,P.S., Backlund,A., Wang,H.F., Li,D.Z. and Peng,H.	Revisiting the phylogeny of Dipsacales: new insights from analysis of complete chloroplast genome sequences	Unpublished	-	2019-12-31
MK137520.1	Eukaryota;Viridiplantae;Streptophyta;Embryophyta;Tracheophyta;Spermatophyta;Magnoliopsida;eudicotyledons;Gunneridae;Pentapetalae;asterids;campanulids;Dipsacales;Adoxaceae;Adoxa	Adoxaceae	Adoxa	Adoxa moschatellina	270	Partial	Xiang,C.L., Dong,H.J., Landrein,S., Zhao,F., Yu,W.-B., Soltis,D.E., Solits,P.S., Backlund,A., Wang,H.F., Li,D.Z. and Peng,H.	Revisiting the phylogeny of Dipsacales: new insights from analysis of complete chloroplast genome sequences	Unpublished	-	2019-12-31
MK137546.1	Eukaryota;Viridiplantae;Streptophyta;Embryophyta;Tracheophyta;Spermatophyta;Magnoliopsida;eudicotyledons;Gunneridae;Pentapetalae;asterids;campanulids;Dipsacales;Adoxaceae;Adoxa	Adoxaceae	Adoxa	Adoxa moschatellina	228	Partial	Xiang,C.L., Dong,H.J., Landrein,S., Zhao,F., Yu,W.-B., Soltis,D.E., Solits,P.S., Backlund,A., Wang,H.F., Li,D.Z. and Peng,H.	Revisiting the phylogeny of Dipsacales: new insights from analysis of complete chloroplast genome sequences	Unpublished	-	2019-12-31
MK137573.1	Eukaryota;Viridiplantae;Streptophyta;Embryophyta;Tracheophyta;Spermatophyta;Magnoliopsida;eudicotyledons;Gunneridae;Pentapetalae;asterids;campanulids;Dipsacales;Adoxaceae;Adoxa	Adoxaceae	Adoxa	Adoxa moschatellina	312	Partial	Xiang,C.L., Dong,H.J., Landrein,S., Zhao,F., Yu,W.-B., Soltis,D.E., Solits,P.S., Backlund,A., Wang,H.F., Li,D.Z. and Peng,H.	Revisiting the phylogeny of Dipsacales: new insights from analysis of complete chloroplast genome sequences	Unpublished	-	2019-12-31
MK137599.1	Eukaryota;Viridiplantae;Streptophyta;Embryophyta;Tracheophyta;Spermatophyta;Magnoliopsida;eudicotyledons;Gunneridae;Pentapetalae;asterids;campanulids;Dipsacales;Adoxaceae;Adoxa	Adoxaceae	Adoxa	Adoxa moschatellina	276	Partial	Xiang,C.L., Dong,H.J., Landrein,S., Zhao,F., Yu,W.-B., Soltis,D.E., Solits,P.S., Backlund,A., Wang,H.F., Li,D.Z. and Peng,H.	Revisiting the phylogeny of Dipsacales: new insights from analysis of complete chloroplast genome sequences	Unpublished	-	2019-12-31
MK137626.1	Eukaryota;Viridiplantae;Streptophyta;Embryophyta;Tracheophyta;Spermatophyta;Magnoliopsida;eudicotyledons;Gunneridae;Pentapetalae;asterids;campanulids;Dipsacales;Adoxaceae;Adoxa	Adoxaceae	Adoxa	Adoxa moschatellina	225	Partial	Xiang,C.L., Dong,H.J., Landrein,S., Zhao,F., Yu,W.-B., Soltis,D.E., Solits,P.S., Backlund,A., Wang,H.F., Li,D.Z. and Peng,H.	Revisiting the phylogeny of Dipsacales: new insights from analysis of complete chloroplast genome sequences	Unpublished	-	2019-12-31
MK137653.1	Eukaryota;Viridiplantae;Streptophyta;Embryophyta;Tracheophyta;Spermatophyta;Magnoliopsida;eudicotyledons;Gunneridae;Pentapetalae;asterids;campanulids;Dipsacales;Adoxaceae;Adoxa	Adoxaceae	Adoxa	Adoxa moschatellina	552	Partial	Xiang,C.L., Dong,H.J., Landrein,S., Zhao,F., Yu,W.-B., Soltis,D.E., Solits,P.S., Backlund,A., Wang,H.F., Li,D.Z. and Peng,H.	Revisiting the phylogeny of Dipsacales: new insights from analysis of complete chloroplast genome sequences	Unpublished	-	2019-12-31
MK137680.1	Eukaryota;Viridiplantae;Streptophyta;Embryophyta;Tracheophyta;Spermatophyta;Magnoliopsida;eudicotyledons;Gunneridae;Pentapetalae;asterids;campanulids;Dipsacales;Adoxaceae;Adoxa	Adoxaceae	Adoxa	Adoxa moschatellina	375	Partial	Xiang,C.L., Dong,H.J., Landrein,S., Zhao,F., Yu,W.-B., Soltis,D.E., Solits,P.S., Backlund,A., Wang,H.F., Li,D.Z. and Peng,H.	Revisiting the phylogeny of Dipsacales: new insights from analysis of complete chloroplast genome sequences	Unpublished	-	2019-12-31
MK137707.1	Eukaryota;Viridiplantae;Streptophyta;Embryophyta;Tracheophyta;Spermatophyta;Magnoliopsida;eudicotyledons;Gunneridae;Pentapetalae;asterids;campanulids;Dipsacales;Adoxaceae;Adoxa	Adoxaceae	Adoxa	Adoxa moschatellina	766	Partial	Xiang,C.L., Dong,H.J., Landrein,S., Zhao,F., Yu,W.-B., Soltis,D.E., Solits,P.S., Backlund,A., Wang,H.F., Li,D.Z. and Peng,H.	Revisiting the phylogeny of Dipsacales: new insights from analysis of complete chloroplast genome sequences	Unpublished	-	2019-12-31
MK137734.1	Eukaryota;Viridiplantae;Streptophyta;Embryophyta;Tracheophyta;Spermatophyta;Magnoliopsida;eudicotyledons;Gunneridae;Pentapetalae;asterids;campanulids;Dipsacales;Adoxaceae;Adoxa	Adoxaceae	Adoxa	Adoxa moschatellina	384	Partial	Xiang,C.L., Dong,H.J., Landrein,S., Zhao,F., Yu,W.-B., Soltis,D.E., Solits,P.S., Backlund,A., Wang,H.F., Li,D.Z. and Peng,H.	Revisiting the phylogeny of Dipsacales: new insights from analysis of complete chloroplast genome sequences	Unpublished	-	2019-12-31
MK137761.1	Eukaryota;Viridiplantae;Streptophyta;Embryophyta;Tracheophyta;Spermatophyta;Magnoliopsida;eudicotyledons;Gunneridae;Pentapetalae;asterids;campanulids;Dipsacales;Adoxaceae;Adoxa	Adoxaceae	Adoxa	Adoxa moschatellina	233	Partial	Xiang,C.L., Dong,H.J., Landrein,S., Zhao,F., Yu,W.-B., Soltis,D.E., Solits,P.S., Backlund,A., Wang,H.F., Li,D.Z. and Peng,H.	Revisiting the phylogeny of Dipsacales: new insights from analysis of complete chloroplast genome sequences	Unpublished	-	2019-12-31
MK137788.1	Eukaryota;Viridiplantae;Streptophyta;Embryophyta;Tracheophyta;Spermatophyta;Magnoliopsida;eudicotyledons;Gunneridae;Pentapetalae;asterids;campanulids;Dipsacales;Adoxaceae;Adoxa	Adoxaceae	Adoxa	Adoxa moschatellina	719	Partial	Xiang,C.L., Dong,H.J., Landrein,S., Zhao,F., Yu,W.-B., Soltis,D.E., Solits,P.S., Backlund,A., Wang,H.F., Li,D.Z. and Peng,H.	Revisiting the phylogeny of Dipsacales: new insights from analysis of complete chloroplast genome sequences	Unpublished	-	2019-12-31
MK137815.1	Eukaryota;Viridiplantae;Streptophyta;Embryophyta;Tracheophyta;Spermatophyta;Magnoliopsida;eudicotyledons;Gunneridae;Pentapetalae;asterids;campanulids;Dipsacales;Adoxaceae;Adoxa	Adoxaceae	Adoxa	Adoxa moschatellina	215	Partial	Xiang,C.L., Dong,H.J., Landrein,S., Zhao,F., Yu,W.-B., Soltis,D.E., Solits,P.S., Backlund,A., Wang,H.F., Li,D.Z. and Peng,H.	Revisiting the phylogeny of Dipsacales: new insights from analysis of complete chloroplast genome sequences	Unpublished	-	2019-12-31
MK137842.1	Eukaryota;Viridiplantae;Streptophyta;Embryophyta;Tracheophyta;Spermatophyta;Magnoliopsida;eudicotyledons;Gunneridae;Pentapetalae;asterids;campanulids;Dipsacales;Adoxaceae;Adoxa	Adoxaceae	Adoxa	Adoxa moschatellina	442	Partial	Xiang,C.L., Dong,H.J., Landrein,S., Zhao,F., Yu,W.-B., Soltis,D.E., Solits,P.S., Backlund,A., Wang,H.F., Li,D.Z. and Peng,H.	Revisiting the phylogeny of Dipsacales: new insights from analysis of complete chloroplast genome sequences	Unpublished	-	2019-12-31
MK137869.1	Eukaryota;Viridiplantae;Streptophyta;Embryophyta;Tracheophyta;Spermatophyta;Magnoliopsida;eudicotyledons;Gunneridae;Pentapetalae;asterids;campanulids;Dipsacales;Adoxaceae;Adoxa	Adoxaceae	Adoxa	Adoxa moschatellina	413	Partial	Xiang,C.L., Dong,H.J., Landrein,S., Zhao,F., Yu,W.-B., Soltis,D.E., Solits,P.S., Backlund,A., Wang,H.F., Li,D.Z. and Peng,H.	Revisiting the phylogeny of Dipsacales: new insights from analysis of complete chloroplast genome sequences	Unpublished	-	2019-12-31
MK137896.1	Eukaryota;Viridiplantae;Streptophyta;Embryophyta;Tracheophyta;Spermatophyta;Magnoliopsida;eudicotyledons;Gunneridae;Pentapetalae;asterids;campanulids;Dipsacales;Adoxaceae;Adoxa	Adoxaceae	Adoxa	Adoxa moschatellina	235	Partial	Xiang,C.L., Dong,H.J., Landrein,S., Zhao,F., Yu,W.-B., Soltis,D.E., Solits,P.S., Backlund,A., Wang,H.F., Li,D.Z. and Peng,H.	Revisiting the phylogeny of Dipsacales: new insights from analysis of complete chloroplast genome sequences	Unpublished	-	2019-12-31
MK137922.1	Eukaryota;Viridiplantae;Streptophyta;Embryophyta;Tracheophyta;Spermatophyta;Magnoliopsida;eudicotyledons;Gunneridae;Pentapetalae;asterids;campanulids;Dipsacales;Adoxaceae;Adoxa	Adoxaceae	Adoxa	Adoxa moschatellina	351	Partial	Xiang,C.L., Dong,H.J., Landrein,S., Zhao,F., Yu,W.-B., Soltis,D.E., Solits,P.S., Backlund,A., Wang,H.F., Li,D.Z. and Peng,H.	Revisiting the phylogeny of Dipsacales: new insights from analysis of complete chloroplast genome sequences	Unpublished	-	2019-12-31
MK137947.1	Eukaryota;Viridiplantae;Streptophyta;Embryophyta;Tracheophyta;Spermatophyta;Magnoliopsida;eudicotyledons;Gunneridae;Pentapetalae;asterids;campanulids;Dipsacales;Adoxaceae;Adoxa	Adoxaceae	Adoxa	Adoxa moschatellina	1219	Partial	Xiang,C.L., Dong,H.J., Landrein,S., Zhao,F., Yu,W.-B., Soltis,D.E., Solits,P.S., Backlund,A., Wang,H.F., Li,D.Z. and Peng,H.	Revisiting the phylogeny of Dipsacales: new insights from analysis of complete chloroplast genome sequences	Unpublished	-	2019-12-31
MK137974.1	Eukaryota;Viridiplantae;Streptophyta;Embryophyta;Tracheophyta;Spermatophyta;Magnoliopsida;eudicotyledons;Gunneridae;Pentapetalae;asterids;campanulids;Dipsacales;Adoxaceae;Adoxa	Adoxaceae	Adoxa	Adoxa moschatellina	759	Partial	Xiang,C.L., Dong,H.J., Landrein,S., Zhao,F., Yu,W.-B., Soltis,D.E., Solits,P.S., Backlund,A., Wang,H.F., Li,D.Z. and Peng,H.	Revisiting the phylogeny of Dipsacales: new insights from analysis of complete chloroplast genome sequences	Unpublished	-	2019-12-31
MK138001.1	Eukaryota;Viridiplantae;Streptophyta;Embryophyta;Tracheophyta;Spermatophyta;Magnoliopsida;eudicotyledons;Gunneridae;Pentapetalae;asterids;campanulids;Dipsacales;Adoxaceae;Adoxa	Adoxaceae	Adoxa	Adoxa moschatellina	263	Partial	Xiang,C.L., Dong,H.J., Landrein,S., Zhao,F., Yu,W.-B., Soltis,D.E., Solits,P.S., Backlund,A., Wang,H.F., Li,D.Z. and Peng,H.	Revisiting the phylogeny of Dipsacales: new insights from analysis of complete chloroplast genome sequences	Unpublished	-	2019-12-31
MK138027.1	Eukaryota;Viridiplantae;Streptophyta;Embryophyta;Tracheophyta;Spermatophyta;Magnoliopsida;eudicotyledons;Gunneridae;Pentapetalae;asterids;campanulids;Dipsacales;Adoxaceae;Adoxa	Adoxaceae	Adoxa	Adoxa moschatellina	676	Partial	Xiang,C.L., Dong,H.J., Landrein,S., Zhao,F., Yu,W.-B., Soltis,D.E., Solits,P.S., Backlund,A., Wang,H.F., Li,D.Z. and Peng,H.	Revisiting the phylogeny of Dipsacales: new insights from analysis of complete chloroplast genome sequences	Unpublished	-	2019-12-31
MK138054.1	Eukaryota;Viridiplantae;Streptophyta;Embryophyta;Tracheophyta;Spermatophyta;Magnoliopsida;eudicotyledons;Gunneridae;Pentapetalae;asterids;campanulids;Dipsacales;Adoxaceae;Adoxa	Adoxaceae	Adoxa	Adoxa moschatellina	367	Partial	Xiang,C.L., Dong,H.J., Landrein,S., Zhao,F., Yu,W.-B., Soltis,D.E., Solits,P.S., Backlund,A., Wang,H.F., Li,D.Z. and Peng,H.	Revisiting the phylogeny of Dipsacales: new insights from analysis of complete chloroplast genome sequences	Unpublished	-	2019-12-31
MK138081.1	Eukaryota;Viridiplantae;Streptophyta;Embryophyta;Tracheophyta;Spermatophyta;Magnoliopsida;eudicotyledons;Gunneridae;Pentapetalae;asterids;campanulids;Dipsacales;Adoxaceae;Adoxa	Adoxaceae	Adoxa	Adoxa moschatellina	237	Partial	Xiang,C.L., Dong,H.J., Landrein,S., Zhao,F., Yu,W.-B., Soltis,D.E., Solits,P.S., Backlund,A., Wang,H.F., Li,D.Z. and Peng,H.	Revisiting the phylogeny of Dipsacales: new insights from analysis of complete chloroplast genome sequences	Unpublished	-	2019-12-31
MK138108.1	Eukaryota;Viridiplantae;Streptophyta;Embryophyta;Tracheophyta;Spermatophyta;Magnoliopsida;eudicotyledons;Gunneridae;Pentapetalae;asterids;campanulids;Dipsacales;Adoxaceae;Adoxa	Adoxaceae	Adoxa	Adoxa moschatellina	392	Partial	Xiang,C.L., Dong,H.J., Landrein,S., Zhao,F., Yu,W.-B., Soltis,D.E., Solits,P.S., Backlund,A., Wang,H.F., Li,D.Z. and Peng,H.	Revisiting the phylogeny of Dipsacales: new insights from analysis of complete chloroplast genome sequences	Unpublished	-	2019-12-31
MK138135.1	Eukaryota;Viridiplantae;Streptophyta;Embryophyta;Tracheophyta;Spermatophyta;Magnoliopsida;eudicotyledons;Gunneridae;Pentapetalae;asterids;campanulids;Dipsacales;Adoxaceae;Adoxa	Adoxaceae	Adoxa	Adoxa moschatellina	340	Complete	Xiang,C.L., Dong,H.J., Landrein,S., Zhao,F., Yu,W.-B., Soltis,D.E., Solits,P.S., Backlund,A., Wang,H.F., Li,D.Z. and Peng,H.	Revisiting the phylogeny of Dipsacales: new insights from analysis of complete chloroplast genome sequences	Unpublished	-	2019-12-31
MK138162.1	Eukaryota;Viridiplantae;Streptophyta;Embryophyta;Tracheophyta;Spermatophyta;Magnoliopsida;eudicotyledons;Gunneridae;Pentapetalae;asterids;campanulids;Dipsacales;Adoxaceae;Adoxa	Adoxaceae	Adoxa	Adoxa moschatellina	1496	Complete	Xiang,C.L., Dong,H.J., Landrein,S., Zhao,F., Yu,W.-B., Soltis,D.E., Solits,P.S., Backlund,A., Wang,H.F., Li,D.Z. and Peng,H.	Revisiting the phylogeny of Dipsacales: new insights from analysis of complete chloroplast genome sequences	Unpublished	-	2019-12-31
MK138189.1	Eukaryota;Viridiplantae;Streptophyta;Embryophyta;Tracheophyta;Spermatophyta;Magnoliopsida;eudicotyledons;Gunneridae;Pentapetalae;asterids;campanulids;Dipsacales;Adoxaceae;Adoxa	Adoxaceae	Adoxa	Adoxa moschatellina	297	Partial	Xiang,C.L., Dong,H.J., Landrein,S., Zhao,F., Yu,W.-B., Soltis,D.E., Solits,P.S., Backlund,A., Wang,H.F., Li,D.Z. and Peng,H.	Revisiting the phylogeny of Dipsacales: new insights from analysis of complete chloroplast genome sequences	Unpublished	-	2019-12-31
MK138214.1	Eukaryota;Viridiplantae;Streptophyta;Embryophyta;Tracheophyta;Spermatophyta;Magnoliopsida;eudicotyledons;Gunneridae;Pentapetalae;asterids;campanulids;Dipsacales;Adoxaceae;Adoxa	Adoxaceae	Adoxa	Adoxa moschatellina	358	Partial	Xiang,C.L., Dong,H.J., Landrein,S., Zhao,F., Yu,W.-B., Soltis,D.E., Solits,P.S., Backlund,A., Wang,H.F., Li,D.Z. and Peng,H.	Revisiting the phylogeny of Dipsacales: new insights from analysis of complete chloroplast genome sequences	Unpublished	-	2019-12-31
MK138241.1	Eukaryota;Viridiplantae;Streptophyta;Embryophyta;Tracheophyta;Spermatophyta;Magnoliopsida;eudicotyledons;Gunneridae;Pentapetalae;asterids;campanulids;Dipsacales;Adoxaceae;Adoxa	Adoxaceae	Adoxa	Adoxa moschatellina	638	Unknown	Xiang,C.L., Dong,H.J., Landrein,S., Zhao,F., Yu,W.-B., Soltis,D.E., Solits,P.S., Backlund,A., Wang,H.F., Li,D.Z. and Peng,H.	Revisiting the phylogeny of Dipsacales: new insights from analysis of complete chloroplast genome sequences	Unpublished	-	2019-12-31
MK138268.1	Eukaryota;Viridiplantae;Streptophyta;Embryophyta;Tracheophyta;Spermatophyta;Magnoliopsida;eudicotyledons;Gunneridae;Pentapetalae;asterids;campanulids;Dipsacales;Adoxaceae;Adoxa	Adoxaceae	Adoxa	Adoxa moschatellina	670	Unknown	Xiang,C.L., Dong,H.J., Landrein,S., Zhao,F., Yu,W.-B., Soltis,D.E., Solits,P.S., Backlund,A., Wang,H.F., Li,D.Z. and Peng,H.	Revisiting the phylogeny of Dipsacales: new insights from analysis of complete chloroplast genome sequences	Unpublished	-	2019-12-31
MK138295.1	Eukaryota;Viridiplantae;Streptophyta;Embryophyta;Tracheophyta;Spermatophyta;Magnoliopsida;eudicotyledons;Gunneridae;Pentapetalae;asterids;campanulids;Dipsacales;Adoxaceae;Adoxa	Adoxaceae	Adoxa	Adoxa moschatellina	508	Unknown	Xiang,C.L., Dong,H.J., Landrein,S., Zhao,F., Yu,W.-B., Soltis,D.E., Solits,P.S., Backlund,A., Wang,H.F., Li,D.Z. and Peng,H.	Revisiting the phylogeny of Dipsacales: new insights from analysis of complete chloroplast genome sequences	Unpublished	-	2019-12-31
MK138322.1	Eukaryota;Viridiplantae;Streptophyta;Embryophyta;Tracheophyta;Spermatophyta;Magnoliopsida;eudicotyledons;Gunneridae;Pentapetalae;asterids;campanulids;Dipsacales;Adoxaceae;Adoxa	Adoxaceae	Adoxa	Adoxa moschatellina	576	Unknown	Xiang,C.L., Dong,H.J., Landrein,S., Zhao,F., Yu,W.-B., Soltis,D.E., Solits,P.S., Backlund,A., Wang,H.F., Li,D.Z. and Peng,H.	Revisiting the phylogeny of Dipsacales: new insights from analysis of complete chloroplast genome sequences	Unpublished	-	2019-12-31
MW770864.1	Eukaryota;Viridiplantae;Streptophyta;Embryophyta;Tracheophyta;Spermatophyta;Magnoliopsida;eudicotyledons;Gunneridae;Pentapetalae;asterids;campanulids;Dipsacales;Adoxaceae;Adoxa	Adoxaceae	Adoxa	Adoxa moschatellina	157626	Complete	Li,Y., Sun,Z., Jin,Z. and Li,J.	The chromosome-level assembly of Heptacodium miconioides genome provides new insights into evolution and sepal development	Unpublished	-	2022-06-08
NC_034792.1	Eukaryota;Viridiplantae;Streptophyta;Embryophyta;Tracheophyta;Spermatophyta;Magnoliopsida;eudicotyledons;Gunneridae;Pentapetalae;asterids;campanulids;Dipsacales;Adoxaceae;Adoxa	Adoxaceae	Adoxa	Adoxa moschatellina	157238	Complete	Wang,Y.	The complete chloroplast genome of Adoxa moschatellina	Unpublished	-	2023-04-03
MT457823.1	Eukaryota;Viridiplantae;Streptophyta;Embryophyta;Tracheophyta;Spermatophyta;Magnoliopsida;eudicotyledons;Gunneridae;Pentapetalae;asterids;campanulids;Dipsacales;Adoxaceae;Sambucus	Adoxaceae	Sambucus	Sambucus adnata	158756	Complete	Ran,H., Liu,Y., Wu,C. and Cao,Y.	Phylogenetic and Comparative Analyses of Complete Chloroplast Genomes of Chinese Viburnum and Sambucus (Adoxaceae)	Plants (Basel) 9 (9), E1143 (2020)	32899372	2020-10-06
MW007718.1	Eukaryota;Viridiplantae;Streptophyta;Embryophyta;Tracheophyta;Spermatophyta;Magnoliopsida;eudicotyledons;Gunneridae;Pentapetalae;asterids;campanulids;Dipsacales;Adoxaceae;Sambucus	Adoxaceae	Sambucus	Sambucus adnata	158443	Complete	Cai,H.	The complete chloroplast genome sequence of Sambucus adnata Wall	Unpublished	-	2020-11-14
MZ962405.1	Eukaryota;Viridiplantae;Streptophyta;Embryophyta;Tracheophyta;Spermatophyta;Magnoliopsida;eudicotyledons;Gunneridae;Pentapetalae;asterids;campanulids;Dipsacales;Adoxaceae;Sambucus	Adoxaceae	Sambucus	Sambucus adnata	158610	Complete	Zhao,Y., Ren,Y., Hu,S., Lan,T., Sun,S., Zhao,C. and Li,P.	Direct Submission	Submitted (30-AUG-2021) College of Tibetan medicine, Qinghai University, 251 Ningda Road, Xining, Qinghai Province 810016, China	-	2021-12-12
NC_051521.1	Eukaryota;Viridiplantae;Streptophyta;Embryophyta;Tracheophyta;Spermatophyta;Magnoliopsida;eudicotyledons;Gunneridae;Pentapetalae;asterids;campanulids;Dipsacales;Adoxaceae;Sambucus	Adoxaceae	Sambucus	Sambucus adnata	158756	Complete	Ran,H., Liu,Y., Wu,C. and Cao,Y.	Phylogenetic and Comparative Analyses of Complete Chloroplast Genomes of Chinese Viburnum and Sambucus (Adoxaceae)	Plants (Basel) 9 (9), E1143 (2020)	32899372	2023-04-03
MF348460.1	Eukaryota;Viridiplantae;Streptophyta;Embryophyta;Tracheophyta;Spermatophyta;Magnoliopsida;eudicotyledons;Gunneridae;Pentapetalae;asterids;campanulids;Dipsacales;Adoxaceae;Sambucus	Adoxaceae	Sambucus	Sambucus canadensis	473	Partial	Zuniga,J.D., Gostel,M.R., Mulcahy,D.G., Barker,K., Funk,V.A. and Coddington,J.A.	Data Release: DNA Barcodes of Plant Species Collected for the Global Genome Initiative Gardens Project, National Museum of Natural History, Smithsonian Institution	Unpublished	-	2017-09-21
MF349707.1	Eukaryota;Viridiplantae;Streptophyta;Embryophyta;Tracheophyta;Spermatophyta;Magnoliopsida;eudicotyledons;Gunneridae;Pentapetalae;asterids;campanulids;Dipsacales;Adoxaceae;Sambucus	Adoxaceae	Sambucus	Sambucus canadensis	553	Partial	Zuniga,J.D., Gostel,M.R., Mulcahy,D.G., Barker,K., Funk,V.A. and Coddington,J.A.	Data Release: DNA Barcodes of Plant Species Collected for the Global Genome Initiative Gardens Project, National Museum of Natural History, Smithsonian Institution	Unpublished	-	2017-09-21
MF350157.1	Eukaryota;Viridiplantae;Streptophyta;Embryophyta;Tracheophyta;Spermatophyta;Magnoliopsida;eudicotyledons;Gunneridae;Pentapetalae;asterids;campanulids;Dipsacales;Adoxaceae;Sambucus	Adoxaceae	Sambucus	Sambucus canadensis	801	Partial	Zuniga,J.D., Gostel,M.R., Mulcahy,D.G., Barker,K., Funk,V.A. and Coddington,J.A.	Data Release: DNA Barcodes of Plant Species Collected for the Global Genome Initiative Gardens Project, National Museum of Natural History, Smithsonian Institution	Unpublished	-	2017-09-21
MW455170.1	Eukaryota;Viridiplantae;Streptophyta;Embryophyta;Tracheophyta;Spermatophyta;Magnoliopsida;eudicotyledons;Gunneridae;Pentapetalae;asterids;campanulids;Dipsacales;Adoxaceae;Sambucus	Adoxaceae	Sambucus	Sambucus chinensis	158717	Complete	Mei,Z., Wang,Y. and Liu,X.	The complete chloroplast genome of Sambucus chinensis Lindl	Unpublished	-	2021-12-18
OK065821.1	Eukaryota;Viridiplantae;Streptophyta;Embryophyta;Tracheophyta;Spermatophyta;Magnoliopsida;eudicotyledons;Gunneridae;Pentapetalae;asterids;campanulids;Dipsacales;Adoxaceae;Sambucus	Adoxaceae	Sambucus	Sambucus chinensis	158716	Complete	Bao,Z.	Direct Submission	Submitted (08-SEP-2021) School of pharmacy, Jiangsu Health Vocational College, 69 Huangshanling Road, NanJing, JiangSu 211800, China	-	2021-12-08
MN662677.1	Eukaryota;Viridiplantae;Streptophyta;Embryophyta;Tracheophyta;Spermatophyta;Magnoliopsida;eudicotyledons;Gunneridae;Pentapetalae;asterids;campanulids;Dipsacales;Adoxaceae;Sambucus	Adoxaceae	Sambucus	Sambucus ebulus	467	Partial	Boukhdoud,L., Saliba,C., Parker,L.D., McInerney,N.R., Ishac Mouawad,G., Kharrat,M., Kahale,R., Chahine,T., Maldonado,J.E. and Bou Dagher Kharrat,M.	First DNA sequence reference library for mammals and plants of the Eastern Mediterranean Region	Genome (2020) In press	33002384	2020-10-13
NC_066018.1	Eukaryota;Viridiplantae;Streptophyta;Embryophyta;Tracheophyta;Spermatophyta;Magnoliopsida;eudicotyledons;Gunneridae;Pentapetalae;asterids;campanulids;Dipsacales;Adoxaceae;Sambucus	Adoxaceae	Sambucus	Sambucus ebulus	158399	Complete	Leonardo,I.C., Alberti,A., Denoeud,F., Barreto Crespo,M.T., Capelo,J. and Gaspar,F.B.	barcodingPTplants, DNA barcoding aromatic, medicinal, and condiment plants from Portugal	Unpublished	-	2023-04-12
ON641312.1	Eukaryota;Viridiplantae;Streptophyta;Embryophyta;Tracheophyta;Spermatophyta;Magnoliopsida;eudicotyledons;Gunneridae;Pentapetalae;asterids;campanulids;Dipsacales;Adoxaceae;Sambucus	Adoxaceae	Sambucus	Sambucus ebulus	158399	Complete	Leonardo,I.C., Alberti,A., Denoeud,F., Barreto Crespo,M.T., Capelo,J. and Gaspar,F.B.	barcodingPTplants, DNA barcoding aromatic, medicinal, and condiment plants from Portugal	Unpublished	-	2022-08-27
MK135935.1	Eukaryota;Viridiplantae;Streptophyta;Embryophyta;Tracheophyta;Spermatophyta;Magnoliopsida;eudicotyledons;Gunneridae;Pentapetalae;asterids;campanulids;Dipsacales;Adoxaceae;Sambucus	Adoxaceae	Sambucus	Sambucus javanica	611	Partial	Xiang,C.L., Dong,H.J., Landrein,S., Zhao,F., Yu,W.-B., Soltis,D.E., Solits,P.S., Backlund,A., Wang,H.F., Li,D.Z. and Peng,H.	Revisiting the phylogeny of Dipsacales: new insights from analysis of complete chloroplast genome sequences	Unpublished	-	2019-12-31
MK135962.1	Eukaryota;Viridiplantae;Streptophyta;Embryophyta;Tracheophyta;Spermatophyta;Magnoliopsida;eudicotyledons;Gunneridae;Pentapetalae;asterids;campanulids;Dipsacales;Adoxaceae;Sambucus	Adoxaceae	Sambucus	Sambucus javanica	1521	Partial	Xiang,C.L., Dong,H.J., Landrein,S., Zhao,F., Yu,W.-B., Soltis,D.E., Solits,P.S., Backlund,A., Wang,H.F., Li,D.Z. and Peng,H.	Revisiting the phylogeny of Dipsacales: new insights from analysis of complete chloroplast genome sequences	Unpublished	-	2019-12-31
MK135989.1	Eukaryota;Viridiplantae;Streptophyta;Embryophyta;Tracheophyta;Spermatophyta;Magnoliopsida;eudicotyledons;Gunneridae;Pentapetalae;asterids;campanulids;Dipsacales;Adoxaceae;Sambucus	Adoxaceae	Sambucus	Sambucus javanica	1473	Partial	Xiang,C.L., Dong,H.J., Landrein,S., Zhao,F., Yu,W.-B., Soltis,D.E., Solits,P.S., Backlund,A., Wang,H.F., Li,D.Z. and Peng,H.	Revisiting the phylogeny of Dipsacales: new insights from analysis of complete chloroplast genome sequences	Unpublished	-	2019-12-31
MK136016.1	Eukaryota;Viridiplantae;Streptophyta;Embryophyta;Tracheophyta;Spermatophyta;Magnoliopsida;eudicotyledons;Gunneridae;Pentapetalae;asterids;campanulids;Dipsacales;Adoxaceae;Sambucus	Adoxaceae	Sambucus	Sambucus javanica	398	Partial	Xiang,C.L., Dong,H.J., Landrein,S., Zhao,F., Yu,W.-B., Soltis,D.E., Solits,P.S., Backlund,A., Wang,H.F., Li,D.Z. and Peng,H.	Revisiting the phylogeny of Dipsacales: new insights from analysis of complete chloroplast genome sequences	Unpublished	-	2019-12-31
MK136043.1	Eukaryota;Viridiplantae;Streptophyta;Embryophyta;Tracheophyta;Spermatophyta;Magnoliopsida;eudicotyledons;Gunneridae;Pentapetalae;asterids;campanulids;Dipsacales;Adoxaceae;Sambucus	Adoxaceae	Sambucus	Sambucus javanica	408	Partial	Xiang,C.L., Dong,H.J., Landrein,S., Zhao,F., Yu,W.-B., Soltis,D.E., Solits,P.S., Backlund,A., Wang,H.F., Li,D.Z. and Peng,H.	Revisiting the phylogeny of Dipsacales: new insights from analysis of complete chloroplast genome sequences	Unpublished	-	2019-12-31
MK136070.1	Eukaryota;Viridiplantae;Streptophyta;Embryophyta;Tracheophyta;Spermatophyta;Magnoliopsida;eudicotyledons;Gunneridae;Pentapetalae;asterids;campanulids;Dipsacales;Adoxaceae;Sambucus	Adoxaceae	Sambucus	Sambucus javanica	243	Partial	Xiang,C.L., Dong,H.J., Landrein,S., Zhao,F., Yu,W.-B., Soltis,D.E., Solits,P.S., Backlund,A., Wang,H.F., Li,D.Z. and Peng,H.	Revisiting the phylogeny of Dipsacales: new insights from analysis of complete chloroplast genome sequences	Unpublished	-	2019-12-31
MK136097.1	Eukaryota;Viridiplantae;Streptophyta;Embryophyta;Tracheophyta;Spermatophyta;Magnoliopsida;eudicotyledons;Gunneridae;Pentapetalae;asterids;campanulids;Dipsacales;Adoxaceae;Sambucus	Adoxaceae	Sambucus	Sambucus javanica	741	Partial	Xiang,C.L., Dong,H.J., Landrein,S., Zhao,F., Yu,W.-B., Soltis,D.E., Solits,P.S., Backlund,A., Wang,H.F., Li,D.Z. and Peng,H.	Revisiting the phylogeny of Dipsacales: new insights from analysis of complete chloroplast genome sequences	Unpublished	-	2019-12-31
MK136124.1	Eukaryota;Viridiplantae;Streptophyta;Embryophyta;Tracheophyta;Spermatophyta;Magnoliopsida;eudicotyledons;Gunneridae;Pentapetalae;asterids;campanulids;Dipsacales;Adoxaceae;Sambucus	Adoxaceae	Sambucus	Sambucus javanica	969	Partial	Xiang,C.L., Dong,H.J., Landrein,S., Zhao,F., Yu,W.-B., Soltis,D.E., Solits,P.S., Backlund,A., Wang,H.F., Li,D.Z. and Peng,H.	Revisiting the phylogeny of Dipsacales: new insights from analysis of complete chloroplast genome sequences	Unpublished	-	2019-12-31
MK136151.1	Eukaryota;Viridiplantae;Streptophyta;Embryophyta;Tracheophyta;Spermatophyta;Magnoliopsida;eudicotyledons;Gunneridae;Pentapetalae;asterids;campanulids;Dipsacales;Adoxaceae;Sambucus	Adoxaceae	Sambucus	Sambucus javanica	687	Partial	Xiang,C.L., Dong,H.J., Landrein,S., Zhao,F., Yu,W.-B., Soltis,D.E., Solits,P.S., Backlund,A., Wang,H.F., Li,D.Z. and Peng,H.	Revisiting the phylogeny of Dipsacales: new insights from analysis of complete chloroplast genome sequences	Unpublished	-	2019-12-31
MK136201.1	Eukaryota;Viridiplantae;Streptophyta;Embryophyta;Tracheophyta;Spermatophyta;Magnoliopsida;eudicotyledons;Gunneridae;Pentapetalae;asterids;campanulids;Dipsacales;Adoxaceae;Sambucus	Adoxaceae	Sambucus	Sambucus javanica	231	Partial	Xiang,C.L., Dong,H.J., Landrein,S., Zhao,F., Yu,W.-B., Soltis,D.E., Solits,P.S., Backlund,A., Wang,H.F., Li,D.Z. and Peng,H.	Revisiting the phylogeny of Dipsacales: new insights from analysis of complete chloroplast genome sequences	Unpublished	-	2019-12-31
MK136228.1	Eukaryota;Viridiplantae;Streptophyta;Embryophyta;Tracheophyta;Spermatophyta;Magnoliopsida;eudicotyledons;Gunneridae;Pentapetalae;asterids;campanulids;Dipsacales;Adoxaceae;Sambucus	Adoxaceae	Sambucus	Sambucus javanica	1512	Partial	Xiang,C.L., Dong,H.J., Landrein,S., Zhao,F., Yu,W.-B., Soltis,D.E., Solits,P.S., Backlund,A., Wang,H.F., Li,D.Z. and Peng,H.	Revisiting the phylogeny of Dipsacales: new insights from analysis of complete chloroplast genome sequences	Unpublished	-	2019-12-31
MK136255.1	Eukaryota;Viridiplantae;Streptophyta;Embryophyta;Tracheophyta;Spermatophyta;Magnoliopsida;eudicotyledons;Gunneridae;Pentapetalae;asterids;campanulids;Dipsacales;Adoxaceae;Sambucus	Adoxaceae	Sambucus	Sambucus javanica	552	Partial	Xiang,C.L., Dong,H.J., Landrein,S., Zhao,F., Yu,W.-B., Soltis,D.E., Solits,P.S., Backlund,A., Wang,H.F., Li,D.Z. and Peng,H.	Revisiting the phylogeny of Dipsacales: new insights from analysis of complete chloroplast genome sequences	Unpublished	-	2019-12-31
MK136282.1	Eukaryota;Viridiplantae;Streptophyta;Embryophyta;Tracheophyta;Spermatophyta;Magnoliopsida;eudicotyledons;Gunneridae;Pentapetalae;asterids;campanulids;Dipsacales;Adoxaceae;Sambucus	Adoxaceae	Sambucus	Sambucus javanica	537	Partial	Xiang,C.L., Dong,H.J., Landrein,S., Zhao,F., Yu,W.-B., Soltis,D.E., Solits,P.S., Backlund,A., Wang,H.F., Li,D.Z. and Peng,H.	Revisiting the phylogeny of Dipsacales: new insights from analysis of complete chloroplast genome sequences	Unpublished	-	2019-12-31
MK136309.1	Eukaryota;Viridiplantae;Streptophyta;Embryophyta;Tracheophyta;Spermatophyta;Magnoliopsida;eudicotyledons;Gunneridae;Pentapetalae;asterids;campanulids;Dipsacales;Adoxaceae;Sambucus	Adoxaceae	Sambucus	Sambucus javanica	756	Partial	Xiang,C.L., Dong,H.J., Landrein,S., Zhao,F., Yu,W.-B., Soltis,D.E., Solits,P.S., Backlund,A., Wang,H.F., Li,D.Z. and Peng,H.	Revisiting the phylogeny of Dipsacales: new insights from analysis of complete chloroplast genome sequences	Unpublished	-	2019-12-31
MK136336.1	Eukaryota;Viridiplantae;Streptophyta;Embryophyta;Tracheophyta;Spermatophyta;Magnoliopsida;eudicotyledons;Gunneridae;Pentapetalae;asterids;campanulids;Dipsacales;Adoxaceae;Sambucus	Adoxaceae	Sambucus	Sambucus javanica	776	Partial	Xiang,C.L., Dong,H.J., Landrein,S., Zhao,F., Yu,W.-B., Soltis,D.E., Solits,P.S., Backlund,A., Wang,H.F., Li,D.Z. and Peng,H.	Revisiting the phylogeny of Dipsacales: new insights from analysis of complete chloroplast genome sequences	Unpublished	-	2019-12-31
MK136363.1	Eukaryota;Viridiplantae;Streptophyta;Embryophyta;Tracheophyta;Spermatophyta;Magnoliopsida;eudicotyledons;Gunneridae;Pentapetalae;asterids;campanulids;Dipsacales;Adoxaceae;Sambucus	Adoxaceae	Sambucus	Sambucus javanica	360	Partial	Xiang,C.L., Dong,H.J., Landrein,S., Zhao,F., Yu,W.-B., Soltis,D.E., Solits,P.S., Backlund,A., Wang,H.F., Li,D.Z. and Peng,H.	Revisiting the phylogeny of Dipsacales: new insights from analysis of complete chloroplast genome sequences	Unpublished	-	2019-12-31
MK136390.1	Eukaryota;Viridiplantae;Streptophyta;Embryophyta;Tracheophyta;Spermatophyta;Magnoliopsida;eudicotyledons;Gunneridae;Pentapetalae;asterids;campanulids;Dipsacales;Adoxaceae;Sambucus	Adoxaceae	Sambucus	Sambucus javanica	1500	Partial	Xiang,C.L., Dong,H.J., Landrein,S., Zhao,F., Yu,W.-B., Soltis,D.E., Solits,P.S., Backlund,A., Wang,H.F., Li,D.Z. and Peng,H.	Revisiting the phylogeny of Dipsacales: new insights from analysis of complete chloroplast genome sequences	Unpublished	-	2019-12-31
MK136417.1	Eukaryota;Viridiplantae;Streptophyta;Embryophyta;Tracheophyta;Spermatophyta;Magnoliopsida;eudicotyledons;Gunneridae;Pentapetalae;asterids;campanulids;Dipsacales;Adoxaceae;Sambucus	Adoxaceae	Sambucus	Sambucus javanica	300	Partial	Xiang,C.L., Dong,H.J., Landrein,S., Zhao,F., Yu,W.-B., Soltis,D.E., Solits,P.S., Backlund,A., Wang,H.F., Li,D.Z. and Peng,H.	Revisiting the phylogeny of Dipsacales: new insights from analysis of complete chloroplast genome sequences	Unpublished	-	2019-12-31
MK136444.1	Eukaryota;Viridiplantae;Streptophyta;Embryophyta;Tracheophyta;Spermatophyta;Magnoliopsida;eudicotyledons;Gunneridae;Pentapetalae;asterids;campanulids;Dipsacales;Adoxaceae;Sambucus	Adoxaceae	Sambucus	Sambucus javanica	2226	Partial	Xiang,C.L., Dong,H.J., Landrein,S., Zhao,F., Yu,W.-B., Soltis,D.E., Solits,P.S., Backlund,A., Wang,H.F., Li,D.Z. and Peng,H.	Revisiting the phylogeny of Dipsacales: new insights from analysis of complete chloroplast genome sequences	Unpublished	-	2019-12-31
MK136471.1	Eukaryota;Viridiplantae;Streptophyta;Embryophyta;Tracheophyta;Spermatophyta;Magnoliopsida;eudicotyledons;Gunneridae;Pentapetalae;asterids;campanulids;Dipsacales;Adoxaceae;Sambucus	Adoxaceae	Sambucus	Sambucus javanica	528	Partial	Xiang,C.L., Dong,H.J., Landrein,S., Zhao,F., Yu,W.-B., Soltis,D.E., Solits,P.S., Backlund,A., Wang,H.F., Li,D.Z. and Peng,H.	Revisiting the phylogeny of Dipsacales: new insights from analysis of complete chloroplast genome sequences	Unpublished	-	2019-12-31
MK136498.1	Eukaryota;Viridiplantae;Streptophyta;Embryophyta;Tracheophyta;Spermatophyta;Magnoliopsida;eudicotyledons;Gunneridae;Pentapetalae;asterids;campanulids;Dipsacales;Adoxaceae;Sambucus	Adoxaceae	Sambucus	Sambucus javanica	1179	Partial	Xiang,C.L., Dong,H.J., Landrein,S., Zhao,F., Yu,W.-B., Soltis,D.E., Solits,P.S., Backlund,A., Wang,H.F., Li,D.Z. and Peng,H.	Revisiting the phylogeny of Dipsacales: new insights from analysis of complete chloroplast genome sequences	Unpublished	-	2019-12-31
MK136525.1	Eukaryota;Viridiplantae;Streptophyta;Embryophyta;Tracheophyta;Spermatophyta;Magnoliopsida;eudicotyledons;Gunneridae;Pentapetalae;asterids;campanulids;Dipsacales;Adoxaceae;Sambucus	Adoxaceae	Sambucus	Sambucus javanica	489	Partial	Xiang,C.L., Dong,H.J., Landrein,S., Zhao,F., Yu,W.-B., Soltis,D.E., Solits,P.S., Backlund,A., Wang,H.F., Li,D.Z. and Peng,H.	Revisiting the phylogeny of Dipsacales: new insights from analysis of complete chloroplast genome sequences	Unpublished	-	2019-12-31
MK136552.1	Eukaryota;Viridiplantae;Streptophyta;Embryophyta;Tracheophyta;Spermatophyta;Magnoliopsida;eudicotyledons;Gunneridae;Pentapetalae;asterids;campanulids;Dipsacales;Adoxaceae;Sambucus	Adoxaceae	Sambucus	Sambucus javanica	474	Partial	Xiang,C.L., Dong,H.J., Landrein,S., Zhao,F., Yu,W.-B., Soltis,D.E., Solits,P.S., Backlund,A., Wang,H.F., Li,D.Z. and Peng,H.	Revisiting the phylogeny of Dipsacales: new insights from analysis of complete chloroplast genome sequences	Unpublished	-	2019-12-31
MK136579.1	Eukaryota;Viridiplantae;Streptophyta;Embryophyta;Tracheophyta;Spermatophyta;Magnoliopsida;eudicotyledons;Gunneridae;Pentapetalae;asterids;campanulids;Dipsacales;Adoxaceae;Sambucus	Adoxaceae	Sambucus	Sambucus javanica	765	Partial	Xiang,C.L., Dong,H.J., Landrein,S., Zhao,F., Yu,W.-B., Soltis,D.E., Solits,P.S., Backlund,A., Wang,H.F., Li,D.Z. and Peng,H.	Revisiting the phylogeny of Dipsacales: new insights from analysis of complete chloroplast genome sequences	Unpublished	-	2019-12-31
MK136606.1	Eukaryota;Viridiplantae;Streptophyta;Embryophyta;Tracheophyta;Spermatophyta;Magnoliopsida;eudicotyledons;Gunneridae;Pentapetalae;asterids;campanulids;Dipsacales;Adoxaceae;Sambucus	Adoxaceae	Sambucus	Sambucus javanica	564	Partial	Xiang,C.L., Dong,H.J., Landrein,S., Zhao,F., Yu,W.-B., Soltis,D.E., Solits,P.S., Backlund,A., Wang,H.F., Li,D.Z. and Peng,H.	Revisiting the phylogeny of Dipsacales: new insights from analysis of complete chloroplast genome sequences	Unpublished	-	2019-12-31
MK136633.1	Eukaryota;Viridiplantae;Streptophyta;Embryophyta;Tracheophyta;Spermatophyta;Magnoliopsida;eudicotyledons;Gunneridae;Pentapetalae;asterids;campanulids;Dipsacales;Adoxaceae;Sambucus	Adoxaceae	Sambucus	Sambucus javanica	960	Partial	Xiang,C.L., Dong,H.J., Landrein,S., Zhao,F., Yu,W.-B., Soltis,D.E., Solits,P.S., Backlund,A., Wang,H.F., Li,D.Z. and Peng,H.	Revisiting the phylogeny of Dipsacales: new insights from analysis of complete chloroplast genome sequences	Unpublished	-	2019-12-31
MK136660.1	Eukaryota;Viridiplantae;Streptophyta;Embryophyta;Tracheophyta;Spermatophyta;Magnoliopsida;eudicotyledons;Gunneridae;Pentapetalae;asterids;campanulids;Dipsacales;Adoxaceae;Sambucus	Adoxaceae	Sambucus	Sambucus javanica	651	Partial	Xiang,C.L., Dong,H.J., Landrein,S., Zhao,F., Yu,W.-B., Soltis,D.E., Solits,P.S., Backlund,A., Wang,H.F., Li,D.Z. and Peng,H.	Revisiting the phylogeny of Dipsacales: new insights from analysis of complete chloroplast genome sequences	Unpublished	-	2019-12-31
MK136687.1	Eukaryota;Viridiplantae;Streptophyta;Embryophyta;Tracheophyta;Spermatophyta;Magnoliopsida;eudicotyledons;Gunneridae;Pentapetalae;asterids;campanulids;Dipsacales;Adoxaceae;Sambucus	Adoxaceae	Sambucus	Sambucus javanica	523	Partial	Xiang,C.L., Dong,H.J., Landrein,S., Zhao,F., Yu,W.-B., Soltis,D.E., Solits,P.S., Backlund,A., Wang,H.F., Li,D.Z. and Peng,H.	Revisiting the phylogeny of Dipsacales: new insights from analysis of complete chloroplast genome sequences	Unpublished	-	2019-12-31
MK136714.1	Eukaryota;Viridiplantae;Streptophyta;Embryophyta;Tracheophyta;Spermatophyta;Magnoliopsida;eudicotyledons;Gunneridae;Pentapetalae;asterids;campanulids;Dipsacales;Adoxaceae;Sambucus	Adoxaceae	Sambucus	Sambucus javanica	2250	Partial	Xiang,C.L., Dong,H.J., Landrein,S., Zhao,F., Yu,W.-B., Soltis,D.E., Solits,P.S., Backlund,A., Wang,H.F., Li,D.Z. and Peng,H.	Revisiting the phylogeny of Dipsacales: new insights from analysis of complete chloroplast genome sequences	Unpublished	-	2019-12-31
MK136741.1	Eukaryota;Viridiplantae;Streptophyta;Embryophyta;Tracheophyta;Spermatophyta;Magnoliopsida;eudicotyledons;Gunneridae;Pentapetalae;asterids;campanulids;Dipsacales;Adoxaceae;Sambucus	Adoxaceae	Sambucus	Sambucus javanica	2202	Partial	Xiang,C.L., Dong,H.J., Landrein,S., Zhao,F., Yu,W.-B., Soltis,D.E., Solits,P.S., Backlund,A., Wang,H.F., Li,D.Z. and Peng,H.	Revisiting the phylogeny of Dipsacales: new insights from analysis of complete chloroplast genome sequences	Unpublished	-	2019-12-31
MK136768.1	Eukaryota;Viridiplantae;Streptophyta;Embryophyta;Tracheophyta;Spermatophyta;Magnoliopsida;eudicotyledons;Gunneridae;Pentapetalae;asterids;campanulids;Dipsacales;Adoxaceae;Sambucus	Adoxaceae	Sambucus	Sambucus javanica	243	Partial	Xiang,C.L., Dong,H.J., Landrein,S., Zhao,F., Yu,W.-B., Soltis,D.E., Solits,P.S., Backlund,A., Wang,H.F., Li,D.Z. and Peng,H.	Revisiting the phylogeny of Dipsacales: new insights from analysis of complete chloroplast genome sequences	Unpublished	-	2019-12-31
MK136795.1	Eukaryota;Viridiplantae;Streptophyta;Embryophyta;Tracheophyta;Spermatophyta;Magnoliopsida;eudicotyledons;Gunneridae;Pentapetalae;asterids;campanulids;Dipsacales;Adoxaceae;Sambucus	Adoxaceae	Sambucus	Sambucus javanica	1059	Partial	Xiang,C.L., Dong,H.J., Landrein,S., Zhao,F., Yu,W.-B., Soltis,D.E., Solits,P.S., Backlund,A., Wang,H.F., Li,D.Z. and Peng,H.	Revisiting the phylogeny of Dipsacales: new insights from analysis of complete chloroplast genome sequences	Unpublished	-	2020-01-28
MK136822.1	Eukaryota;Viridiplantae;Streptophyta;Embryophyta;Tracheophyta;Spermatophyta;Magnoliopsida;eudicotyledons;Gunneridae;Pentapetalae;asterids;campanulids;Dipsacales;Adoxaceae;Sambucus	Adoxaceae	Sambucus	Sambucus javanica	1518	Partial	Xiang,C.L., Dong,H.J., Landrein,S., Zhao,F., Yu,W.-B., Soltis,D.E., Solits,P.S., Backlund,A., Wang,H.F., Li,D.Z. and Peng,H.	Revisiting the phylogeny of Dipsacales: new insights from analysis of complete chloroplast genome sequences	Unpublished	-	2019-12-31
MK136849.1	Eukaryota;Viridiplantae;Streptophyta;Embryophyta;Tracheophyta;Spermatophyta;Magnoliopsida;eudicotyledons;Gunneridae;Pentapetalae;asterids;campanulids;Dipsacales;Adoxaceae;Sambucus	Adoxaceae	Sambucus	Sambucus javanica	1458	Partial	Xiang,C.L., Dong,H.J., Landrein,S., Zhao,F., Yu,W.-B., Soltis,D.E., Solits,P.S., Backlund,A., Wang,H.F., Li,D.Z. and Peng,H.	Revisiting the phylogeny of Dipsacales: new insights from analysis of complete chloroplast genome sequences	Unpublished	-	2019-12-31
MK136876.1	Eukaryota;Viridiplantae;Streptophyta;Embryophyta;Tracheophyta;Spermatophyta;Magnoliopsida;eudicotyledons;Gunneridae;Pentapetalae;asterids;campanulids;Dipsacales;Adoxaceae;Sambucus	Adoxaceae	Sambucus	Sambucus javanica	1059	Partial	Xiang,C.L., Dong,H.J., Landrein,S., Zhao,F., Yu,W.-B., Soltis,D.E., Solits,P.S., Backlund,A., Wang,H.F., Li,D.Z. and Peng,H.	Revisiting the phylogeny of Dipsacales: new insights from analysis of complete chloroplast genome sequences	Unpublished	-	2019-12-31
MK136903.1	Eukaryota;Viridiplantae;Streptophyta;Embryophyta;Tracheophyta;Spermatophyta;Magnoliopsida;eudicotyledons;Gunneridae;Pentapetalae;asterids;campanulids;Dipsacales;Adoxaceae;Sambucus	Adoxaceae	Sambucus	Sambucus javanica	249	Partial	Xiang,C.L., Dong,H.J., Landrein,S., Zhao,F., Yu,W.-B., Soltis,D.E., Solits,P.S., Backlund,A., Wang,H.F., Li,D.Z. and Peng,H.	Revisiting the phylogeny of Dipsacales: new insights from analysis of complete chloroplast genome sequences	Unpublished	-	2019-12-31
MK136930.1	Eukaryota;Viridiplantae;Streptophyta;Embryophyta;Tracheophyta;Spermatophyta;Magnoliopsida;eudicotyledons;Gunneridae;Pentapetalae;asterids;campanulids;Dipsacales;Adoxaceae;Sambucus	Adoxaceae	Sambucus	Sambucus javanica	219	Partial	Xiang,C.L., Dong,H.J., Landrein,S., Zhao,F., Yu,W.-B., Soltis,D.E., Solits,P.S., Backlund,A., Wang,H.F., Li,D.Z. and Peng,H.	Revisiting the phylogeny of Dipsacales: new insights from analysis of complete chloroplast genome sequences	Unpublished	-	2019-12-31
MK136957.1	Eukaryota;Viridiplantae;Streptophyta;Embryophyta;Tracheophyta;Spermatophyta;Magnoliopsida;eudicotyledons;Gunneridae;Pentapetalae;asterids;campanulids;Dipsacales;Adoxaceae;Sambucus	Adoxaceae	Sambucus	Sambucus javanica	1425	Partial	Xiang,C.L., Dong,H.J., Landrein,S., Zhao,F., Yu,W.-B., Soltis,D.E., Solits,P.S., Backlund,A., Wang,H.F., Li,D.Z. and Peng,H.	Revisiting the phylogeny of Dipsacales: new insights from analysis of complete chloroplast genome sequences	Unpublished	-	2019-12-31
MK136984.1	Eukaryota;Viridiplantae;Streptophyta;Embryophyta;Tracheophyta;Spermatophyta;Magnoliopsida;eudicotyledons;Gunneridae;Pentapetalae;asterids;campanulids;Dipsacales;Adoxaceae;Sambucus	Adoxaceae	Sambucus	Sambucus javanica	390	Partial	Xiang,C.L., Dong,H.J., Landrein,S., Zhao,F., Yu,W.-B., Soltis,D.E., Solits,P.S., Backlund,A., Wang,H.F., Li,D.Z. and Peng,H.	Revisiting the phylogeny of Dipsacales: new insights from analysis of complete chloroplast genome sequences	Unpublished	-	2019-12-31
MK137011.1	Eukaryota;Viridiplantae;Streptophyta;Embryophyta;Tracheophyta;Spermatophyta;Magnoliopsida;eudicotyledons;Gunneridae;Pentapetalae;asterids;campanulids;Dipsacales;Adoxaceae;Sambucus	Adoxaceae	Sambucus	Sambucus javanica	432	Partial	Xiang,C.L., Dong,H.J., Landrein,S., Zhao,F., Yu,W.-B., Soltis,D.E., Solits,P.S., Backlund,A., Wang,H.F., Li,D.Z. and Peng,H.	Revisiting the phylogeny of Dipsacales: new insights from analysis of complete chloroplast genome sequences	Unpublished	-	2019-12-31
MK137038.1	Eukaryota;Viridiplantae;Streptophyta;Embryophyta;Tracheophyta;Spermatophyta;Magnoliopsida;eudicotyledons;Gunneridae;Pentapetalae;asterids;campanulids;Dipsacales;Adoxaceae;Sambucus	Adoxaceae	Sambucus	Sambucus javanica	366	Partial	Xiang,C.L., Dong,H.J., Landrein,S., Zhao,F., Yu,W.-B., Soltis,D.E., Solits,P.S., Backlund,A., Wang,H.F., Li,D.Z. and Peng,H.	Revisiting the phylogeny of Dipsacales: new insights from analysis of complete chloroplast genome sequences	Unpublished	-	2019-12-31
MK137065.1	Eukaryota;Viridiplantae;Streptophyta;Embryophyta;Tracheophyta;Spermatophyta;Magnoliopsida;eudicotyledons;Gunneridae;Pentapetalae;asterids;campanulids;Dipsacales;Adoxaceae;Sambucus	Adoxaceae	Sambucus	Sambucus javanica	396	Partial	Xiang,C.L., Dong,H.J., Landrein,S., Zhao,F., Yu,W.-B., Soltis,D.E., Solits,P.S., Backlund,A., Wang,H.F., Li,D.Z. and Peng,H.	Revisiting the phylogeny of Dipsacales: new insights from analysis of complete chloroplast genome sequences	Unpublished	-	2019-12-31
MK137092.1	Eukaryota;Viridiplantae;Streptophyta;Embryophyta;Tracheophyta;Spermatophyta;Magnoliopsida;eudicotyledons;Gunneridae;Pentapetalae;asterids;campanulids;Dipsacales;Adoxaceae;Sambucus	Adoxaceae	Sambucus	Sambucus javanica	384	Partial	Xiang,C.L., Dong,H.J., Landrein,S., Zhao,F., Yu,W.-B., Soltis,D.E., Solits,P.S., Backlund,A., Wang,H.F., Li,D.Z. and Peng,H.	Revisiting the phylogeny of Dipsacales: new insights from analysis of complete chloroplast genome sequences	Unpublished	-	2019-12-31
MK137119.1	Eukaryota;Viridiplantae;Streptophyta;Embryophyta;Tracheophyta;Spermatophyta;Magnoliopsida;eudicotyledons;Gunneridae;Pentapetalae;asterids;campanulids;Dipsacales;Adoxaceae;Sambucus	Adoxaceae	Sambucus	Sambucus javanica	480	Partial	Xiang,C.L., Dong,H.J., Landrein,S., Zhao,F., Yu,W.-B., Soltis,D.E., Solits,P.S., Backlund,A., Wang,H.F., Li,D.Z. and Peng,H.	Revisiting the phylogeny of Dipsacales: new insights from analysis of complete chloroplast genome sequences	Unpublished	-	2019-12-31
MK137146.1	Eukaryota;Viridiplantae;Streptophyta;Embryophyta;Tracheophyta;Spermatophyta;Magnoliopsida;eudicotyledons;Gunneridae;Pentapetalae;asterids;campanulids;Dipsacales;Adoxaceae;Sambucus	Adoxaceae	Sambucus	Sambucus javanica	279	Partial	Xiang,C.L., Dong,H.J., Landrein,S., Zhao,F., Yu,W.-B., Soltis,D.E., Solits,P.S., Backlund,A., Wang,H.F., Li,D.Z. and Peng,H.	Revisiting the phylogeny of Dipsacales: new insights from analysis of complete chloroplast genome sequences	Unpublished	-	2019-12-31
MK137172.1	Eukaryota;Viridiplantae;Streptophyta;Embryophyta;Tracheophyta;Spermatophyta;Magnoliopsida;eudicotyledons;Gunneridae;Pentapetalae;asterids;campanulids;Dipsacales;Adoxaceae;Sambucus	Adoxaceae	Sambucus	Sambucus javanica	1011	Partial	Xiang,C.L., Dong,H.J., Landrein,S., Zhao,F., Yu,W.-B., Soltis,D.E., Solits,P.S., Backlund,A., Wang,H.F., Li,D.Z. and Peng,H.	Revisiting the phylogeny of Dipsacales: new insights from analysis of complete chloroplast genome sequences	Unpublished	-	2019-12-31
MK137199.1	Eukaryota;Viridiplantae;Streptophyta;Embryophyta;Tracheophyta;Spermatophyta;Magnoliopsida;eudicotyledons;Gunneridae;Pentapetalae;asterids;campanulids;Dipsacales;Adoxaceae;Sambucus	Adoxaceae	Sambucus	Sambucus javanica	3210	Partial	Xiang,C.L., Dong,H.J., Landrein,S., Zhao,F., Yu,W.-B., Soltis,D.E., Solits,P.S., Backlund,A., Wang,H.F., Li,D.Z. and Peng,H.	Revisiting the phylogeny of Dipsacales: new insights from analysis of complete chloroplast genome sequences	Unpublished	-	2019-12-31
MK137226.1	Eukaryota;Viridiplantae;Streptophyta;Embryophyta;Tracheophyta;Spermatophyta;Magnoliopsida;eudicotyledons;Gunneridae;Pentapetalae;asterids;campanulids;Dipsacales;Adoxaceae;Sambucus	Adoxaceae	Sambucus	Sambucus javanica	453	Partial	Xiang,C.L., Dong,H.J., Landrein,S., Zhao,F., Yu,W.-B., Soltis,D.E., Solits,P.S., Backlund,A., Wang,H.F., Li,D.Z. and Peng,H.	Revisiting the phylogeny of Dipsacales: new insights from analysis of complete chloroplast genome sequences	Unpublished	-	2019-12-31
MK137253.1	Eukaryota;Viridiplantae;Streptophyta;Embryophyta;Tracheophyta;Spermatophyta;Magnoliopsida;eudicotyledons;Gunneridae;Pentapetalae;asterids;campanulids;Dipsacales;Adoxaceae;Sambucus	Adoxaceae	Sambucus	Sambucus javanica	1620	Partial	Xiang,C.L., Dong,H.J., Landrein,S., Zhao,F., Yu,W.-B., Soltis,D.E., Solits,P.S., Backlund,A., Wang,H.F., Li,D.Z. and Peng,H.	Revisiting the phylogeny of Dipsacales: new insights from analysis of complete chloroplast genome sequences	Unpublished	-	2019-12-31
MK137279.1	Eukaryota;Viridiplantae;Streptophyta;Embryophyta;Tracheophyta;Spermatophyta;Magnoliopsida;eudicotyledons;Gunneridae;Pentapetalae;asterids;campanulids;Dipsacales;Adoxaceae;Sambucus	Adoxaceae	Sambucus	Sambucus javanica	4160	Partial	Xiang,C.L., Dong,H.J., Landrein,S., Zhao,F., Yu,W.-B., Soltis,D.E., Solits,P.S., Backlund,A., Wang,H.F., Li,D.Z. and Peng,H.	Revisiting the phylogeny of Dipsacales: new insights from analysis of complete chloroplast genome sequences	Unpublished	-	2019-12-31
MK137306.1	Eukaryota;Viridiplantae;Streptophyta;Embryophyta;Tracheophyta;Spermatophyta;Magnoliopsida;eudicotyledons;Gunneridae;Pentapetalae;asterids;campanulids;Dipsacales;Adoxaceae;Sambucus	Adoxaceae	Sambucus	Sambucus javanica	708	Partial	Xiang,C.L., Dong,H.J., Landrein,S., Zhao,F., Yu,W.-B., Soltis,D.E., Solits,P.S., Backlund,A., Wang,H.F., Li,D.Z. and Peng,H.	Revisiting the phylogeny of Dipsacales: new insights from analysis of complete chloroplast genome sequences	Unpublished	-	2019-12-31
MK137333.1	Eukaryota;Viridiplantae;Streptophyta;Embryophyta;Tracheophyta;Spermatophyta;Magnoliopsida;eudicotyledons;Gunneridae;Pentapetalae;asterids;campanulids;Dipsacales;Adoxaceae;Sambucus	Adoxaceae	Sambucus	Sambucus javanica	654	Partial	Xiang,C.L., Dong,H.J., Landrein,S., Zhao,F., Yu,W.-B., Soltis,D.E., Solits,P.S., Backlund,A., Wang,H.F., Li,D.Z. and Peng,H.	Revisiting the phylogeny of Dipsacales: new insights from analysis of complete chloroplast genome sequences	Unpublished	-	2019-12-31
MK137360.1	Eukaryota;Viridiplantae;Streptophyta;Embryophyta;Tracheophyta;Spermatophyta;Magnoliopsida;eudicotyledons;Gunneridae;Pentapetalae;asterids;campanulids;Dipsacales;Adoxaceae;Sambucus	Adoxaceae	Sambucus	Sambucus javanica	603	Partial	Xiang,C.L., Dong,H.J., Landrein,S., Zhao,F., Yu,W.-B., Soltis,D.E., Solits,P.S., Backlund,A., Wang,H.F., Li,D.Z. and Peng,H.	Revisiting the phylogeny of Dipsacales: new insights from analysis of complete chloroplast genome sequences	Unpublished	-	2019-12-31
MK137387.1	Eukaryota;Viridiplantae;Streptophyta;Embryophyta;Tracheophyta;Spermatophyta;Magnoliopsida;eudicotyledons;Gunneridae;Pentapetalae;asterids;campanulids;Dipsacales;Adoxaceae;Sambucus	Adoxaceae	Sambucus	Sambucus javanica	465	Partial	Xiang,C.L., Dong,H.J., Landrein,S., Zhao,F., Yu,W.-B., Soltis,D.E., Solits,P.S., Backlund,A., Wang,H.F., Li,D.Z. and Peng,H.	Revisiting the phylogeny of Dipsacales: new insights from analysis of complete chloroplast genome sequences	Unpublished	-	2019-12-31
MK137414.1	Eukaryota;Viridiplantae;Streptophyta;Embryophyta;Tracheophyta;Spermatophyta;Magnoliopsida;eudicotyledons;Gunneridae;Pentapetalae;asterids;campanulids;Dipsacales;Adoxaceae;Sambucus	Adoxaceae	Sambucus	Sambucus javanica	402	Partial	Xiang,C.L., Dong,H.J., Landrein,S., Zhao,F., Yu,W.-B., Soltis,D.E., Solits,P.S., Backlund,A., Wang,H.F., Li,D.Z. and Peng,H.	Revisiting the phylogeny of Dipsacales: new insights from analysis of complete chloroplast genome sequences	Unpublished	-	2019-12-31
MK137441.1	Eukaryota;Viridiplantae;Streptophyta;Embryophyta;Tracheophyta;Spermatophyta;Magnoliopsida;eudicotyledons;Gunneridae;Pentapetalae;asterids;campanulids;Dipsacales;Adoxaceae;Sambucus	Adoxaceae	Sambucus	Sambucus javanica	417	Partial	Xiang,C.L., Dong,H.J., Landrein,S., Zhao,F., Yu,W.-B., Soltis,D.E., Solits,P.S., Backlund,A., Wang,H.F., Li,D.Z. and Peng,H.	Revisiting the phylogeny of Dipsacales: new insights from analysis of complete chloroplast genome sequences	Unpublished	-	2019-12-31
MK137468.1	Eukaryota;Viridiplantae;Streptophyta;Embryophyta;Tracheophyta;Spermatophyta;Magnoliopsida;eudicotyledons;Gunneridae;Pentapetalae;asterids;campanulids;Dipsacales;Adoxaceae;Sambucus	Adoxaceae	Sambucus	Sambucus javanica	232	Partial	Xiang,C.L., Dong,H.J., Landrein,S., Zhao,F., Yu,W.-B., Soltis,D.E., Solits,P.S., Backlund,A., Wang,H.F., Li,D.Z. and Peng,H.	Revisiting the phylogeny of Dipsacales: new insights from analysis of complete chloroplast genome sequences	Unpublished	-	2019-12-31
MK137495.1	Eukaryota;Viridiplantae;Streptophyta;Embryophyta;Tracheophyta;Spermatophyta;Magnoliopsida;eudicotyledons;Gunneridae;Pentapetalae;asterids;campanulids;Dipsacales;Adoxaceae;Sambucus	Adoxaceae	Sambucus	Sambucus javanica	300	Partial	Xiang,C.L., Dong,H.J., Landrein,S., Zhao,F., Yu,W.-B., Soltis,D.E., Solits,P.S., Backlund,A., Wang,H.F., Li,D.Z. and Peng,H.	Revisiting the phylogeny of Dipsacales: new insights from analysis of complete chloroplast genome sequences	Unpublished	-	2019-12-31
MK137522.1	Eukaryota;Viridiplantae;Streptophyta;Embryophyta;Tracheophyta;Spermatophyta;Magnoliopsida;eudicotyledons;Gunneridae;Pentapetalae;asterids;campanulids;Dipsacales;Adoxaceae;Sambucus	Adoxaceae	Sambucus	Sambucus javanica	270	Partial	Xiang,C.L., Dong,H.J., Landrein,S., Zhao,F., Yu,W.-B., Soltis,D.E., Solits,P.S., Backlund,A., Wang,H.F., Li,D.Z. and Peng,H.	Revisiting the phylogeny of Dipsacales: new insights from analysis of complete chloroplast genome sequences	Unpublished	-	2019-12-31
MK137548.1	Eukaryota;Viridiplantae;Streptophyta;Embryophyta;Tracheophyta;Spermatophyta;Magnoliopsida;eudicotyledons;Gunneridae;Pentapetalae;asterids;campanulids;Dipsacales;Adoxaceae;Sambucus	Adoxaceae	Sambucus	Sambucus javanica	234	Partial	Xiang,C.L., Dong,H.J., Landrein,S., Zhao,F., Yu,W.-B., Soltis,D.E., Solits,P.S., Backlund,A., Wang,H.F., Li,D.Z. and Peng,H.	Revisiting the phylogeny of Dipsacales: new insights from analysis of complete chloroplast genome sequences	Unpublished	-	2019-12-31
MK137575.1	Eukaryota;Viridiplantae;Streptophyta;Embryophyta;Tracheophyta;Spermatophyta;Magnoliopsida;eudicotyledons;Gunneridae;Pentapetalae;asterids;campanulids;Dipsacales;Adoxaceae;Sambucus	Adoxaceae	Sambucus	Sambucus javanica	312	Partial	Xiang,C.L., Dong,H.J., Landrein,S., Zhao,F., Yu,W.-B., Soltis,D.E., Solits,P.S., Backlund,A., Wang,H.F., Li,D.Z. and Peng,H.	Revisiting the phylogeny of Dipsacales: new insights from analysis of complete chloroplast genome sequences	Unpublished	-	2019-12-31
MK137601.1	Eukaryota;Viridiplantae;Streptophyta;Embryophyta;Tracheophyta;Spermatophyta;Magnoliopsida;eudicotyledons;Gunneridae;Pentapetalae;asterids;campanulids;Dipsacales;Adoxaceae;Sambucus	Adoxaceae	Sambucus	Sambucus javanica	276	Partial	Xiang,C.L., Dong,H.J., Landrein,S., Zhao,F., Yu,W.-B., Soltis,D.E., Solits,P.S., Backlund,A., Wang,H.F., Li,D.Z. and Peng,H.	Revisiting the phylogeny of Dipsacales: new insights from analysis of complete chloroplast genome sequences	Unpublished	-	2019-12-31
MK137628.1	Eukaryota;Viridiplantae;Streptophyta;Embryophyta;Tracheophyta;Spermatophyta;Magnoliopsida;eudicotyledons;Gunneridae;Pentapetalae;asterids;campanulids;Dipsacales;Adoxaceae;Sambucus	Adoxaceae	Sambucus	Sambucus javanica	225	Partial	Xiang,C.L., Dong,H.J., Landrein,S., Zhao,F., Yu,W.-B., Soltis,D.E., Solits,P.S., Backlund,A., Wang,H.F., Li,D.Z. and Peng,H.	Revisiting the phylogeny of Dipsacales: new insights from analysis of complete chloroplast genome sequences	Unpublished	-	2019-12-31
MK137655.1	Eukaryota;Viridiplantae;Streptophyta;Embryophyta;Tracheophyta;Spermatophyta;Magnoliopsida;eudicotyledons;Gunneridae;Pentapetalae;asterids;campanulids;Dipsacales;Adoxaceae;Sambucus	Adoxaceae	Sambucus	Sambucus javanica	552	Partial	Xiang,C.L., Dong,H.J., Landrein,S., Zhao,F., Yu,W.-B., Soltis,D.E., Solits,P.S., Backlund,A., Wang,H.F., Li,D.Z. and Peng,H.	Revisiting the phylogeny of Dipsacales: new insights from analysis of complete chloroplast genome sequences	Unpublished	-	2019-12-31
MK137682.1	Eukaryota;Viridiplantae;Streptophyta;Embryophyta;Tracheophyta;Spermatophyta;Magnoliopsida;eudicotyledons;Gunneridae;Pentapetalae;asterids;campanulids;Dipsacales;Adoxaceae;Sambucus	Adoxaceae	Sambucus	Sambucus javanica	375	Partial	Xiang,C.L., Dong,H.J., Landrein,S., Zhao,F., Yu,W.-B., Soltis,D.E., Solits,P.S., Backlund,A., Wang,H.F., Li,D.Z. and Peng,H.	Revisiting the phylogeny of Dipsacales: new insights from analysis of complete chloroplast genome sequences	Unpublished	-	2019-12-31
MK137709.1	Eukaryota;Viridiplantae;Streptophyta;Embryophyta;Tracheophyta;Spermatophyta;Magnoliopsida;eudicotyledons;Gunneridae;Pentapetalae;asterids;campanulids;Dipsacales;Adoxaceae;Sambucus	Adoxaceae	Sambucus	Sambucus javanica	713	Partial	Xiang,C.L., Dong,H.J., Landrein,S., Zhao,F., Yu,W.-B., Soltis,D.E., Solits,P.S., Backlund,A., Wang,H.F., Li,D.Z. and Peng,H.	Revisiting the phylogeny of Dipsacales: new insights from analysis of complete chloroplast genome sequences	Unpublished	-	2019-12-31
MK137736.1	Eukaryota;Viridiplantae;Streptophyta;Embryophyta;Tracheophyta;Spermatophyta;Magnoliopsida;eudicotyledons;Gunneridae;Pentapetalae;asterids;campanulids;Dipsacales;Adoxaceae;Sambucus	Adoxaceae	Sambucus	Sambucus javanica	374	Partial	Xiang,C.L., Dong,H.J., Landrein,S., Zhao,F., Yu,W.-B., Soltis,D.E., Solits,P.S., Backlund,A., Wang,H.F., Li,D.Z. and Peng,H.	Revisiting the phylogeny of Dipsacales: new insights from analysis of complete chloroplast genome sequences	Unpublished	-	2019-12-31
MK137763.1	Eukaryota;Viridiplantae;Streptophyta;Embryophyta;Tracheophyta;Spermatophyta;Magnoliopsida;eudicotyledons;Gunneridae;Pentapetalae;asterids;campanulids;Dipsacales;Adoxaceae;Sambucus	Adoxaceae	Sambucus	Sambucus javanica	225	Partial	Xiang,C.L., Dong,H.J., Landrein,S., Zhao,F., Yu,W.-B., Soltis,D.E., Solits,P.S., Backlund,A., Wang,H.F., Li,D.Z. and Peng,H.	Revisiting the phylogeny of Dipsacales: new insights from analysis of complete chloroplast genome sequences	Unpublished	-	2019-12-31
MK137790.1	Eukaryota;Viridiplantae;Streptophyta;Embryophyta;Tracheophyta;Spermatophyta;Magnoliopsida;eudicotyledons;Gunneridae;Pentapetalae;asterids;campanulids;Dipsacales;Adoxaceae;Sambucus	Adoxaceae	Sambucus	Sambucus javanica	715	Partial	Xiang,C.L., Dong,H.J., Landrein,S., Zhao,F., Yu,W.-B., Soltis,D.E., Solits,P.S., Backlund,A., Wang,H.F., Li,D.Z. and Peng,H.	Revisiting the phylogeny of Dipsacales: new insights from analysis of complete chloroplast genome sequences	Unpublished	-	2019-12-31
MK137817.1	Eukaryota;Viridiplantae;Streptophyta;Embryophyta;Tracheophyta;Spermatophyta;Magnoliopsida;eudicotyledons;Gunneridae;Pentapetalae;asterids;campanulids;Dipsacales;Adoxaceae;Sambucus	Adoxaceae	Sambucus	Sambucus javanica	215	Partial	Xiang,C.L., Dong,H.J., Landrein,S., Zhao,F., Yu,W.-B., Soltis,D.E., Solits,P.S., Backlund,A., Wang,H.F., Li,D.Z. and Peng,H.	Revisiting the phylogeny of Dipsacales: new insights from analysis of complete chloroplast genome sequences	Unpublished	-	2019-12-31
MK137844.1	Eukaryota;Viridiplantae;Streptophyta;Embryophyta;Tracheophyta;Spermatophyta;Magnoliopsida;eudicotyledons;Gunneridae;Pentapetalae;asterids;campanulids;Dipsacales;Adoxaceae;Sambucus	Adoxaceae	Sambucus	Sambucus javanica	444	Partial	Xiang,C.L., Dong,H.J., Landrein,S., Zhao,F., Yu,W.-B., Soltis,D.E., Solits,P.S., Backlund,A., Wang,H.F., Li,D.Z. and Peng,H.	Revisiting the phylogeny of Dipsacales: new insights from analysis of complete chloroplast genome sequences	Unpublished	-	2019-12-31
MK137871.1	Eukaryota;Viridiplantae;Streptophyta;Embryophyta;Tracheophyta;Spermatophyta;Magnoliopsida;eudicotyledons;Gunneridae;Pentapetalae;asterids;campanulids;Dipsacales;Adoxaceae;Sambucus	Adoxaceae	Sambucus	Sambucus javanica	424	Partial	Xiang,C.L., Dong,H.J., Landrein,S., Zhao,F., Yu,W.-B., Soltis,D.E., Solits,P.S., Backlund,A., Wang,H.F., Li,D.Z. and Peng,H.	Revisiting the phylogeny of Dipsacales: new insights from analysis of complete chloroplast genome sequences	Unpublished	-	2019-12-31
MK137898.1	Eukaryota;Viridiplantae;Streptophyta;Embryophyta;Tracheophyta;Spermatophyta;Magnoliopsida;eudicotyledons;Gunneridae;Pentapetalae;asterids;campanulids;Dipsacales;Adoxaceae;Sambucus	Adoxaceae	Sambucus	Sambucus javanica	233	Partial	Xiang,C.L., Dong,H.J., Landrein,S., Zhao,F., Yu,W.-B., Soltis,D.E., Solits,P.S., Backlund,A., Wang,H.F., Li,D.Z. and Peng,H.	Revisiting the phylogeny of Dipsacales: new insights from analysis of complete chloroplast genome sequences	Unpublished	-	2019-12-31
MK137924.1	Eukaryota;Viridiplantae;Streptophyta;Embryophyta;Tracheophyta;Spermatophyta;Magnoliopsida;eudicotyledons;Gunneridae;Pentapetalae;asterids;campanulids;Dipsacales;Adoxaceae;Sambucus	Adoxaceae	Sambucus	Sambucus javanica	367	Partial	Xiang,C.L., Dong,H.J., Landrein,S., Zhao,F., Yu,W.-B., Soltis,D.E., Solits,P.S., Backlund,A., Wang,H.F., Li,D.Z. and Peng,H.	Revisiting the phylogeny of Dipsacales: new insights from analysis of complete chloroplast genome sequences	Unpublished	-	2019-12-31
MK137949.1	Eukaryota;Viridiplantae;Streptophyta;Embryophyta;Tracheophyta;Spermatophyta;Magnoliopsida;eudicotyledons;Gunneridae;Pentapetalae;asterids;campanulids;Dipsacales;Adoxaceae;Sambucus	Adoxaceae	Sambucus	Sambucus javanica	1226	Partial	Xiang,C.L., Dong,H.J., Landrein,S., Zhao,F., Yu,W.-B., Soltis,D.E., Solits,P.S., Backlund,A., Wang,H.F., Li,D.Z. and Peng,H.	Revisiting the phylogeny of Dipsacales: new insights from analysis of complete chloroplast genome sequences	Unpublished	-	2019-12-31
MK137976.1	Eukaryota;Viridiplantae;Streptophyta;Embryophyta;Tracheophyta;Spermatophyta;Magnoliopsida;eudicotyledons;Gunneridae;Pentapetalae;asterids;campanulids;Dipsacales;Adoxaceae;Sambucus	Adoxaceae	Sambucus	Sambucus javanica	772	Partial	Xiang,C.L., Dong,H.J., Landrein,S., Zhao,F., Yu,W.-B., Soltis,D.E., Solits,P.S., Backlund,A., Wang,H.F., Li,D.Z. and Peng,H.	Revisiting the phylogeny of Dipsacales: new insights from analysis of complete chloroplast genome sequences	Unpublished	-	2019-12-31
MK138003.1	Eukaryota;Viridiplantae;Streptophyta;Embryophyta;Tracheophyta;Spermatophyta;Magnoliopsida;eudicotyledons;Gunneridae;Pentapetalae;asterids;campanulids;Dipsacales;Adoxaceae;Sambucus	Adoxaceae	Sambucus	Sambucus javanica	261	Partial	Xiang,C.L., Dong,H.J., Landrein,S., Zhao,F., Yu,W.-B., Soltis,D.E., Solits,P.S., Backlund,A., Wang,H.F., Li,D.Z. and Peng,H.	Revisiting the phylogeny of Dipsacales: new insights from analysis of complete chloroplast genome sequences	Unpublished	-	2019-12-31
MK138029.1	Eukaryota;Viridiplantae;Streptophyta;Embryophyta;Tracheophyta;Spermatophyta;Magnoliopsida;eudicotyledons;Gunneridae;Pentapetalae;asterids;campanulids;Dipsacales;Adoxaceae;Sambucus	Adoxaceae	Sambucus	Sambucus javanica	694	Partial	Xiang,C.L., Dong,H.J., Landrein,S., Zhao,F., Yu,W.-B., Soltis,D.E., Solits,P.S., Backlund,A., Wang,H.F., Li,D.Z. and Peng,H.	Revisiting the phylogeny of Dipsacales: new insights from analysis of complete chloroplast genome sequences	Unpublished	-	2019-12-31
MK138056.1	Eukaryota;Viridiplantae;Streptophyta;Embryophyta;Tracheophyta;Spermatophyta;Magnoliopsida;eudicotyledons;Gunneridae;Pentapetalae;asterids;campanulids;Dipsacales;Adoxaceae;Sambucus	Adoxaceae	Sambucus	Sambucus javanica	354	Partial	Xiang,C.L., Dong,H.J., Landrein,S., Zhao,F., Yu,W.-B., Soltis,D.E., Solits,P.S., Backlund,A., Wang,H.F., Li,D.Z. and Peng,H.	Revisiting the phylogeny of Dipsacales: new insights from analysis of complete chloroplast genome sequences	Unpublished	-	2019-12-31
MK138083.1	Eukaryota;Viridiplantae;Streptophyta;Embryophyta;Tracheophyta;Spermatophyta;Magnoliopsida;eudicotyledons;Gunneridae;Pentapetalae;asterids;campanulids;Dipsacales;Adoxaceae;Sambucus	Adoxaceae	Sambucus	Sambucus javanica	236	Partial	Xiang,C.L., Dong,H.J., Landrein,S., Zhao,F., Yu,W.-B., Soltis,D.E., Solits,P.S., Backlund,A., Wang,H.F., Li,D.Z. and Peng,H.	Revisiting the phylogeny of Dipsacales: new insights from analysis of complete chloroplast genome sequences	Unpublished	-	2019-12-31
MK138110.1	Eukaryota;Viridiplantae;Streptophyta;Embryophyta;Tracheophyta;Spermatophyta;Magnoliopsida;eudicotyledons;Gunneridae;Pentapetalae;asterids;campanulids;Dipsacales;Adoxaceae;Sambucus	Adoxaceae	Sambucus	Sambucus javanica	380	Partial	Xiang,C.L., Dong,H.J., Landrein,S., Zhao,F., Yu,W.-B., Soltis,D.E., Solits,P.S., Backlund,A., Wang,H.F., Li,D.Z. and Peng,H.	Revisiting the phylogeny of Dipsacales: new insights from analysis of complete chloroplast genome sequences	Unpublished	-	2019-12-31
MK138137.1	Eukaryota;Viridiplantae;Streptophyta;Embryophyta;Tracheophyta;Spermatophyta;Magnoliopsida;eudicotyledons;Gunneridae;Pentapetalae;asterids;campanulids;Dipsacales;Adoxaceae;Sambucus	Adoxaceae	Sambucus	Sambucus javanica	339	Complete	Xiang,C.L., Dong,H.J., Landrein,S., Zhao,F., Yu,W.-B., Soltis,D.E., Solits,P.S., Backlund,A., Wang,H.F., Li,D.Z. and Peng,H.	Revisiting the phylogeny of Dipsacales: new insights from analysis of complete chloroplast genome sequences	Unpublished	-	2019-12-31
MK138164.1	Eukaryota;Viridiplantae;Streptophyta;Embryophyta;Tracheophyta;Spermatophyta;Magnoliopsida;eudicotyledons;Gunneridae;Pentapetalae;asterids;campanulids;Dipsacales;Adoxaceae;Sambucus	Adoxaceae	Sambucus	Sambucus javanica	1477	Complete	Xiang,C.L., Dong,H.J., Landrein,S., Zhao,F., Yu,W.-B., Soltis,D.E., Solits,P.S., Backlund,A., Wang,H.F., Li,D.Z. and Peng,H.	Revisiting the phylogeny of Dipsacales: new insights from analysis of complete chloroplast genome sequences	Unpublished	-	2019-12-31
MK138191.1	Eukaryota;Viridiplantae;Streptophyta;Embryophyta;Tracheophyta;Spermatophyta;Magnoliopsida;eudicotyledons;Gunneridae;Pentapetalae;asterids;campanulids;Dipsacales;Adoxaceae;Sambucus	Adoxaceae	Sambucus	Sambucus javanica	297	Partial	Xiang,C.L., Dong,H.J., Landrein,S., Zhao,F., Yu,W.-B., Soltis,D.E., Solits,P.S., Backlund,A., Wang,H.F., Li,D.Z. and Peng,H.	Revisiting the phylogeny of Dipsacales: new insights from analysis of complete chloroplast genome sequences	Unpublished	-	2019-12-31
MK138216.1	Eukaryota;Viridiplantae;Streptophyta;Embryophyta;Tracheophyta;Spermatophyta;Magnoliopsida;eudicotyledons;Gunneridae;Pentapetalae;asterids;campanulids;Dipsacales;Adoxaceae;Sambucus	Adoxaceae	Sambucus	Sambucus javanica	350	Partial	Xiang,C.L., Dong,H.J., Landrein,S., Zhao,F., Yu,W.-B., Soltis,D.E., Solits,P.S., Backlund,A., Wang,H.F., Li,D.Z. and Peng,H.	Revisiting the phylogeny of Dipsacales: new insights from analysis of complete chloroplast genome sequences	Unpublished	-	2019-12-31
MK138243.1	Eukaryota;Viridiplantae;Streptophyta;Embryophyta;Tracheophyta;Spermatophyta;Magnoliopsida;eudicotyledons;Gunneridae;Pentapetalae;asterids;campanulids;Dipsacales;Adoxaceae;Sambucus	Adoxaceae	Sambucus	Sambucus javanica	636	Unknown	Xiang,C.L., Dong,H.J., Landrein,S., Zhao,F., Yu,W.-B., Soltis,D.E., Solits,P.S., Backlund,A., Wang,H.F., Li,D.Z. and Peng,H.	Revisiting the phylogeny of Dipsacales: new insights from analysis of complete chloroplast genome sequences	Unpublished	-	2019-12-31
MK138270.1	Eukaryota;Viridiplantae;Streptophyta;Embryophyta;Tracheophyta;Spermatophyta;Magnoliopsida;eudicotyledons;Gunneridae;Pentapetalae;asterids;campanulids;Dipsacales;Adoxaceae;Sambucus	Adoxaceae	Sambucus	Sambucus javanica	670	Unknown	Xiang,C.L., Dong,H.J., Landrein,S., Zhao,F., Yu,W.-B., Soltis,D.E., Solits,P.S., Backlund,A., Wang,H.F., Li,D.Z. and Peng,H.	Revisiting the phylogeny of Dipsacales: new insights from analysis of complete chloroplast genome sequences	Unpublished	-	2019-12-31
MK138297.1	Eukaryota;Viridiplantae;Streptophyta;Embryophyta;Tracheophyta;Spermatophyta;Magnoliopsida;eudicotyledons;Gunneridae;Pentapetalae;asterids;campanulids;Dipsacales;Adoxaceae;Sambucus	Adoxaceae	Sambucus	Sambucus javanica	527	Unknown	Xiang,C.L., Dong,H.J., Landrein,S., Zhao,F., Yu,W.-B., Soltis,D.E., Solits,P.S., Backlund,A., Wang,H.F., Li,D.Z. and Peng,H.	Revisiting the phylogeny of Dipsacales: new insights from analysis of complete chloroplast genome sequences	Unpublished	-	2019-12-31
MK138324.1	Eukaryota;Viridiplantae;Streptophyta;Embryophyta;Tracheophyta;Spermatophyta;Magnoliopsida;eudicotyledons;Gunneridae;Pentapetalae;asterids;campanulids;Dipsacales;Adoxaceae;Sambucus	Adoxaceae	Sambucus	Sambucus javanica	574	Unknown	Xiang,C.L., Dong,H.J., Landrein,S., Zhao,F., Yu,W.-B., Soltis,D.E., Solits,P.S., Backlund,A., Wang,H.F., Li,D.Z. and Peng,H.	Revisiting the phylogeny of Dipsacales: new insights from analysis of complete chloroplast genome sequences	Unpublished	-	2019-12-31
MT457822.1	Eukaryota;Viridiplantae;Streptophyta;Embryophyta;Tracheophyta;Spermatophyta;Magnoliopsida;eudicotyledons;Gunneridae;Pentapetalae;asterids;campanulids;Dipsacales;Adoxaceae;Sambucus	Adoxaceae	Sambucus	Sambucus javanica	158624	Complete	Ran,H., Liu,Y., Wu,C. and Cao,Y.	Phylogenetic and Comparative Analyses of Complete Chloroplast Genomes of Chinese Viburnum and Sambucus (Adoxaceae)	Plants (Basel) 9 (9), E1143 (2020)	32899372	2020-10-06
NC_051520.1	Eukaryota;Viridiplantae;Streptophyta;Embryophyta;Tracheophyta;Spermatophyta;Magnoliopsida;eudicotyledons;Gunneridae;Pentapetalae;asterids;campanulids;Dipsacales;Adoxaceae;Sambucus	Adoxaceae	Sambucus	Sambucus javanica	158624	Complete	Ran,H., Liu,Y., Wu,C. and Cao,Y.	Phylogenetic and Comparative Analyses of Complete Chloroplast Genomes of Chinese Viburnum and Sambucus (Adoxaceae)	Plants (Basel) 9 (9), E1143 (2020)	32899372	2023-04-03
OM868260.1	Eukaryota;Viridiplantae;Streptophyta;Embryophyta;Tracheophyta;Spermatophyta;Magnoliopsida;eudicotyledons;Gunneridae;Pentapetalae;asterids;campanulids;Dipsacales;Adoxaceae;Sambucus	Adoxaceae	Sambucus	Sambucus javanica	158716	Complete	Waswa,E.N.	Direct Submission	Submitted (24-FEB-2022) Botany, Wuhan Botanical Garden, Jiufeng 7th Road, Wuhan, Hubei 430074, China	-	2022-11-09
MN524612.1	Eukaryota;Viridiplantae;Streptophyta;Embryophyta;Tracheophyta;Spermatophyta;Magnoliopsida;eudicotyledons;Gunneridae;Pentapetalae;asterids;campanulids;Dipsacales;Adoxaceae;Sambucus	Adoxaceae	Sambucus	Sambucus nigra	158205	Complete	Wang,H.X., Liu,H., Moore,M.J., Landrein,S., Liu,B., Zhu,Z.X. and Wang,H.F.	Plastid phylogenomic insights into the evolution of the Caprifoliaceae s.l.(Dipsacales)	Mol. Phylogenet. Evol., 106641 (2019) In press	31605813	2019-10-22
MN524613.1	Eukaryota;Viridiplantae;Streptophyta;Embryophyta;Tracheophyta;Spermatophyta;Magnoliopsida;eudicotyledons;Gunneridae;Pentapetalae;asterids;campanulids;Dipsacales;Adoxaceae;Sambucus	Adoxaceae	Sambucus	Sambucus nigra	158321	Complete	Wang,H.X., Liu,H., Moore,M.J., Landrein,S., Liu,B., Zhu,Z.X. and Wang,H.F.	Plastid phylogenomic insights into the evolution of the Caprifoliaceae s.l.(Dipsacales)	Mol. Phylogenet. Evol., 106641 (2019) In press	31605813	2019-10-22
MN787785.1	Eukaryota;Viridiplantae;Streptophyta;Embryophyta;Tracheophyta;Spermatophyta;Magnoliopsida;eudicotyledons;Gunneridae;Pentapetalae;asterids;campanulids;Dipsacales;Adoxaceae;Sambucus	Adoxaceae	Sambucus	Sambucus nigra	158690	Complete	Sun,Q., Wang,H., Landrein,S., Barret,R.L. and Wang,H.	Phylogenetics and biogeographic disjunction of Abelia (Caprifoliaceae) in mainland China and Taiwan: insights from plastome phylogenomics	Unpublished	-	2023-01-10
MT457821.1	Eukaryota;Viridiplantae;Streptophyta;Embryophyta;Tracheophyta;Spermatophyta;Magnoliopsida;eudicotyledons;Gunneridae;Pentapetalae;asterids;campanulids;Dipsacales;Adoxaceae;Sambucus	Adoxaceae	Sambucus	Sambucus nigra	158102	Complete	Ran,H., Liu,Y., Wu,C. and Cao,Y.	Phylogenetic and Comparative Analyses of Complete Chloroplast Genomes of Chinese Viburnum and Sambucus (Adoxaceae)	Plants (Basel) 9 (9), E1143 (2020)	32899372	2020-10-06
MT984459.1	Eukaryota;Viridiplantae;Streptophyta;Embryophyta;Tracheophyta;Spermatophyta;Magnoliopsida;eudicotyledons;Gunneridae;Pentapetalae;asterids;campanulids;Dipsacales;Adoxaceae;Sambucus	Adoxaceae	Sambucus	Sambucus nigra	16807	Partial	Langkjaer,E.M.R. and Leerhoei,F.	DNAmark	Unpublished	-	2021-11-23
NC_045061.1	Eukaryota;Viridiplantae;Streptophyta;Embryophyta;Tracheophyta;Spermatophyta;Magnoliopsida;eudicotyledons;Gunneridae;Pentapetalae;asterids;campanulids;Dipsacales;Adoxaceae;Sambucus	Adoxaceae	Sambucus	Sambucus nigra	158205	Complete	Wang,H.X., Liu,H., Moore,M.J., Landrein,S., Liu,B., Zhu,Z.X. and Wang,H.F.	Plastid phylogenomic insights into the evolution of the Caprifoliaceae s.l.(Dipsacales)	Mol. Phylogenet. Evol., 106641 (2019) In press	31605813	2023-04-03
ON641333.1	Eukaryota;Viridiplantae;Streptophyta;Embryophyta;Tracheophyta;Spermatophyta;Magnoliopsida;eudicotyledons;Gunneridae;Pentapetalae;asterids;campanulids;Dipsacales;Adoxaceae;Sambucus	Adoxaceae	Sambucus	Sambucus nigra	158085	Complete	Leonardo,I.C., Alberti,A., Denoeud,F., Barreto Crespo,M.T., Capelo,J. and Gaspar,F.B.	barcodingPTplants, DNA barcoding aromatic, medicinal, and condiment plants from Portugal	Unpublished	-	2022-08-27
ON641351.1	Eukaryota;Viridiplantae;Streptophyta;Embryophyta;Tracheophyta;Spermatophyta;Magnoliopsida;eudicotyledons;Gunneridae;Pentapetalae;asterids;campanulids;Dipsacales;Adoxaceae;Sambucus	Adoxaceae	Sambucus	Sambucus nigra	158120	Complete	Leonardo,I.C., Alberti,A., Denoeud,F., Barreto Crespo,M.T., Capelo,J. and Gaspar,F.B.	barcodingPTplants, DNA barcoding aromatic, medicinal, and condiment plants from Portugal	Unpublished	-	2022-08-27
OX422226.1	Eukaryota;Viridiplantae;Streptophyta;Embryophyta;Tracheophyta;Spermatophyta;Magnoliopsida;eudicotyledons;Gunneridae;Pentapetalae;asterids;campanulids;Dipsacales;Adoxaceae;Sambucus	Adoxaceae	Sambucus	Sambucus nigra	158061	Unknown	-	Direct Submission	Submitted (07-FEB-2023) WELLCOME SANGER INSTITUTE, Tree of Life, Wellcome Genome Campus, Hinxton CB10 1SA, United Kingdom	-	2023-02-08
KX510276.1	Eukaryota;Viridiplantae;Streptophyta;Embryophyta;Tracheophyta;Spermatophyta;Magnoliopsida;eudicotyledons;Gunneridae;Pentapetalae;asterids;campanulids;Dipsacales;Adoxaceae;Sambucus	Adoxaceae	Sambucus	Sambucus williamsii	158305	Complete	Wang,Y.	The complete chloroplast genome of a medically important plant Sambucus williamsii	Unpublished	-	2017-02-12
MK135936.1	Eukaryota;Viridiplantae;Streptophyta;Embryophyta;Tracheophyta;Spermatophyta;Magnoliopsida;eudicotyledons;Gunneridae;Pentapetalae;asterids;campanulids;Dipsacales;Adoxaceae;Sambucus	Adoxaceae	Sambucus	Sambucus williamsii	600	Partial	Xiang,C.L., Dong,H.J., Landrein,S., Zhao,F., Yu,W.-B., Soltis,D.E., Solits,P.S., Backlund,A., Wang,H.F., Li,D.Z. and Peng,H.	Revisiting the phylogeny of Dipsacales: new insights from analysis of complete chloroplast genome sequences	Unpublished	-	2019-12-31
MK135963.1	Eukaryota;Viridiplantae;Streptophyta;Embryophyta;Tracheophyta;Spermatophyta;Magnoliopsida;eudicotyledons;Gunneridae;Pentapetalae;asterids;campanulids;Dipsacales;Adoxaceae;Sambucus	Adoxaceae	Sambucus	Sambucus williamsii	1521	Partial	Xiang,C.L., Dong,H.J., Landrein,S., Zhao,F., Yu,W.-B., Soltis,D.E., Solits,P.S., Backlund,A., Wang,H.F., Li,D.Z. and Peng,H.	Revisiting the phylogeny of Dipsacales: new insights from analysis of complete chloroplast genome sequences	Unpublished	-	2019-12-31
MK135990.1	Eukaryota;Viridiplantae;Streptophyta;Embryophyta;Tracheophyta;Spermatophyta;Magnoliopsida;eudicotyledons;Gunneridae;Pentapetalae;asterids;campanulids;Dipsacales;Adoxaceae;Sambucus	Adoxaceae	Sambucus	Sambucus williamsii	1476	Partial	Xiang,C.L., Dong,H.J., Landrein,S., Zhao,F., Yu,W.-B., Soltis,D.E., Solits,P.S., Backlund,A., Wang,H.F., Li,D.Z. and Peng,H.	Revisiting the phylogeny of Dipsacales: new insights from analysis of complete chloroplast genome sequences	Unpublished	-	2019-12-31
MK136017.1	Eukaryota;Viridiplantae;Streptophyta;Embryophyta;Tracheophyta;Spermatophyta;Magnoliopsida;eudicotyledons;Gunneridae;Pentapetalae;asterids;campanulids;Dipsacales;Adoxaceae;Sambucus	Adoxaceae	Sambucus	Sambucus williamsii	398	Partial	Xiang,C.L., Dong,H.J., Landrein,S., Zhao,F., Yu,W.-B., Soltis,D.E., Solits,P.S., Backlund,A., Wang,H.F., Li,D.Z. and Peng,H.	Revisiting the phylogeny of Dipsacales: new insights from analysis of complete chloroplast genome sequences	Unpublished	-	2019-12-31
MK136044.1	Eukaryota;Viridiplantae;Streptophyta;Embryophyta;Tracheophyta;Spermatophyta;Magnoliopsida;eudicotyledons;Gunneridae;Pentapetalae;asterids;campanulids;Dipsacales;Adoxaceae;Sambucus	Adoxaceae	Sambucus	Sambucus williamsii	408	Partial	Xiang,C.L., Dong,H.J., Landrein,S., Zhao,F., Yu,W.-B., Soltis,D.E., Solits,P.S., Backlund,A., Wang,H.F., Li,D.Z. and Peng,H.	Revisiting the phylogeny of Dipsacales: new insights from analysis of complete chloroplast genome sequences	Unpublished	-	2019-12-31
MK136071.1	Eukaryota;Viridiplantae;Streptophyta;Embryophyta;Tracheophyta;Spermatophyta;Magnoliopsida;eudicotyledons;Gunneridae;Pentapetalae;asterids;campanulids;Dipsacales;Adoxaceae;Sambucus	Adoxaceae	Sambucus	Sambucus williamsii	243	Partial	Xiang,C.L., Dong,H.J., Landrein,S., Zhao,F., Yu,W.-B., Soltis,D.E., Solits,P.S., Backlund,A., Wang,H.F., Li,D.Z. and Peng,H.	Revisiting the phylogeny of Dipsacales: new insights from analysis of complete chloroplast genome sequences	Unpublished	-	2019-12-31
MK136098.1	Eukaryota;Viridiplantae;Streptophyta;Embryophyta;Tracheophyta;Spermatophyta;Magnoliopsida;eudicotyledons;Gunneridae;Pentapetalae;asterids;campanulids;Dipsacales;Adoxaceae;Sambucus	Adoxaceae	Sambucus	Sambucus williamsii	741	Partial	Xiang,C.L., Dong,H.J., Landrein,S., Zhao,F., Yu,W.-B., Soltis,D.E., Solits,P.S., Backlund,A., Wang,H.F., Li,D.Z. and Peng,H.	Revisiting the phylogeny of Dipsacales: new insights from analysis of complete chloroplast genome sequences	Unpublished	-	2019-12-31
MK136125.1	Eukaryota;Viridiplantae;Streptophyta;Embryophyta;Tracheophyta;Spermatophyta;Magnoliopsida;eudicotyledons;Gunneridae;Pentapetalae;asterids;campanulids;Dipsacales;Adoxaceae;Sambucus	Adoxaceae	Sambucus	Sambucus williamsii	969	Partial	Xiang,C.L., Dong,H.J., Landrein,S., Zhao,F., Yu,W.-B., Soltis,D.E., Solits,P.S., Backlund,A., Wang,H.F., Li,D.Z. and Peng,H.	Revisiting the phylogeny of Dipsacales: new insights from analysis of complete chloroplast genome sequences	Unpublished	-	2019-12-31
MK136152.1	Eukaryota;Viridiplantae;Streptophyta;Embryophyta;Tracheophyta;Spermatophyta;Magnoliopsida;eudicotyledons;Gunneridae;Pentapetalae;asterids;campanulids;Dipsacales;Adoxaceae;Sambucus	Adoxaceae	Sambucus	Sambucus williamsii	687	Partial	Xiang,C.L., Dong,H.J., Landrein,S., Zhao,F., Yu,W.-B., Soltis,D.E., Solits,P.S., Backlund,A., Wang,H.F., Li,D.Z. and Peng,H.	Revisiting the phylogeny of Dipsacales: new insights from analysis of complete chloroplast genome sequences	Unpublished	-	2019-12-31
MK136177.1	Eukaryota;Viridiplantae;Streptophyta;Embryophyta;Tracheophyta;Spermatophyta;Magnoliopsida;eudicotyledons;Gunneridae;Pentapetalae;asterids;campanulids;Dipsacales;Adoxaceae;Sambucus	Adoxaceae	Sambucus	Sambucus williamsii	583	Partial	Xiang,C.L., Dong,H.J., Landrein,S., Zhao,F., Yu,W.-B., Soltis,D.E., Solits,P.S., Backlund,A., Wang,H.F., Li,D.Z. and Peng,H.	Revisiting the phylogeny of Dipsacales: new insights from analysis of complete chloroplast genome sequences	Unpublished	-	2019-12-31
MK136202.1	Eukaryota;Viridiplantae;Streptophyta;Embryophyta;Tracheophyta;Spermatophyta;Magnoliopsida;eudicotyledons;Gunneridae;Pentapetalae;asterids;campanulids;Dipsacales;Adoxaceae;Sambucus	Adoxaceae	Sambucus	Sambucus williamsii	231	Partial	Xiang,C.L., Dong,H.J., Landrein,S., Zhao,F., Yu,W.-B., Soltis,D.E., Solits,P.S., Backlund,A., Wang,H.F., Li,D.Z. and Peng,H.	Revisiting the phylogeny of Dipsacales: new insights from analysis of complete chloroplast genome sequences	Unpublished	-	2019-12-31
MK136229.1	Eukaryota;Viridiplantae;Streptophyta;Embryophyta;Tracheophyta;Spermatophyta;Magnoliopsida;eudicotyledons;Gunneridae;Pentapetalae;asterids;campanulids;Dipsacales;Adoxaceae;Sambucus	Adoxaceae	Sambucus	Sambucus williamsii	1512	Partial	Xiang,C.L., Dong,H.J., Landrein,S., Zhao,F., Yu,W.-B., Soltis,D.E., Solits,P.S., Backlund,A., Wang,H.F., Li,D.Z. and Peng,H.	Revisiting the phylogeny of Dipsacales: new insights from analysis of complete chloroplast genome sequences	Unpublished	-	2019-12-31
MK136256.1	Eukaryota;Viridiplantae;Streptophyta;Embryophyta;Tracheophyta;Spermatophyta;Magnoliopsida;eudicotyledons;Gunneridae;Pentapetalae;asterids;campanulids;Dipsacales;Adoxaceae;Sambucus	Adoxaceae	Sambucus	Sambucus williamsii	552	Partial	Xiang,C.L., Dong,H.J., Landrein,S., Zhao,F., Yu,W.-B., Soltis,D.E., Solits,P.S., Backlund,A., Wang,H.F., Li,D.Z. and Peng,H.	Revisiting the phylogeny of Dipsacales: new insights from analysis of complete chloroplast genome sequences	Unpublished	-	2019-12-31
MK136283.1	Eukaryota;Viridiplantae;Streptophyta;Embryophyta;Tracheophyta;Spermatophyta;Magnoliopsida;eudicotyledons;Gunneridae;Pentapetalae;asterids;campanulids;Dipsacales;Adoxaceae;Sambucus	Adoxaceae	Sambucus	Sambucus williamsii	537	Partial	Xiang,C.L., Dong,H.J., Landrein,S., Zhao,F., Yu,W.-B., Soltis,D.E., Solits,P.S., Backlund,A., Wang,H.F., Li,D.Z. and Peng,H.	Revisiting the phylogeny of Dipsacales: new insights from analysis of complete chloroplast genome sequences	Unpublished	-	2019-12-31
MK136310.1	Eukaryota;Viridiplantae;Streptophyta;Embryophyta;Tracheophyta;Spermatophyta;Magnoliopsida;eudicotyledons;Gunneridae;Pentapetalae;asterids;campanulids;Dipsacales;Adoxaceae;Sambucus	Adoxaceae	Sambucus	Sambucus williamsii	756	Partial	Xiang,C.L., Dong,H.J., Landrein,S., Zhao,F., Yu,W.-B., Soltis,D.E., Solits,P.S., Backlund,A., Wang,H.F., Li,D.Z. and Peng,H.	Revisiting the phylogeny of Dipsacales: new insights from analysis of complete chloroplast genome sequences	Unpublished	-	2019-12-31
MK136337.1	Eukaryota;Viridiplantae;Streptophyta;Embryophyta;Tracheophyta;Spermatophyta;Magnoliopsida;eudicotyledons;Gunneridae;Pentapetalae;asterids;campanulids;Dipsacales;Adoxaceae;Sambucus	Adoxaceae	Sambucus	Sambucus williamsii	776	Partial	Xiang,C.L., Dong,H.J., Landrein,S., Zhao,F., Yu,W.-B., Soltis,D.E., Solits,P.S., Backlund,A., Wang,H.F., Li,D.Z. and Peng,H.	Revisiting the phylogeny of Dipsacales: new insights from analysis of complete chloroplast genome sequences	Unpublished	-	2019-12-31
MK136364.1	Eukaryota;Viridiplantae;Streptophyta;Embryophyta;Tracheophyta;Spermatophyta;Magnoliopsida;eudicotyledons;Gunneridae;Pentapetalae;asterids;campanulids;Dipsacales;Adoxaceae;Sambucus	Adoxaceae	Sambucus	Sambucus williamsii	360	Partial	Xiang,C.L., Dong,H.J., Landrein,S., Zhao,F., Yu,W.-B., Soltis,D.E., Solits,P.S., Backlund,A., Wang,H.F., Li,D.Z. and Peng,H.	Revisiting the phylogeny of Dipsacales: new insights from analysis of complete chloroplast genome sequences	Unpublished	-	2019-12-31
MK136391.1	Eukaryota;Viridiplantae;Streptophyta;Embryophyta;Tracheophyta;Spermatophyta;Magnoliopsida;eudicotyledons;Gunneridae;Pentapetalae;asterids;campanulids;Dipsacales;Adoxaceae;Sambucus	Adoxaceae	Sambucus	Sambucus williamsii	1500	Partial	Xiang,C.L., Dong,H.J., Landrein,S., Zhao,F., Yu,W.-B., Soltis,D.E., Solits,P.S., Backlund,A., Wang,H.F., Li,D.Z. and Peng,H.	Revisiting the phylogeny of Dipsacales: new insights from analysis of complete chloroplast genome sequences	Unpublished	-	2019-12-31
MK136418.1	Eukaryota;Viridiplantae;Streptophyta;Embryophyta;Tracheophyta;Spermatophyta;Magnoliopsida;eudicotyledons;Gunneridae;Pentapetalae;asterids;campanulids;Dipsacales;Adoxaceae;Sambucus	Adoxaceae	Sambucus	Sambucus williamsii	300	Partial	Xiang,C.L., Dong,H.J., Landrein,S., Zhao,F., Yu,W.-B., Soltis,D.E., Solits,P.S., Backlund,A., Wang,H.F., Li,D.Z. and Peng,H.	Revisiting the phylogeny of Dipsacales: new insights from analysis of complete chloroplast genome sequences	Unpublished	-	2019-12-31
MK136445.1	Eukaryota;Viridiplantae;Streptophyta;Embryophyta;Tracheophyta;Spermatophyta;Magnoliopsida;eudicotyledons;Gunneridae;Pentapetalae;asterids;campanulids;Dipsacales;Adoxaceae;Sambucus	Adoxaceae	Sambucus	Sambucus williamsii	2220	Partial	Xiang,C.L., Dong,H.J., Landrein,S., Zhao,F., Yu,W.-B., Soltis,D.E., Solits,P.S., Backlund,A., Wang,H.F., Li,D.Z. and Peng,H.	Revisiting the phylogeny of Dipsacales: new insights from analysis of complete chloroplast genome sequences	Unpublished	-	2019-12-31
MK136472.1	Eukaryota;Viridiplantae;Streptophyta;Embryophyta;Tracheophyta;Spermatophyta;Magnoliopsida;eudicotyledons;Gunneridae;Pentapetalae;asterids;campanulids;Dipsacales;Adoxaceae;Sambucus	Adoxaceae	Sambucus	Sambucus williamsii	528	Partial	Xiang,C.L., Dong,H.J., Landrein,S., Zhao,F., Yu,W.-B., Soltis,D.E., Solits,P.S., Backlund,A., Wang,H.F., Li,D.Z. and Peng,H.	Revisiting the phylogeny of Dipsacales: new insights from analysis of complete chloroplast genome sequences	Unpublished	-	2019-12-31
MK136499.1	Eukaryota;Viridiplantae;Streptophyta;Embryophyta;Tracheophyta;Spermatophyta;Magnoliopsida;eudicotyledons;Gunneridae;Pentapetalae;asterids;campanulids;Dipsacales;Adoxaceae;Sambucus	Adoxaceae	Sambucus	Sambucus williamsii	1179	Partial	Xiang,C.L., Dong,H.J., Landrein,S., Zhao,F., Yu,W.-B., Soltis,D.E., Solits,P.S., Backlund,A., Wang,H.F., Li,D.Z. and Peng,H.	Revisiting the phylogeny of Dipsacales: new insights from analysis of complete chloroplast genome sequences	Unpublished	-	2019-12-31
MK136526.1	Eukaryota;Viridiplantae;Streptophyta;Embryophyta;Tracheophyta;Spermatophyta;Magnoliopsida;eudicotyledons;Gunneridae;Pentapetalae;asterids;campanulids;Dipsacales;Adoxaceae;Sambucus	Adoxaceae	Sambucus	Sambucus williamsii	489	Partial	Xiang,C.L., Dong,H.J., Landrein,S., Zhao,F., Yu,W.-B., Soltis,D.E., Solits,P.S., Backlund,A., Wang,H.F., Li,D.Z. and Peng,H.	Revisiting the phylogeny of Dipsacales: new insights from analysis of complete chloroplast genome sequences	Unpublished	-	2019-12-31
MK136553.1	Eukaryota;Viridiplantae;Streptophyta;Embryophyta;Tracheophyta;Spermatophyta;Magnoliopsida;eudicotyledons;Gunneridae;Pentapetalae;asterids;campanulids;Dipsacales;Adoxaceae;Sambucus	Adoxaceae	Sambucus	Sambucus williamsii	474	Partial	Xiang,C.L., Dong,H.J., Landrein,S., Zhao,F., Yu,W.-B., Soltis,D.E., Solits,P.S., Backlund,A., Wang,H.F., Li,D.Z. and Peng,H.	Revisiting the phylogeny of Dipsacales: new insights from analysis of complete chloroplast genome sequences	Unpublished	-	2019-12-31
MK136580.1	Eukaryota;Viridiplantae;Streptophyta;Embryophyta;Tracheophyta;Spermatophyta;Magnoliopsida;eudicotyledons;Gunneridae;Pentapetalae;asterids;campanulids;Dipsacales;Adoxaceae;Sambucus	Adoxaceae	Sambucus	Sambucus williamsii	768	Complete	Xiang,C.L., Dong,H.J., Landrein,S., Zhao,F., Yu,W.-B., Soltis,D.E., Solits,P.S., Backlund,A., Wang,H.F., Li,D.Z. and Peng,H.	Revisiting the phylogeny of Dipsacales: new insights from analysis of complete chloroplast genome sequences	Unpublished	-	2019-12-31
MK136607.1	Eukaryota;Viridiplantae;Streptophyta;Embryophyta;Tracheophyta;Spermatophyta;Magnoliopsida;eudicotyledons;Gunneridae;Pentapetalae;asterids;campanulids;Dipsacales;Adoxaceae;Sambucus	Adoxaceae	Sambucus	Sambucus williamsii	564	Partial	Xiang,C.L., Dong,H.J., Landrein,S., Zhao,F., Yu,W.-B., Soltis,D.E., Solits,P.S., Backlund,A., Wang,H.F., Li,D.Z. and Peng,H.	Revisiting the phylogeny of Dipsacales: new insights from analysis of complete chloroplast genome sequences	Unpublished	-	2019-12-31
MK136634.1	Eukaryota;Viridiplantae;Streptophyta;Embryophyta;Tracheophyta;Spermatophyta;Magnoliopsida;eudicotyledons;Gunneridae;Pentapetalae;asterids;campanulids;Dipsacales;Adoxaceae;Sambucus	Adoxaceae	Sambucus	Sambucus williamsii	960	Partial	Xiang,C.L., Dong,H.J., Landrein,S., Zhao,F., Yu,W.-B., Soltis,D.E., Solits,P.S., Backlund,A., Wang,H.F., Li,D.Z. and Peng,H.	Revisiting the phylogeny of Dipsacales: new insights from analysis of complete chloroplast genome sequences	Unpublished	-	2019-12-31
MK136661.1	Eukaryota;Viridiplantae;Streptophyta;Embryophyta;Tracheophyta;Spermatophyta;Magnoliopsida;eudicotyledons;Gunneridae;Pentapetalae;asterids;campanulids;Dipsacales;Adoxaceae;Sambucus	Adoxaceae	Sambucus	Sambucus williamsii	651	Partial	Xiang,C.L., Dong,H.J., Landrein,S., Zhao,F., Yu,W.-B., Soltis,D.E., Solits,P.S., Backlund,A., Wang,H.F., Li,D.Z. and Peng,H.	Revisiting the phylogeny of Dipsacales: new insights from analysis of complete chloroplast genome sequences	Unpublished	-	2019-12-31
MK136688.1	Eukaryota;Viridiplantae;Streptophyta;Embryophyta;Tracheophyta;Spermatophyta;Magnoliopsida;eudicotyledons;Gunneridae;Pentapetalae;asterids;campanulids;Dipsacales;Adoxaceae;Sambucus	Adoxaceae	Sambucus	Sambucus williamsii	523	Partial	Xiang,C.L., Dong,H.J., Landrein,S., Zhao,F., Yu,W.-B., Soltis,D.E., Solits,P.S., Backlund,A., Wang,H.F., Li,D.Z. and Peng,H.	Revisiting the phylogeny of Dipsacales: new insights from analysis of complete chloroplast genome sequences	Unpublished	-	2019-12-31
MK136715.1	Eukaryota;Viridiplantae;Streptophyta;Embryophyta;Tracheophyta;Spermatophyta;Magnoliopsida;eudicotyledons;Gunneridae;Pentapetalae;asterids;campanulids;Dipsacales;Adoxaceae;Sambucus	Adoxaceae	Sambucus	Sambucus williamsii	2250	Partial	Xiang,C.L., Dong,H.J., Landrein,S., Zhao,F., Yu,W.-B., Soltis,D.E., Solits,P.S., Backlund,A., Wang,H.F., Li,D.Z. and Peng,H.	Revisiting the phylogeny of Dipsacales: new insights from analysis of complete chloroplast genome sequences	Unpublished	-	2019-12-31
MK136742.1	Eukaryota;Viridiplantae;Streptophyta;Embryophyta;Tracheophyta;Spermatophyta;Magnoliopsida;eudicotyledons;Gunneridae;Pentapetalae;asterids;campanulids;Dipsacales;Adoxaceae;Sambucus	Adoxaceae	Sambucus	Sambucus williamsii	2202	Partial	Xiang,C.L., Dong,H.J., Landrein,S., Zhao,F., Yu,W.-B., Soltis,D.E., Solits,P.S., Backlund,A., Wang,H.F., Li,D.Z. and Peng,H.	Revisiting the phylogeny of Dipsacales: new insights from analysis of complete chloroplast genome sequences	Unpublished	-	2019-12-31
MK136769.1	Eukaryota;Viridiplantae;Streptophyta;Embryophyta;Tracheophyta;Spermatophyta;Magnoliopsida;eudicotyledons;Gunneridae;Pentapetalae;asterids;campanulids;Dipsacales;Adoxaceae;Sambucus	Adoxaceae	Sambucus	Sambucus williamsii	243	Partial	Xiang,C.L., Dong,H.J., Landrein,S., Zhao,F., Yu,W.-B., Soltis,D.E., Solits,P.S., Backlund,A., Wang,H.F., Li,D.Z. and Peng,H.	Revisiting the phylogeny of Dipsacales: new insights from analysis of complete chloroplast genome sequences	Unpublished	-	2019-12-31
MK136796.1	Eukaryota;Viridiplantae;Streptophyta;Embryophyta;Tracheophyta;Spermatophyta;Magnoliopsida;eudicotyledons;Gunneridae;Pentapetalae;asterids;campanulids;Dipsacales;Adoxaceae;Sambucus	Adoxaceae	Sambucus	Sambucus williamsii	1059	Partial	Xiang,C.L., Dong,H.J., Landrein,S., Zhao,F., Yu,W.-B., Soltis,D.E., Solits,P.S., Backlund,A., Wang,H.F., Li,D.Z. and Peng,H.	Revisiting the phylogeny of Dipsacales: new insights from analysis of complete chloroplast genome sequences	Unpublished	-	2020-01-28
MK136823.1	Eukaryota;Viridiplantae;Streptophyta;Embryophyta;Tracheophyta;Spermatophyta;Magnoliopsida;eudicotyledons;Gunneridae;Pentapetalae;asterids;campanulids;Dipsacales;Adoxaceae;Sambucus	Adoxaceae	Sambucus	Sambucus williamsii	1518	Partial	Xiang,C.L., Dong,H.J., Landrein,S., Zhao,F., Yu,W.-B., Soltis,D.E., Solits,P.S., Backlund,A., Wang,H.F., Li,D.Z. and Peng,H.	Revisiting the phylogeny of Dipsacales: new insights from analysis of complete chloroplast genome sequences	Unpublished	-	2019-12-31
MK136850.1	Eukaryota;Viridiplantae;Streptophyta;Embryophyta;Tracheophyta;Spermatophyta;Magnoliopsida;eudicotyledons;Gunneridae;Pentapetalae;asterids;campanulids;Dipsacales;Adoxaceae;Sambucus	Adoxaceae	Sambucus	Sambucus williamsii	1458	Partial	Xiang,C.L., Dong,H.J., Landrein,S., Zhao,F., Yu,W.-B., Soltis,D.E., Solits,P.S., Backlund,A., Wang,H.F., Li,D.Z. and Peng,H.	Revisiting the phylogeny of Dipsacales: new insights from analysis of complete chloroplast genome sequences	Unpublished	-	2019-12-31
MK136877.1	Eukaryota;Viridiplantae;Streptophyta;Embryophyta;Tracheophyta;Spermatophyta;Magnoliopsida;eudicotyledons;Gunneridae;Pentapetalae;asterids;campanulids;Dipsacales;Adoxaceae;Sambucus	Adoxaceae	Sambucus	Sambucus williamsii	1059	Partial	Xiang,C.L., Dong,H.J., Landrein,S., Zhao,F., Yu,W.-B., Soltis,D.E., Solits,P.S., Backlund,A., Wang,H.F., Li,D.Z. and Peng,H.	Revisiting the phylogeny of Dipsacales: new insights from analysis of complete chloroplast genome sequences	Unpublished	-	2019-12-31
MK136904.1	Eukaryota;Viridiplantae;Streptophyta;Embryophyta;Tracheophyta;Spermatophyta;Magnoliopsida;eudicotyledons;Gunneridae;Pentapetalae;asterids;campanulids;Dipsacales;Adoxaceae;Sambucus	Adoxaceae	Sambucus	Sambucus williamsii	249	Partial	Xiang,C.L., Dong,H.J., Landrein,S., Zhao,F., Yu,W.-B., Soltis,D.E., Solits,P.S., Backlund,A., Wang,H.F., Li,D.Z. and Peng,H.	Revisiting the phylogeny of Dipsacales: new insights from analysis of complete chloroplast genome sequences	Unpublished	-	2019-12-31
MK136931.1	Eukaryota;Viridiplantae;Streptophyta;Embryophyta;Tracheophyta;Spermatophyta;Magnoliopsida;eudicotyledons;Gunneridae;Pentapetalae;asterids;campanulids;Dipsacales;Adoxaceae;Sambucus	Adoxaceae	Sambucus	Sambucus williamsii	219	Partial	Xiang,C.L., Dong,H.J., Landrein,S., Zhao,F., Yu,W.-B., Soltis,D.E., Solits,P.S., Backlund,A., Wang,H.F., Li,D.Z. and Peng,H.	Revisiting the phylogeny of Dipsacales: new insights from analysis of complete chloroplast genome sequences	Unpublished	-	2019-12-31
MK136958.1	Eukaryota;Viridiplantae;Streptophyta;Embryophyta;Tracheophyta;Spermatophyta;Magnoliopsida;eudicotyledons;Gunneridae;Pentapetalae;asterids;campanulids;Dipsacales;Adoxaceae;Sambucus	Adoxaceae	Sambucus	Sambucus williamsii	1425	Partial	Xiang,C.L., Dong,H.J., Landrein,S., Zhao,F., Yu,W.-B., Soltis,D.E., Solits,P.S., Backlund,A., Wang,H.F., Li,D.Z. and Peng,H.	Revisiting the phylogeny of Dipsacales: new insights from analysis of complete chloroplast genome sequences	Unpublished	-	2019-12-31
MK136985.1	Eukaryota;Viridiplantae;Streptophyta;Embryophyta;Tracheophyta;Spermatophyta;Magnoliopsida;eudicotyledons;Gunneridae;Pentapetalae;asterids;campanulids;Dipsacales;Adoxaceae;Sambucus	Adoxaceae	Sambucus	Sambucus williamsii	390	Partial	Xiang,C.L., Dong,H.J., Landrein,S., Zhao,F., Yu,W.-B., Soltis,D.E., Solits,P.S., Backlund,A., Wang,H.F., Li,D.Z. and Peng,H.	Revisiting the phylogeny of Dipsacales: new insights from analysis of complete chloroplast genome sequences	Unpublished	-	2019-12-31
MK137012.1	Eukaryota;Viridiplantae;Streptophyta;Embryophyta;Tracheophyta;Spermatophyta;Magnoliopsida;eudicotyledons;Gunneridae;Pentapetalae;asterids;campanulids;Dipsacales;Adoxaceae;Sambucus	Adoxaceae	Sambucus	Sambucus williamsii	432	Partial	Xiang,C.L., Dong,H.J., Landrein,S., Zhao,F., Yu,W.-B., Soltis,D.E., Solits,P.S., Backlund,A., Wang,H.F., Li,D.Z. and Peng,H.	Revisiting the phylogeny of Dipsacales: new insights from analysis of complete chloroplast genome sequences	Unpublished	-	2019-12-31
MK137039.1	Eukaryota;Viridiplantae;Streptophyta;Embryophyta;Tracheophyta;Spermatophyta;Magnoliopsida;eudicotyledons;Gunneridae;Pentapetalae;asterids;campanulids;Dipsacales;Adoxaceae;Sambucus	Adoxaceae	Sambucus	Sambucus williamsii	366	Partial	Xiang,C.L., Dong,H.J., Landrein,S., Zhao,F., Yu,W.-B., Soltis,D.E., Solits,P.S., Backlund,A., Wang,H.F., Li,D.Z. and Peng,H.	Revisiting the phylogeny of Dipsacales: new insights from analysis of complete chloroplast genome sequences	Unpublished	-	2019-12-31
MK137066.1	Eukaryota;Viridiplantae;Streptophyta;Embryophyta;Tracheophyta;Spermatophyta;Magnoliopsida;eudicotyledons;Gunneridae;Pentapetalae;asterids;campanulids;Dipsacales;Adoxaceae;Sambucus	Adoxaceae	Sambucus	Sambucus williamsii	396	Partial	Xiang,C.L., Dong,H.J., Landrein,S., Zhao,F., Yu,W.-B., Soltis,D.E., Solits,P.S., Backlund,A., Wang,H.F., Li,D.Z. and Peng,H.	Revisiting the phylogeny of Dipsacales: new insights from analysis of complete chloroplast genome sequences	Unpublished	-	2019-12-31
MK137093.1	Eukaryota;Viridiplantae;Streptophyta;Embryophyta;Tracheophyta;Spermatophyta;Magnoliopsida;eudicotyledons;Gunneridae;Pentapetalae;asterids;campanulids;Dipsacales;Adoxaceae;Sambucus	Adoxaceae	Sambucus	Sambucus williamsii	384	Partial	Xiang,C.L., Dong,H.J., Landrein,S., Zhao,F., Yu,W.-B., Soltis,D.E., Solits,P.S., Backlund,A., Wang,H.F., Li,D.Z. and Peng,H.	Revisiting the phylogeny of Dipsacales: new insights from analysis of complete chloroplast genome sequences	Unpublished	-	2019-12-31
MK137120.1	Eukaryota;Viridiplantae;Streptophyta;Embryophyta;Tracheophyta;Spermatophyta;Magnoliopsida;eudicotyledons;Gunneridae;Pentapetalae;asterids;campanulids;Dipsacales;Adoxaceae;Sambucus	Adoxaceae	Sambucus	Sambucus williamsii	480	Partial	Xiang,C.L., Dong,H.J., Landrein,S., Zhao,F., Yu,W.-B., Soltis,D.E., Solits,P.S., Backlund,A., Wang,H.F., Li,D.Z. and Peng,H.	Revisiting the phylogeny of Dipsacales: new insights from analysis of complete chloroplast genome sequences	Unpublished	-	2019-12-31
MK137147.1	Eukaryota;Viridiplantae;Streptophyta;Embryophyta;Tracheophyta;Spermatophyta;Magnoliopsida;eudicotyledons;Gunneridae;Pentapetalae;asterids;campanulids;Dipsacales;Adoxaceae;Sambucus	Adoxaceae	Sambucus	Sambucus williamsii	279	Partial	Xiang,C.L., Dong,H.J., Landrein,S., Zhao,F., Yu,W.-B., Soltis,D.E., Solits,P.S., Backlund,A., Wang,H.F., Li,D.Z. and Peng,H.	Revisiting the phylogeny of Dipsacales: new insights from analysis of complete chloroplast genome sequences	Unpublished	-	2019-12-31
MK137173.1	Eukaryota;Viridiplantae;Streptophyta;Embryophyta;Tracheophyta;Spermatophyta;Magnoliopsida;eudicotyledons;Gunneridae;Pentapetalae;asterids;campanulids;Dipsacales;Adoxaceae;Sambucus	Adoxaceae	Sambucus	Sambucus williamsii	1011	Partial	Xiang,C.L., Dong,H.J., Landrein,S., Zhao,F., Yu,W.-B., Soltis,D.E., Solits,P.S., Backlund,A., Wang,H.F., Li,D.Z. and Peng,H.	Revisiting the phylogeny of Dipsacales: new insights from analysis of complete chloroplast genome sequences	Unpublished	-	2019-12-31
MK137200.1	Eukaryota;Viridiplantae;Streptophyta;Embryophyta;Tracheophyta;Spermatophyta;Magnoliopsida;eudicotyledons;Gunneridae;Pentapetalae;asterids;campanulids;Dipsacales;Adoxaceae;Sambucus	Adoxaceae	Sambucus	Sambucus williamsii	3210	Partial	Xiang,C.L., Dong,H.J., Landrein,S., Zhao,F., Yu,W.-B., Soltis,D.E., Solits,P.S., Backlund,A., Wang,H.F., Li,D.Z. and Peng,H.	Revisiting the phylogeny of Dipsacales: new insights from analysis of complete chloroplast genome sequences	Unpublished	-	2019-12-31
MK137227.1	Eukaryota;Viridiplantae;Streptophyta;Embryophyta;Tracheophyta;Spermatophyta;Magnoliopsida;eudicotyledons;Gunneridae;Pentapetalae;asterids;campanulids;Dipsacales;Adoxaceae;Sambucus	Adoxaceae	Sambucus	Sambucus williamsii	461	Partial	Xiang,C.L., Dong,H.J., Landrein,S., Zhao,F., Yu,W.-B., Soltis,D.E., Solits,P.S., Backlund,A., Wang,H.F., Li,D.Z. and Peng,H.	Revisiting the phylogeny of Dipsacales: new insights from analysis of complete chloroplast genome sequences	Unpublished	-	2019-12-31
MK137254.1	Eukaryota;Viridiplantae;Streptophyta;Embryophyta;Tracheophyta;Spermatophyta;Magnoliopsida;eudicotyledons;Gunneridae;Pentapetalae;asterids;campanulids;Dipsacales;Adoxaceae;Sambucus	Adoxaceae	Sambucus	Sambucus williamsii	1620	Partial	Xiang,C.L., Dong,H.J., Landrein,S., Zhao,F., Yu,W.-B., Soltis,D.E., Solits,P.S., Backlund,A., Wang,H.F., Li,D.Z. and Peng,H.	Revisiting the phylogeny of Dipsacales: new insights from analysis of complete chloroplast genome sequences	Unpublished	-	2019-12-31
MK137280.1	Eukaryota;Viridiplantae;Streptophyta;Embryophyta;Tracheophyta;Spermatophyta;Magnoliopsida;eudicotyledons;Gunneridae;Pentapetalae;asterids;campanulids;Dipsacales;Adoxaceae;Sambucus	Adoxaceae	Sambucus	Sambucus williamsii	4161	Partial	Xiang,C.L., Dong,H.J., Landrein,S., Zhao,F., Yu,W.-B., Soltis,D.E., Solits,P.S., Backlund,A., Wang,H.F., Li,D.Z. and Peng,H.	Revisiting the phylogeny of Dipsacales: new insights from analysis of complete chloroplast genome sequences	Unpublished	-	2019-12-31
MK137307.1	Eukaryota;Viridiplantae;Streptophyta;Embryophyta;Tracheophyta;Spermatophyta;Magnoliopsida;eudicotyledons;Gunneridae;Pentapetalae;asterids;campanulids;Dipsacales;Adoxaceae;Sambucus	Adoxaceae	Sambucus	Sambucus williamsii	708	Partial	Xiang,C.L., Dong,H.J., Landrein,S., Zhao,F., Yu,W.-B., Soltis,D.E., Solits,P.S., Backlund,A., Wang,H.F., Li,D.Z. and Peng,H.	Revisiting the phylogeny of Dipsacales: new insights from analysis of complete chloroplast genome sequences	Unpublished	-	2019-12-31
MK137334.1	Eukaryota;Viridiplantae;Streptophyta;Embryophyta;Tracheophyta;Spermatophyta;Magnoliopsida;eudicotyledons;Gunneridae;Pentapetalae;asterids;campanulids;Dipsacales;Adoxaceae;Sambucus	Adoxaceae	Sambucus	Sambucus williamsii	654	Partial	Xiang,C.L., Dong,H.J., Landrein,S., Zhao,F., Yu,W.-B., Soltis,D.E., Solits,P.S., Backlund,A., Wang,H.F., Li,D.Z. and Peng,H.	Revisiting the phylogeny of Dipsacales: new insights from analysis of complete chloroplast genome sequences	Unpublished	-	2019-12-31
MK137361.1	Eukaryota;Viridiplantae;Streptophyta;Embryophyta;Tracheophyta;Spermatophyta;Magnoliopsida;eudicotyledons;Gunneridae;Pentapetalae;asterids;campanulids;Dipsacales;Adoxaceae;Sambucus	Adoxaceae	Sambucus	Sambucus williamsii	603	Partial	Xiang,C.L., Dong,H.J., Landrein,S., Zhao,F., Yu,W.-B., Soltis,D.E., Solits,P.S., Backlund,A., Wang,H.F., Li,D.Z. and Peng,H.	Revisiting the phylogeny of Dipsacales: new insights from analysis of complete chloroplast genome sequences	Unpublished	-	2019-12-31
MK137388.1	Eukaryota;Viridiplantae;Streptophyta;Embryophyta;Tracheophyta;Spermatophyta;Magnoliopsida;eudicotyledons;Gunneridae;Pentapetalae;asterids;campanulids;Dipsacales;Adoxaceae;Sambucus	Adoxaceae	Sambucus	Sambucus williamsii	465	Partial	Xiang,C.L., Dong,H.J., Landrein,S., Zhao,F., Yu,W.-B., Soltis,D.E., Solits,P.S., Backlund,A., Wang,H.F., Li,D.Z. and Peng,H.	Revisiting the phylogeny of Dipsacales: new insights from analysis of complete chloroplast genome sequences	Unpublished	-	2019-12-31
MK137415.1	Eukaryota;Viridiplantae;Streptophyta;Embryophyta;Tracheophyta;Spermatophyta;Magnoliopsida;eudicotyledons;Gunneridae;Pentapetalae;asterids;campanulids;Dipsacales;Adoxaceae;Sambucus	Adoxaceae	Sambucus	Sambucus williamsii	402	Partial	Xiang,C.L., Dong,H.J., Landrein,S., Zhao,F., Yu,W.-B., Soltis,D.E., Solits,P.S., Backlund,A., Wang,H.F., Li,D.Z. and Peng,H.	Revisiting the phylogeny of Dipsacales: new insights from analysis of complete chloroplast genome sequences	Unpublished	-	2019-12-31
MK137442.1	Eukaryota;Viridiplantae;Streptophyta;Embryophyta;Tracheophyta;Spermatophyta;Magnoliopsida;eudicotyledons;Gunneridae;Pentapetalae;asterids;campanulids;Dipsacales;Adoxaceae;Sambucus	Adoxaceae	Sambucus	Sambucus williamsii	417	Partial	Xiang,C.L., Dong,H.J., Landrein,S., Zhao,F., Yu,W.-B., Soltis,D.E., Solits,P.S., Backlund,A., Wang,H.F., Li,D.Z. and Peng,H.	Revisiting the phylogeny of Dipsacales: new insights from analysis of complete chloroplast genome sequences	Unpublished	-	2019-12-31
MK137469.1	Eukaryota;Viridiplantae;Streptophyta;Embryophyta;Tracheophyta;Spermatophyta;Magnoliopsida;eudicotyledons;Gunneridae;Pentapetalae;asterids;campanulids;Dipsacales;Adoxaceae;Sambucus	Adoxaceae	Sambucus	Sambucus williamsii	231	Partial	Xiang,C.L., Dong,H.J., Landrein,S., Zhao,F., Yu,W.-B., Soltis,D.E., Solits,P.S., Backlund,A., Wang,H.F., Li,D.Z. and Peng,H.	Revisiting the phylogeny of Dipsacales: new insights from analysis of complete chloroplast genome sequences	Unpublished	-	2019-12-31
MK137496.1	Eukaryota;Viridiplantae;Streptophyta;Embryophyta;Tracheophyta;Spermatophyta;Magnoliopsida;eudicotyledons;Gunneridae;Pentapetalae;asterids;campanulids;Dipsacales;Adoxaceae;Sambucus	Adoxaceae	Sambucus	Sambucus williamsii	300	Partial	Xiang,C.L., Dong,H.J., Landrein,S., Zhao,F., Yu,W.-B., Soltis,D.E., Solits,P.S., Backlund,A., Wang,H.F., Li,D.Z. and Peng,H.	Revisiting the phylogeny of Dipsacales: new insights from analysis of complete chloroplast genome sequences	Unpublished	-	2019-12-31
MK137523.1	Eukaryota;Viridiplantae;Streptophyta;Embryophyta;Tracheophyta;Spermatophyta;Magnoliopsida;eudicotyledons;Gunneridae;Pentapetalae;asterids;campanulids;Dipsacales;Adoxaceae;Sambucus	Adoxaceae	Sambucus	Sambucus williamsii	270	Partial	Xiang,C.L., Dong,H.J., Landrein,S., Zhao,F., Yu,W.-B., Soltis,D.E., Solits,P.S., Backlund,A., Wang,H.F., Li,D.Z. and Peng,H.	Revisiting the phylogeny of Dipsacales: new insights from analysis of complete chloroplast genome sequences	Unpublished	-	2019-12-31
MK137549.1	Eukaryota;Viridiplantae;Streptophyta;Embryophyta;Tracheophyta;Spermatophyta;Magnoliopsida;eudicotyledons;Gunneridae;Pentapetalae;asterids;campanulids;Dipsacales;Adoxaceae;Sambucus	Adoxaceae	Sambucus	Sambucus williamsii	228	Partial	Xiang,C.L., Dong,H.J., Landrein,S., Zhao,F., Yu,W.-B., Soltis,D.E., Solits,P.S., Backlund,A., Wang,H.F., Li,D.Z. and Peng,H.	Revisiting the phylogeny of Dipsacales: new insights from analysis of complete chloroplast genome sequences	Unpublished	-	2019-12-31
MK137576.1	Eukaryota;Viridiplantae;Streptophyta;Embryophyta;Tracheophyta;Spermatophyta;Magnoliopsida;eudicotyledons;Gunneridae;Pentapetalae;asterids;campanulids;Dipsacales;Adoxaceae;Sambucus	Adoxaceae	Sambucus	Sambucus williamsii	312	Partial	Xiang,C.L., Dong,H.J., Landrein,S., Zhao,F., Yu,W.-B., Soltis,D.E., Solits,P.S., Backlund,A., Wang,H.F., Li,D.Z. and Peng,H.	Revisiting the phylogeny of Dipsacales: new insights from analysis of complete chloroplast genome sequences	Unpublished	-	2019-12-31
MK137602.1	Eukaryota;Viridiplantae;Streptophyta;Embryophyta;Tracheophyta;Spermatophyta;Magnoliopsida;eudicotyledons;Gunneridae;Pentapetalae;asterids;campanulids;Dipsacales;Adoxaceae;Sambucus	Adoxaceae	Sambucus	Sambucus williamsii	276	Partial	Xiang,C.L., Dong,H.J., Landrein,S., Zhao,F., Yu,W.-B., Soltis,D.E., Solits,P.S., Backlund,A., Wang,H.F., Li,D.Z. and Peng,H.	Revisiting the phylogeny of Dipsacales: new insights from analysis of complete chloroplast genome sequences	Unpublished	-	2019-12-31
MK137629.1	Eukaryota;Viridiplantae;Streptophyta;Embryophyta;Tracheophyta;Spermatophyta;Magnoliopsida;eudicotyledons;Gunneridae;Pentapetalae;asterids;campanulids;Dipsacales;Adoxaceae;Sambucus	Adoxaceae	Sambucus	Sambucus williamsii	225	Partial	Xiang,C.L., Dong,H.J., Landrein,S., Zhao,F., Yu,W.-B., Soltis,D.E., Solits,P.S., Backlund,A., Wang,H.F., Li,D.Z. and Peng,H.	Revisiting the phylogeny of Dipsacales: new insights from analysis of complete chloroplast genome sequences	Unpublished	-	2019-12-31
MK137656.1	Eukaryota;Viridiplantae;Streptophyta;Embryophyta;Tracheophyta;Spermatophyta;Magnoliopsida;eudicotyledons;Gunneridae;Pentapetalae;asterids;campanulids;Dipsacales;Adoxaceae;Sambucus	Adoxaceae	Sambucus	Sambucus williamsii	552	Partial	Xiang,C.L., Dong,H.J., Landrein,S., Zhao,F., Yu,W.-B., Soltis,D.E., Solits,P.S., Backlund,A., Wang,H.F., Li,D.Z. and Peng,H.	Revisiting the phylogeny of Dipsacales: new insights from analysis of complete chloroplast genome sequences	Unpublished	-	2019-12-31
MK137683.1	Eukaryota;Viridiplantae;Streptophyta;Embryophyta;Tracheophyta;Spermatophyta;Magnoliopsida;eudicotyledons;Gunneridae;Pentapetalae;asterids;campanulids;Dipsacales;Adoxaceae;Sambucus	Adoxaceae	Sambucus	Sambucus williamsii	226	Partial	Xiang,C.L., Dong,H.J., Landrein,S., Zhao,F., Yu,W.-B., Soltis,D.E., Solits,P.S., Backlund,A., Wang,H.F., Li,D.Z. and Peng,H.	Revisiting the phylogeny of Dipsacales: new insights from analysis of complete chloroplast genome sequences	Unpublished	-	2019-12-31
MK137710.1	Eukaryota;Viridiplantae;Streptophyta;Embryophyta;Tracheophyta;Spermatophyta;Magnoliopsida;eudicotyledons;Gunneridae;Pentapetalae;asterids;campanulids;Dipsacales;Adoxaceae;Sambucus	Adoxaceae	Sambucus	Sambucus williamsii	778	Partial	Xiang,C.L., Dong,H.J., Landrein,S., Zhao,F., Yu,W.-B., Soltis,D.E., Solits,P.S., Backlund,A., Wang,H.F., Li,D.Z. and Peng,H.	Revisiting the phylogeny of Dipsacales: new insights from analysis of complete chloroplast genome sequences	Unpublished	-	2019-12-31
MK137737.1	Eukaryota;Viridiplantae;Streptophyta;Embryophyta;Tracheophyta;Spermatophyta;Magnoliopsida;eudicotyledons;Gunneridae;Pentapetalae;asterids;campanulids;Dipsacales;Adoxaceae;Sambucus	Adoxaceae	Sambucus	Sambucus williamsii	367	Partial	Xiang,C.L., Dong,H.J., Landrein,S., Zhao,F., Yu,W.-B., Soltis,D.E., Solits,P.S., Backlund,A., Wang,H.F., Li,D.Z. and Peng,H.	Revisiting the phylogeny of Dipsacales: new insights from analysis of complete chloroplast genome sequences	Unpublished	-	2019-12-31
MK137764.1	Eukaryota;Viridiplantae;Streptophyta;Embryophyta;Tracheophyta;Spermatophyta;Magnoliopsida;eudicotyledons;Gunneridae;Pentapetalae;asterids;campanulids;Dipsacales;Adoxaceae;Sambucus	Adoxaceae	Sambucus	Sambucus williamsii	225	Partial	Xiang,C.L., Dong,H.J., Landrein,S., Zhao,F., Yu,W.-B., Soltis,D.E., Solits,P.S., Backlund,A., Wang,H.F., Li,D.Z. and Peng,H.	Revisiting the phylogeny of Dipsacales: new insights from analysis of complete chloroplast genome sequences	Unpublished	-	2019-12-31
MK137791.1	Eukaryota;Viridiplantae;Streptophyta;Embryophyta;Tracheophyta;Spermatophyta;Magnoliopsida;eudicotyledons;Gunneridae;Pentapetalae;asterids;campanulids;Dipsacales;Adoxaceae;Sambucus	Adoxaceae	Sambucus	Sambucus williamsii	719	Partial	Xiang,C.L., Dong,H.J., Landrein,S., Zhao,F., Yu,W.-B., Soltis,D.E., Solits,P.S., Backlund,A., Wang,H.F., Li,D.Z. and Peng,H.	Revisiting the phylogeny of Dipsacales: new insights from analysis of complete chloroplast genome sequences	Unpublished	-	2019-12-31
MK137818.1	Eukaryota;Viridiplantae;Streptophyta;Embryophyta;Tracheophyta;Spermatophyta;Magnoliopsida;eudicotyledons;Gunneridae;Pentapetalae;asterids;campanulids;Dipsacales;Adoxaceae;Sambucus	Adoxaceae	Sambucus	Sambucus williamsii	215	Partial	Xiang,C.L., Dong,H.J., Landrein,S., Zhao,F., Yu,W.-B., Soltis,D.E., Solits,P.S., Backlund,A., Wang,H.F., Li,D.Z. and Peng,H.	Revisiting the phylogeny of Dipsacales: new insights from analysis of complete chloroplast genome sequences	Unpublished	-	2019-12-31
MK137845.1	Eukaryota;Viridiplantae;Streptophyta;Embryophyta;Tracheophyta;Spermatophyta;Magnoliopsida;eudicotyledons;Gunneridae;Pentapetalae;asterids;campanulids;Dipsacales;Adoxaceae;Sambucus	Adoxaceae	Sambucus	Sambucus williamsii	451	Partial	Xiang,C.L., Dong,H.J., Landrein,S., Zhao,F., Yu,W.-B., Soltis,D.E., Solits,P.S., Backlund,A., Wang,H.F., Li,D.Z. and Peng,H.	Revisiting the phylogeny of Dipsacales: new insights from analysis of complete chloroplast genome sequences	Unpublished	-	2019-12-31
MK137872.1	Eukaryota;Viridiplantae;Streptophyta;Embryophyta;Tracheophyta;Spermatophyta;Magnoliopsida;eudicotyledons;Gunneridae;Pentapetalae;asterids;campanulids;Dipsacales;Adoxaceae;Sambucus	Adoxaceae	Sambucus	Sambucus williamsii	424	Partial	Xiang,C.L., Dong,H.J., Landrein,S., Zhao,F., Yu,W.-B., Soltis,D.E., Solits,P.S., Backlund,A., Wang,H.F., Li,D.Z. and Peng,H.	Revisiting the phylogeny of Dipsacales: new insights from analysis of complete chloroplast genome sequences	Unpublished	-	2019-12-31
MK137899.1	Eukaryota;Viridiplantae;Streptophyta;Embryophyta;Tracheophyta;Spermatophyta;Magnoliopsida;eudicotyledons;Gunneridae;Pentapetalae;asterids;campanulids;Dipsacales;Adoxaceae;Sambucus	Adoxaceae	Sambucus	Sambucus williamsii	232	Partial	Xiang,C.L., Dong,H.J., Landrein,S., Zhao,F., Yu,W.-B., Soltis,D.E., Solits,P.S., Backlund,A., Wang,H.F., Li,D.Z. and Peng,H.	Revisiting the phylogeny of Dipsacales: new insights from analysis of complete chloroplast genome sequences	Unpublished	-	2019-12-31
MK137925.1	Eukaryota;Viridiplantae;Streptophyta;Embryophyta;Tracheophyta;Spermatophyta;Magnoliopsida;eudicotyledons;Gunneridae;Pentapetalae;asterids;campanulids;Dipsacales;Adoxaceae;Sambucus	Adoxaceae	Sambucus	Sambucus williamsii	360	Partial	Xiang,C.L., Dong,H.J., Landrein,S., Zhao,F., Yu,W.-B., Soltis,D.E., Solits,P.S., Backlund,A., Wang,H.F., Li,D.Z. and Peng,H.	Revisiting the phylogeny of Dipsacales: new insights from analysis of complete chloroplast genome sequences	Unpublished	-	2019-12-31
MK137950.1	Eukaryota;Viridiplantae;Streptophyta;Embryophyta;Tracheophyta;Spermatophyta;Magnoliopsida;eudicotyledons;Gunneridae;Pentapetalae;asterids;campanulids;Dipsacales;Adoxaceae;Sambucus	Adoxaceae	Sambucus	Sambucus williamsii	1233	Partial	Xiang,C.L., Dong,H.J., Landrein,S., Zhao,F., Yu,W.-B., Soltis,D.E., Solits,P.S., Backlund,A., Wang,H.F., Li,D.Z. and Peng,H.	Revisiting the phylogeny of Dipsacales: new insights from analysis of complete chloroplast genome sequences	Unpublished	-	2019-12-31
MK137977.1	Eukaryota;Viridiplantae;Streptophyta;Embryophyta;Tracheophyta;Spermatophyta;Magnoliopsida;eudicotyledons;Gunneridae;Pentapetalae;asterids;campanulids;Dipsacales;Adoxaceae;Sambucus	Adoxaceae	Sambucus	Sambucus williamsii	772	Partial	Xiang,C.L., Dong,H.J., Landrein,S., Zhao,F., Yu,W.-B., Soltis,D.E., Solits,P.S., Backlund,A., Wang,H.F., Li,D.Z. and Peng,H.	Revisiting the phylogeny of Dipsacales: new insights from analysis of complete chloroplast genome sequences	Unpublished	-	2019-12-31
MK138004.1	Eukaryota;Viridiplantae;Streptophyta;Embryophyta;Tracheophyta;Spermatophyta;Magnoliopsida;eudicotyledons;Gunneridae;Pentapetalae;asterids;campanulids;Dipsacales;Adoxaceae;Sambucus	Adoxaceae	Sambucus	Sambucus williamsii	253	Partial	Xiang,C.L., Dong,H.J., Landrein,S., Zhao,F., Yu,W.-B., Soltis,D.E., Solits,P.S., Backlund,A., Wang,H.F., Li,D.Z. and Peng,H.	Revisiting the phylogeny of Dipsacales: new insights from analysis of complete chloroplast genome sequences	Unpublished	-	2019-12-31
MK138030.1	Eukaryota;Viridiplantae;Streptophyta;Embryophyta;Tracheophyta;Spermatophyta;Magnoliopsida;eudicotyledons;Gunneridae;Pentapetalae;asterids;campanulids;Dipsacales;Adoxaceae;Sambucus	Adoxaceae	Sambucus	Sambucus williamsii	680	Partial	Xiang,C.L., Dong,H.J., Landrein,S., Zhao,F., Yu,W.-B., Soltis,D.E., Solits,P.S., Backlund,A., Wang,H.F., Li,D.Z. and Peng,H.	Revisiting the phylogeny of Dipsacales: new insights from analysis of complete chloroplast genome sequences	Unpublished	-	2019-12-31
MK138057.1	Eukaryota;Viridiplantae;Streptophyta;Embryophyta;Tracheophyta;Spermatophyta;Magnoliopsida;eudicotyledons;Gunneridae;Pentapetalae;asterids;campanulids;Dipsacales;Adoxaceae;Sambucus	Adoxaceae	Sambucus	Sambucus williamsii	359	Partial	Xiang,C.L., Dong,H.J., Landrein,S., Zhao,F., Yu,W.-B., Soltis,D.E., Solits,P.S., Backlund,A., Wang,H.F., Li,D.Z. and Peng,H.	Revisiting the phylogeny of Dipsacales: new insights from analysis of complete chloroplast genome sequences	Unpublished	-	2019-12-31
MK138084.1	Eukaryota;Viridiplantae;Streptophyta;Embryophyta;Tracheophyta;Spermatophyta;Magnoliopsida;eudicotyledons;Gunneridae;Pentapetalae;asterids;campanulids;Dipsacales;Adoxaceae;Sambucus	Adoxaceae	Sambucus	Sambucus williamsii	235	Partial	Xiang,C.L., Dong,H.J., Landrein,S., Zhao,F., Yu,W.-B., Soltis,D.E., Solits,P.S., Backlund,A., Wang,H.F., Li,D.Z. and Peng,H.	Revisiting the phylogeny of Dipsacales: new insights from analysis of complete chloroplast genome sequences	Unpublished	-	2019-12-31
MK138111.1	Eukaryota;Viridiplantae;Streptophyta;Embryophyta;Tracheophyta;Spermatophyta;Magnoliopsida;eudicotyledons;Gunneridae;Pentapetalae;asterids;campanulids;Dipsacales;Adoxaceae;Sambucus	Adoxaceae	Sambucus	Sambucus williamsii	380	Partial	Xiang,C.L., Dong,H.J., Landrein,S., Zhao,F., Yu,W.-B., Soltis,D.E., Solits,P.S., Backlund,A., Wang,H.F., Li,D.Z. and Peng,H.	Revisiting the phylogeny of Dipsacales: new insights from analysis of complete chloroplast genome sequences	Unpublished	-	2019-12-31
MK138138.1	Eukaryota;Viridiplantae;Streptophyta;Embryophyta;Tracheophyta;Spermatophyta;Magnoliopsida;eudicotyledons;Gunneridae;Pentapetalae;asterids;campanulids;Dipsacales;Adoxaceae;Sambucus	Adoxaceae	Sambucus	Sambucus williamsii	340	Complete	Xiang,C.L., Dong,H.J., Landrein,S., Zhao,F., Yu,W.-B., Soltis,D.E., Solits,P.S., Backlund,A., Wang,H.F., Li,D.Z. and Peng,H.	Revisiting the phylogeny of Dipsacales: new insights from analysis of complete chloroplast genome sequences	Unpublished	-	2019-12-31
MK138165.1	Eukaryota;Viridiplantae;Streptophyta;Embryophyta;Tracheophyta;Spermatophyta;Magnoliopsida;eudicotyledons;Gunneridae;Pentapetalae;asterids;campanulids;Dipsacales;Adoxaceae;Sambucus	Adoxaceae	Sambucus	Sambucus williamsii	1497	Complete	Xiang,C.L., Dong,H.J., Landrein,S., Zhao,F., Yu,W.-B., Soltis,D.E., Solits,P.S., Backlund,A., Wang,H.F., Li,D.Z. and Peng,H.	Revisiting the phylogeny of Dipsacales: new insights from analysis of complete chloroplast genome sequences	Unpublished	-	2019-12-31
MK138192.1	Eukaryota;Viridiplantae;Streptophyta;Embryophyta;Tracheophyta;Spermatophyta;Magnoliopsida;eudicotyledons;Gunneridae;Pentapetalae;asterids;campanulids;Dipsacales;Adoxaceae;Sambucus	Adoxaceae	Sambucus	Sambucus williamsii	297	Partial	Xiang,C.L., Dong,H.J., Landrein,S., Zhao,F., Yu,W.-B., Soltis,D.E., Solits,P.S., Backlund,A., Wang,H.F., Li,D.Z. and Peng,H.	Revisiting the phylogeny of Dipsacales: new insights from analysis of complete chloroplast genome sequences	Unpublished	-	2019-12-31
MK138217.1	Eukaryota;Viridiplantae;Streptophyta;Embryophyta;Tracheophyta;Spermatophyta;Magnoliopsida;eudicotyledons;Gunneridae;Pentapetalae;asterids;campanulids;Dipsacales;Adoxaceae;Sambucus	Adoxaceae	Sambucus	Sambucus williamsii	357	Partial	Xiang,C.L., Dong,H.J., Landrein,S., Zhao,F., Yu,W.-B., Soltis,D.E., Solits,P.S., Backlund,A., Wang,H.F., Li,D.Z. and Peng,H.	Revisiting the phylogeny of Dipsacales: new insights from analysis of complete chloroplast genome sequences	Unpublished	-	2019-12-31
MK138244.1	Eukaryota;Viridiplantae;Streptophyta;Embryophyta;Tracheophyta;Spermatophyta;Magnoliopsida;eudicotyledons;Gunneridae;Pentapetalae;asterids;campanulids;Dipsacales;Adoxaceae;Sambucus	Adoxaceae	Sambucus	Sambucus williamsii	636	Unknown	Xiang,C.L., Dong,H.J., Landrein,S., Zhao,F., Yu,W.-B., Soltis,D.E., Solits,P.S., Backlund,A., Wang,H.F., Li,D.Z. and Peng,H.	Revisiting the phylogeny of Dipsacales: new insights from analysis of complete chloroplast genome sequences	Unpublished	-	2019-12-31
MK138271.1	Eukaryota;Viridiplantae;Streptophyta;Embryophyta;Tracheophyta;Spermatophyta;Magnoliopsida;eudicotyledons;Gunneridae;Pentapetalae;asterids;campanulids;Dipsacales;Adoxaceae;Sambucus	Adoxaceae	Sambucus	Sambucus williamsii	662	Unknown	Xiang,C.L., Dong,H.J., Landrein,S., Zhao,F., Yu,W.-B., Soltis,D.E., Solits,P.S., Backlund,A., Wang,H.F., Li,D.Z. and Peng,H.	Revisiting the phylogeny of Dipsacales: new insights from analysis of complete chloroplast genome sequences	Unpublished	-	2019-12-31
MK138298.1	Eukaryota;Viridiplantae;Streptophyta;Embryophyta;Tracheophyta;Spermatophyta;Magnoliopsida;eudicotyledons;Gunneridae;Pentapetalae;asterids;campanulids;Dipsacales;Adoxaceae;Sambucus	Adoxaceae	Sambucus	Sambucus williamsii	517	Unknown	Xiang,C.L., Dong,H.J., Landrein,S., Zhao,F., Yu,W.-B., Soltis,D.E., Solits,P.S., Backlund,A., Wang,H.F., Li,D.Z. and Peng,H.	Revisiting the phylogeny of Dipsacales: new insights from analysis of complete chloroplast genome sequences	Unpublished	-	2019-12-31
MK138325.1	Eukaryota;Viridiplantae;Streptophyta;Embryophyta;Tracheophyta;Spermatophyta;Magnoliopsida;eudicotyledons;Gunneridae;Pentapetalae;asterids;campanulids;Dipsacales;Adoxaceae;Sambucus	Adoxaceae	Sambucus	Sambucus williamsii	574	Unknown	Xiang,C.L., Dong,H.J., Landrein,S., Zhao,F., Yu,W.-B., Soltis,D.E., Solits,P.S., Backlund,A., Wang,H.F., Li,D.Z. and Peng,H.	Revisiting the phylogeny of Dipsacales: new insights from analysis of complete chloroplast genome sequences	Unpublished	-	2019-12-31
MN524614.1	Eukaryota;Viridiplantae;Streptophyta;Embryophyta;Tracheophyta;Spermatophyta;Magnoliopsida;eudicotyledons;Gunneridae;Pentapetalae;asterids;campanulids;Dipsacales;Adoxaceae;Sambucus	Adoxaceae	Sambucus	Sambucus williamsii	158375	Complete	Wang,H.X., Liu,H., Moore,M.J., Landrein,S., Liu,B., Zhu,Z.X. and Wang,H.F.	Plastid phylogenomic insights into the evolution of the Caprifoliaceae s.l.(Dipsacales)	Mol. Phylogenet. Evol., 106641 (2019) In press	31605813	2019-10-22
MN524615.1	Eukaryota;Viridiplantae;Streptophyta;Embryophyta;Tracheophyta;Spermatophyta;Magnoliopsida;eudicotyledons;Gunneridae;Pentapetalae;asterids;campanulids;Dipsacales;Adoxaceae;Sambucus	Adoxaceae	Sambucus	Sambucus williamsii	158364	Complete	Wang,H.X., Liu,H., Moore,M.J., Landrein,S., Liu,B., Zhu,Z.X. and Wang,H.F.	Plastid phylogenomic insights into the evolution of the Caprifoliaceae s.l.(Dipsacales)	Mol. Phylogenet. Evol., 106641 (2019) In press	31605813	2019-10-22
MW788534.1	Eukaryota;Viridiplantae;Streptophyta;Embryophyta;Tracheophyta;Spermatophyta;Magnoliopsida;eudicotyledons;Gunneridae;Pentapetalae;asterids;campanulids;Dipsacales;Adoxaceae;Sambucus	Adoxaceae	Sambucus	Sambucus williamsii	158439	Complete	Li,Y., Sun,Z., Jin,Z. and Li,J.	The chromosome-level assembly of Heptacodium miconioides genome provides new insights into evolution and sepal development	Unpublished	-	2022-06-08
NC_033878.1	Eukaryota;Viridiplantae;Streptophyta;Embryophyta;Tracheophyta;Spermatophyta;Magnoliopsida;eudicotyledons;Gunneridae;Pentapetalae;asterids;campanulids;Dipsacales;Adoxaceae;Sambucus	Adoxaceae	Sambucus	Sambucus williamsii	158305	Complete	Wang,Y.	The complete chloroplast genome of a medically important plant Sambucus williamsii	Unpublished	-	2023-04-03
KX258651.1	Eukaryota;Viridiplantae;Streptophyta;Embryophyta;Tracheophyta;Spermatophyta;Magnoliopsida;eudicotyledons;Gunneridae;Pentapetalae;asterids;campanulids;Dipsacales;Adoxaceae;Sinadoxa	Adoxaceae	Sinadoxa	Sinadoxa corydalifolia	157074	Complete	Wang,Y., Guo,X., Hao,G., Wang,T. and Wang,K.	The complete chloroplast genome of Sinadoxa corydalifolia (Adoxaceae)	Conserv Genet Resour 8 (3), 303-305 (2016)	-	2016-11-27
NC_032040.1	Eukaryota;Viridiplantae;Streptophyta;Embryophyta;Tracheophyta;Spermatophyta;Magnoliopsida;eudicotyledons;Gunneridae;Pentapetalae;asterids;campanulids;Dipsacales;Adoxaceae;Sinadoxa	Adoxaceae	Sinadoxa	Sinadoxa corydalifolia	157074	Complete	Wang,Y., Guo,X., Hao,G., Wang,T. and Wang,K.	The complete chloroplast genome of Sinadoxa corydalifolia (Adoxaceae)	Conserv Genet Resour 8 (3), 303-305 (2016)	-	2023-04-03
KX258653.1	Eukaryota;Viridiplantae;Streptophyta;Embryophyta;Tracheophyta;Spermatophyta;Magnoliopsida;eudicotyledons;Gunneridae;Pentapetalae;asterids;campanulids;Dipsacales;Adoxaceae;Tetradoxa	Adoxaceae	Tetradoxa	Tetradoxa omeiensis	157502	Complete	Wang,Y.	The complete chloroplast genome of Tetradoxa omeiensis	Unpublished	-	2017-05-10
MK135934.1	Eukaryota;Viridiplantae;Streptophyta;Embryophyta;Tracheophyta;Spermatophyta;Magnoliopsida;eudicotyledons;Gunneridae;Pentapetalae;asterids;campanulids;Dipsacales;Adoxaceae;Tetradoxa	Adoxaceae	Tetradoxa	Tetradoxa omeiensis	611	Partial	Xiang,C.L., Dong,H.J., Landrein,S., Zhao,F., Yu,W.-B., Soltis,D.E., Solits,P.S., Backlund,A., Wang,H.F., Li,D.Z. and Peng,H.	Revisiting the phylogeny of Dipsacales: new insights from analysis of complete chloroplast genome sequences	Unpublished	-	2019-12-31
MK135961.1	Eukaryota;Viridiplantae;Streptophyta;Embryophyta;Tracheophyta;Spermatophyta;Magnoliopsida;eudicotyledons;Gunneridae;Pentapetalae;asterids;campanulids;Dipsacales;Adoxaceae;Tetradoxa	Adoxaceae	Tetradoxa	Tetradoxa omeiensis	1500	Partial	Xiang,C.L., Dong,H.J., Landrein,S., Zhao,F., Yu,W.-B., Soltis,D.E., Solits,P.S., Backlund,A., Wang,H.F., Li,D.Z. and Peng,H.	Revisiting the phylogeny of Dipsacales: new insights from analysis of complete chloroplast genome sequences	Unpublished	-	2019-12-31
MK135988.1	Eukaryota;Viridiplantae;Streptophyta;Embryophyta;Tracheophyta;Spermatophyta;Magnoliopsida;eudicotyledons;Gunneridae;Pentapetalae;asterids;campanulids;Dipsacales;Adoxaceae;Tetradoxa	Adoxaceae	Tetradoxa	Tetradoxa omeiensis	1457	Partial	Xiang,C.L., Dong,H.J., Landrein,S., Zhao,F., Yu,W.-B., Soltis,D.E., Solits,P.S., Backlund,A., Wang,H.F., Li,D.Z. and Peng,H.	Revisiting the phylogeny of Dipsacales: new insights from analysis of complete chloroplast genome sequences	Unpublished	-	2019-12-31
MK136015.1	Eukaryota;Viridiplantae;Streptophyta;Embryophyta;Tracheophyta;Spermatophyta;Magnoliopsida;eudicotyledons;Gunneridae;Pentapetalae;asterids;campanulids;Dipsacales;Adoxaceae;Tetradoxa	Adoxaceae	Tetradoxa	Tetradoxa omeiensis	392	Partial	Xiang,C.L., Dong,H.J., Landrein,S., Zhao,F., Yu,W.-B., Soltis,D.E., Solits,P.S., Backlund,A., Wang,H.F., Li,D.Z. and Peng,H.	Revisiting the phylogeny of Dipsacales: new insights from analysis of complete chloroplast genome sequences	Unpublished	-	2019-12-31
MK136042.1	Eukaryota;Viridiplantae;Streptophyta;Embryophyta;Tracheophyta;Spermatophyta;Magnoliopsida;eudicotyledons;Gunneridae;Pentapetalae;asterids;campanulids;Dipsacales;Adoxaceae;Tetradoxa	Adoxaceae	Tetradoxa	Tetradoxa omeiensis	408	Partial	Xiang,C.L., Dong,H.J., Landrein,S., Zhao,F., Yu,W.-B., Soltis,D.E., Solits,P.S., Backlund,A., Wang,H.F., Li,D.Z. and Peng,H.	Revisiting the phylogeny of Dipsacales: new insights from analysis of complete chloroplast genome sequences	Unpublished	-	2019-12-31
MK136069.1	Eukaryota;Viridiplantae;Streptophyta;Embryophyta;Tracheophyta;Spermatophyta;Magnoliopsida;eudicotyledons;Gunneridae;Pentapetalae;asterids;campanulids;Dipsacales;Adoxaceae;Tetradoxa	Adoxaceae	Tetradoxa	Tetradoxa omeiensis	243	Partial	Xiang,C.L., Dong,H.J., Landrein,S., Zhao,F., Yu,W.-B., Soltis,D.E., Solits,P.S., Backlund,A., Wang,H.F., Li,D.Z. and Peng,H.	Revisiting the phylogeny of Dipsacales: new insights from analysis of complete chloroplast genome sequences	Unpublished	-	2019-12-31
MK136096.1	Eukaryota;Viridiplantae;Streptophyta;Embryophyta;Tracheophyta;Spermatophyta;Magnoliopsida;eudicotyledons;Gunneridae;Pentapetalae;asterids;campanulids;Dipsacales;Adoxaceae;Tetradoxa	Adoxaceae	Tetradoxa	Tetradoxa omeiensis	741	Partial	Xiang,C.L., Dong,H.J., Landrein,S., Zhao,F., Yu,W.-B., Soltis,D.E., Solits,P.S., Backlund,A., Wang,H.F., Li,D.Z. and Peng,H.	Revisiting the phylogeny of Dipsacales: new insights from analysis of complete chloroplast genome sequences	Unpublished	-	2019-12-31
MK136123.1	Eukaryota;Viridiplantae;Streptophyta;Embryophyta;Tracheophyta;Spermatophyta;Magnoliopsida;eudicotyledons;Gunneridae;Pentapetalae;asterids;campanulids;Dipsacales;Adoxaceae;Tetradoxa	Adoxaceae	Tetradoxa	Tetradoxa omeiensis	975	Partial	Xiang,C.L., Dong,H.J., Landrein,S., Zhao,F., Yu,W.-B., Soltis,D.E., Solits,P.S., Backlund,A., Wang,H.F., Li,D.Z. and Peng,H.	Revisiting the phylogeny of Dipsacales: new insights from analysis of complete chloroplast genome sequences	Unpublished	-	2019-12-31
MK136150.1	Eukaryota;Viridiplantae;Streptophyta;Embryophyta;Tracheophyta;Spermatophyta;Magnoliopsida;eudicotyledons;Gunneridae;Pentapetalae;asterids;campanulids;Dipsacales;Adoxaceae;Tetradoxa	Adoxaceae	Tetradoxa	Tetradoxa omeiensis	687	Partial	Xiang,C.L., Dong,H.J., Landrein,S., Zhao,F., Yu,W.-B., Soltis,D.E., Solits,P.S., Backlund,A., Wang,H.F., Li,D.Z. and Peng,H.	Revisiting the phylogeny of Dipsacales: new insights from analysis of complete chloroplast genome sequences	Unpublished	-	2019-12-31
MK136176.1	Eukaryota;Viridiplantae;Streptophyta;Embryophyta;Tracheophyta;Spermatophyta;Magnoliopsida;eudicotyledons;Gunneridae;Pentapetalae;asterids;campanulids;Dipsacales;Adoxaceae;Tetradoxa	Adoxaceae	Tetradoxa	Tetradoxa omeiensis	583	Partial	Xiang,C.L., Dong,H.J., Landrein,S., Zhao,F., Yu,W.-B., Soltis,D.E., Solits,P.S., Backlund,A., Wang,H.F., Li,D.Z. and Peng,H.	Revisiting the phylogeny of Dipsacales: new insights from analysis of complete chloroplast genome sequences	Unpublished	-	2019-12-31
MK136200.1	Eukaryota;Viridiplantae;Streptophyta;Embryophyta;Tracheophyta;Spermatophyta;Magnoliopsida;eudicotyledons;Gunneridae;Pentapetalae;asterids;campanulids;Dipsacales;Adoxaceae;Tetradoxa	Adoxaceae	Tetradoxa	Tetradoxa omeiensis	231	Partial	Xiang,C.L., Dong,H.J., Landrein,S., Zhao,F., Yu,W.-B., Soltis,D.E., Solits,P.S., Backlund,A., Wang,H.F., Li,D.Z. and Peng,H.	Revisiting the phylogeny of Dipsacales: new insights from analysis of complete chloroplast genome sequences	Unpublished	-	2019-12-31
MK136227.1	Eukaryota;Viridiplantae;Streptophyta;Embryophyta;Tracheophyta;Spermatophyta;Magnoliopsida;eudicotyledons;Gunneridae;Pentapetalae;asterids;campanulids;Dipsacales;Adoxaceae;Tetradoxa	Adoxaceae	Tetradoxa	Tetradoxa omeiensis	1512	Partial	Xiang,C.L., Dong,H.J., Landrein,S., Zhao,F., Yu,W.-B., Soltis,D.E., Solits,P.S., Backlund,A., Wang,H.F., Li,D.Z. and Peng,H.	Revisiting the phylogeny of Dipsacales: new insights from analysis of complete chloroplast genome sequences	Unpublished	-	2019-12-31
MK136254.1	Eukaryota;Viridiplantae;Streptophyta;Embryophyta;Tracheophyta;Spermatophyta;Magnoliopsida;eudicotyledons;Gunneridae;Pentapetalae;asterids;campanulids;Dipsacales;Adoxaceae;Tetradoxa	Adoxaceae	Tetradoxa	Tetradoxa omeiensis	552	Partial	Xiang,C.L., Dong,H.J., Landrein,S., Zhao,F., Yu,W.-B., Soltis,D.E., Solits,P.S., Backlund,A., Wang,H.F., Li,D.Z. and Peng,H.	Revisiting the phylogeny of Dipsacales: new insights from analysis of complete chloroplast genome sequences	Unpublished	-	2019-12-31
MK136281.1	Eukaryota;Viridiplantae;Streptophyta;Embryophyta;Tracheophyta;Spermatophyta;Magnoliopsida;eudicotyledons;Gunneridae;Pentapetalae;asterids;campanulids;Dipsacales;Adoxaceae;Tetradoxa	Adoxaceae	Tetradoxa	Tetradoxa omeiensis	537	Partial	Xiang,C.L., Dong,H.J., Landrein,S., Zhao,F., Yu,W.-B., Soltis,D.E., Solits,P.S., Backlund,A., Wang,H.F., Li,D.Z. and Peng,H.	Revisiting the phylogeny of Dipsacales: new insights from analysis of complete chloroplast genome sequences	Unpublished	-	2019-12-31
MK136308.1	Eukaryota;Viridiplantae;Streptophyta;Embryophyta;Tracheophyta;Spermatophyta;Magnoliopsida;eudicotyledons;Gunneridae;Pentapetalae;asterids;campanulids;Dipsacales;Adoxaceae;Tetradoxa	Adoxaceae	Tetradoxa	Tetradoxa omeiensis	756	Partial	Xiang,C.L., Dong,H.J., Landrein,S., Zhao,F., Yu,W.-B., Soltis,D.E., Solits,P.S., Backlund,A., Wang,H.F., Li,D.Z. and Peng,H.	Revisiting the phylogeny of Dipsacales: new insights from analysis of complete chloroplast genome sequences	Unpublished	-	2019-12-31
MK136335.1	Eukaryota;Viridiplantae;Streptophyta;Embryophyta;Tracheophyta;Spermatophyta;Magnoliopsida;eudicotyledons;Gunneridae;Pentapetalae;asterids;campanulids;Dipsacales;Adoxaceae;Tetradoxa	Adoxaceae	Tetradoxa	Tetradoxa omeiensis	776	Partial	Xiang,C.L., Dong,H.J., Landrein,S., Zhao,F., Yu,W.-B., Soltis,D.E., Solits,P.S., Backlund,A., Wang,H.F., Li,D.Z. and Peng,H.	Revisiting the phylogeny of Dipsacales: new insights from analysis of complete chloroplast genome sequences	Unpublished	-	2019-12-31
MK136362.1	Eukaryota;Viridiplantae;Streptophyta;Embryophyta;Tracheophyta;Spermatophyta;Magnoliopsida;eudicotyledons;Gunneridae;Pentapetalae;asterids;campanulids;Dipsacales;Adoxaceae;Tetradoxa	Adoxaceae	Tetradoxa	Tetradoxa omeiensis	360	Partial	Xiang,C.L., Dong,H.J., Landrein,S., Zhao,F., Yu,W.-B., Soltis,D.E., Solits,P.S., Backlund,A., Wang,H.F., Li,D.Z. and Peng,H.	Revisiting the phylogeny of Dipsacales: new insights from analysis of complete chloroplast genome sequences	Unpublished	-	2019-12-31
MK136389.1	Eukaryota;Viridiplantae;Streptophyta;Embryophyta;Tracheophyta;Spermatophyta;Magnoliopsida;eudicotyledons;Gunneridae;Pentapetalae;asterids;campanulids;Dipsacales;Adoxaceae;Tetradoxa	Adoxaceae	Tetradoxa	Tetradoxa omeiensis	1500	Partial	Xiang,C.L., Dong,H.J., Landrein,S., Zhao,F., Yu,W.-B., Soltis,D.E., Solits,P.S., Backlund,A., Wang,H.F., Li,D.Z. and Peng,H.	Revisiting the phylogeny of Dipsacales: new insights from analysis of complete chloroplast genome sequences	Unpublished	-	2019-12-31
MK136416.1	Eukaryota;Viridiplantae;Streptophyta;Embryophyta;Tracheophyta;Spermatophyta;Magnoliopsida;eudicotyledons;Gunneridae;Pentapetalae;asterids;campanulids;Dipsacales;Adoxaceae;Tetradoxa	Adoxaceae	Tetradoxa	Tetradoxa omeiensis	300	Partial	Xiang,C.L., Dong,H.J., Landrein,S., Zhao,F., Yu,W.-B., Soltis,D.E., Solits,P.S., Backlund,A., Wang,H.F., Li,D.Z. and Peng,H.	Revisiting the phylogeny of Dipsacales: new insights from analysis of complete chloroplast genome sequences	Unpublished	-	2019-12-31
MK136443.1	Eukaryota;Viridiplantae;Streptophyta;Embryophyta;Tracheophyta;Spermatophyta;Magnoliopsida;eudicotyledons;Gunneridae;Pentapetalae;asterids;campanulids;Dipsacales;Adoxaceae;Tetradoxa	Adoxaceae	Tetradoxa	Tetradoxa omeiensis	2214	Partial	Xiang,C.L., Dong,H.J., Landrein,S., Zhao,F., Yu,W.-B., Soltis,D.E., Solits,P.S., Backlund,A., Wang,H.F., Li,D.Z. and Peng,H.	Revisiting the phylogeny of Dipsacales: new insights from analysis of complete chloroplast genome sequences	Unpublished	-	2019-12-31
MK136470.1	Eukaryota;Viridiplantae;Streptophyta;Embryophyta;Tracheophyta;Spermatophyta;Magnoliopsida;eudicotyledons;Gunneridae;Pentapetalae;asterids;campanulids;Dipsacales;Adoxaceae;Tetradoxa	Adoxaceae	Tetradoxa	Tetradoxa omeiensis	528	Partial	Xiang,C.L., Dong,H.J., Landrein,S., Zhao,F., Yu,W.-B., Soltis,D.E., Solits,P.S., Backlund,A., Wang,H.F., Li,D.Z. and Peng,H.	Revisiting the phylogeny of Dipsacales: new insights from analysis of complete chloroplast genome sequences	Unpublished	-	2019-12-31
MK136497.1	Eukaryota;Viridiplantae;Streptophyta;Embryophyta;Tracheophyta;Spermatophyta;Magnoliopsida;eudicotyledons;Gunneridae;Pentapetalae;asterids;campanulids;Dipsacales;Adoxaceae;Tetradoxa	Adoxaceae	Tetradoxa	Tetradoxa omeiensis	1179	Partial	Xiang,C.L., Dong,H.J., Landrein,S., Zhao,F., Yu,W.-B., Soltis,D.E., Solits,P.S., Backlund,A., Wang,H.F., Li,D.Z. and Peng,H.	Revisiting the phylogeny of Dipsacales: new insights from analysis of complete chloroplast genome sequences	Unpublished	-	2019-12-31
MK136524.1	Eukaryota;Viridiplantae;Streptophyta;Embryophyta;Tracheophyta;Spermatophyta;Magnoliopsida;eudicotyledons;Gunneridae;Pentapetalae;asterids;campanulids;Dipsacales;Adoxaceae;Tetradoxa	Adoxaceae	Tetradoxa	Tetradoxa omeiensis	481	Partial	Xiang,C.L., Dong,H.J., Landrein,S., Zhao,F., Yu,W.-B., Soltis,D.E., Solits,P.S., Backlund,A., Wang,H.F., Li,D.Z. and Peng,H.	Revisiting the phylogeny of Dipsacales: new insights from analysis of complete chloroplast genome sequences	Unpublished	-	2019-12-31
MK136551.1	Eukaryota;Viridiplantae;Streptophyta;Embryophyta;Tracheophyta;Spermatophyta;Magnoliopsida;eudicotyledons;Gunneridae;Pentapetalae;asterids;campanulids;Dipsacales;Adoxaceae;Tetradoxa	Adoxaceae	Tetradoxa	Tetradoxa omeiensis	474	Partial	Xiang,C.L., Dong,H.J., Landrein,S., Zhao,F., Yu,W.-B., Soltis,D.E., Solits,P.S., Backlund,A., Wang,H.F., Li,D.Z. and Peng,H.	Revisiting the phylogeny of Dipsacales: new insights from analysis of complete chloroplast genome sequences	Unpublished	-	2019-12-31
MK136578.1	Eukaryota;Viridiplantae;Streptophyta;Embryophyta;Tracheophyta;Spermatophyta;Magnoliopsida;eudicotyledons;Gunneridae;Pentapetalae;asterids;campanulids;Dipsacales;Adoxaceae;Tetradoxa	Adoxaceae	Tetradoxa	Tetradoxa omeiensis	762	Partial	Xiang,C.L., Dong,H.J., Landrein,S., Zhao,F., Yu,W.-B., Soltis,D.E., Solits,P.S., Backlund,A., Wang,H.F., Li,D.Z. and Peng,H.	Revisiting the phylogeny of Dipsacales: new insights from analysis of complete chloroplast genome sequences	Unpublished	-	2019-12-31
MK136605.1	Eukaryota;Viridiplantae;Streptophyta;Embryophyta;Tracheophyta;Spermatophyta;Magnoliopsida;eudicotyledons;Gunneridae;Pentapetalae;asterids;campanulids;Dipsacales;Adoxaceae;Tetradoxa	Adoxaceae	Tetradoxa	Tetradoxa omeiensis	564	Partial	Xiang,C.L., Dong,H.J., Landrein,S., Zhao,F., Yu,W.-B., Soltis,D.E., Solits,P.S., Backlund,A., Wang,H.F., Li,D.Z. and Peng,H.	Revisiting the phylogeny of Dipsacales: new insights from analysis of complete chloroplast genome sequences	Unpublished	-	2019-12-31
MK136632.1	Eukaryota;Viridiplantae;Streptophyta;Embryophyta;Tracheophyta;Spermatophyta;Magnoliopsida;eudicotyledons;Gunneridae;Pentapetalae;asterids;campanulids;Dipsacales;Adoxaceae;Tetradoxa	Adoxaceae	Tetradoxa	Tetradoxa omeiensis	960	Partial	Xiang,C.L., Dong,H.J., Landrein,S., Zhao,F., Yu,W.-B., Soltis,D.E., Solits,P.S., Backlund,A., Wang,H.F., Li,D.Z. and Peng,H.	Revisiting the phylogeny of Dipsacales: new insights from analysis of complete chloroplast genome sequences	Unpublished	-	2019-12-31
MK136659.1	Eukaryota;Viridiplantae;Streptophyta;Embryophyta;Tracheophyta;Spermatophyta;Magnoliopsida;eudicotyledons;Gunneridae;Pentapetalae;asterids;campanulids;Dipsacales;Adoxaceae;Tetradoxa	Adoxaceae	Tetradoxa	Tetradoxa omeiensis	651	Partial	Xiang,C.L., Dong,H.J., Landrein,S., Zhao,F., Yu,W.-B., Soltis,D.E., Solits,P.S., Backlund,A., Wang,H.F., Li,D.Z. and Peng,H.	Revisiting the phylogeny of Dipsacales: new insights from analysis of complete chloroplast genome sequences	Unpublished	-	2019-12-31
MK136686.1	Eukaryota;Viridiplantae;Streptophyta;Embryophyta;Tracheophyta;Spermatophyta;Magnoliopsida;eudicotyledons;Gunneridae;Pentapetalae;asterids;campanulids;Dipsacales;Adoxaceae;Tetradoxa	Adoxaceae	Tetradoxa	Tetradoxa omeiensis	523	Partial	Xiang,C.L., Dong,H.J., Landrein,S., Zhao,F., Yu,W.-B., Soltis,D.E., Solits,P.S., Backlund,A., Wang,H.F., Li,D.Z. and Peng,H.	Revisiting the phylogeny of Dipsacales: new insights from analysis of complete chloroplast genome sequences	Unpublished	-	2019-12-31
MK136713.1	Eukaryota;Viridiplantae;Streptophyta;Embryophyta;Tracheophyta;Spermatophyta;Magnoliopsida;eudicotyledons;Gunneridae;Pentapetalae;asterids;campanulids;Dipsacales;Adoxaceae;Tetradoxa	Adoxaceae	Tetradoxa	Tetradoxa omeiensis	2250	Partial	Xiang,C.L., Dong,H.J., Landrein,S., Zhao,F., Yu,W.-B., Soltis,D.E., Solits,P.S., Backlund,A., Wang,H.F., Li,D.Z. and Peng,H.	Revisiting the phylogeny of Dipsacales: new insights from analysis of complete chloroplast genome sequences	Unpublished	-	2019-12-31
MK136740.1	Eukaryota;Viridiplantae;Streptophyta;Embryophyta;Tracheophyta;Spermatophyta;Magnoliopsida;eudicotyledons;Gunneridae;Pentapetalae;asterids;campanulids;Dipsacales;Adoxaceae;Tetradoxa	Adoxaceae	Tetradoxa	Tetradoxa omeiensis	2202	Partial	Xiang,C.L., Dong,H.J., Landrein,S., Zhao,F., Yu,W.-B., Soltis,D.E., Solits,P.S., Backlund,A., Wang,H.F., Li,D.Z. and Peng,H.	Revisiting the phylogeny of Dipsacales: new insights from analysis of complete chloroplast genome sequences	Unpublished	-	2019-12-31
MK136767.1	Eukaryota;Viridiplantae;Streptophyta;Embryophyta;Tracheophyta;Spermatophyta;Magnoliopsida;eudicotyledons;Gunneridae;Pentapetalae;asterids;campanulids;Dipsacales;Adoxaceae;Tetradoxa	Adoxaceae	Tetradoxa	Tetradoxa omeiensis	243	Partial	Xiang,C.L., Dong,H.J., Landrein,S., Zhao,F., Yu,W.-B., Soltis,D.E., Solits,P.S., Backlund,A., Wang,H.F., Li,D.Z. and Peng,H.	Revisiting the phylogeny of Dipsacales: new insights from analysis of complete chloroplast genome sequences	Unpublished	-	2019-12-31
MK136794.1	Eukaryota;Viridiplantae;Streptophyta;Embryophyta;Tracheophyta;Spermatophyta;Magnoliopsida;eudicotyledons;Gunneridae;Pentapetalae;asterids;campanulids;Dipsacales;Adoxaceae;Tetradoxa	Adoxaceae	Tetradoxa	Tetradoxa omeiensis	1059	Partial	Xiang,C.L., Dong,H.J., Landrein,S., Zhao,F., Yu,W.-B., Soltis,D.E., Solits,P.S., Backlund,A., Wang,H.F., Li,D.Z. and Peng,H.	Revisiting the phylogeny of Dipsacales: new insights from analysis of complete chloroplast genome sequences	Unpublished	-	2020-01-28
MK136821.1	Eukaryota;Viridiplantae;Streptophyta;Embryophyta;Tracheophyta;Spermatophyta;Magnoliopsida;eudicotyledons;Gunneridae;Pentapetalae;asterids;campanulids;Dipsacales;Adoxaceae;Tetradoxa	Adoxaceae	Tetradoxa	Tetradoxa omeiensis	1518	Partial	Xiang,C.L., Dong,H.J., Landrein,S., Zhao,F., Yu,W.-B., Soltis,D.E., Solits,P.S., Backlund,A., Wang,H.F., Li,D.Z. and Peng,H.	Revisiting the phylogeny of Dipsacales: new insights from analysis of complete chloroplast genome sequences	Unpublished	-	2019-12-31
MK136848.1	Eukaryota;Viridiplantae;Streptophyta;Embryophyta;Tracheophyta;Spermatophyta;Magnoliopsida;eudicotyledons;Gunneridae;Pentapetalae;asterids;campanulids;Dipsacales;Adoxaceae;Tetradoxa	Adoxaceae	Tetradoxa	Tetradoxa omeiensis	1458	Partial	Xiang,C.L., Dong,H.J., Landrein,S., Zhao,F., Yu,W.-B., Soltis,D.E., Solits,P.S., Backlund,A., Wang,H.F., Li,D.Z. and Peng,H.	Revisiting the phylogeny of Dipsacales: new insights from analysis of complete chloroplast genome sequences	Unpublished	-	2019-12-31
MK136875.1	Eukaryota;Viridiplantae;Streptophyta;Embryophyta;Tracheophyta;Spermatophyta;Magnoliopsida;eudicotyledons;Gunneridae;Pentapetalae;asterids;campanulids;Dipsacales;Adoxaceae;Tetradoxa	Adoxaceae	Tetradoxa	Tetradoxa omeiensis	1059	Partial	Xiang,C.L., Dong,H.J., Landrein,S., Zhao,F., Yu,W.-B., Soltis,D.E., Solits,P.S., Backlund,A., Wang,H.F., Li,D.Z. and Peng,H.	Revisiting the phylogeny of Dipsacales: new insights from analysis of complete chloroplast genome sequences	Unpublished	-	2019-12-31
MK136902.1	Eukaryota;Viridiplantae;Streptophyta;Embryophyta;Tracheophyta;Spermatophyta;Magnoliopsida;eudicotyledons;Gunneridae;Pentapetalae;asterids;campanulids;Dipsacales;Adoxaceae;Tetradoxa	Adoxaceae	Tetradoxa	Tetradoxa omeiensis	249	Partial	Xiang,C.L., Dong,H.J., Landrein,S., Zhao,F., Yu,W.-B., Soltis,D.E., Solits,P.S., Backlund,A., Wang,H.F., Li,D.Z. and Peng,H.	Revisiting the phylogeny of Dipsacales: new insights from analysis of complete chloroplast genome sequences	Unpublished	-	2019-12-31
MK136929.1	Eukaryota;Viridiplantae;Streptophyta;Embryophyta;Tracheophyta;Spermatophyta;Magnoliopsida;eudicotyledons;Gunneridae;Pentapetalae;asterids;campanulids;Dipsacales;Adoxaceae;Tetradoxa	Adoxaceae	Tetradoxa	Tetradoxa omeiensis	218	Partial	Xiang,C.L., Dong,H.J., Landrein,S., Zhao,F., Yu,W.-B., Soltis,D.E., Solits,P.S., Backlund,A., Wang,H.F., Li,D.Z. and Peng,H.	Revisiting the phylogeny of Dipsacales: new insights from analysis of complete chloroplast genome sequences	Unpublished	-	2019-12-31
MK136956.1	Eukaryota;Viridiplantae;Streptophyta;Embryophyta;Tracheophyta;Spermatophyta;Magnoliopsida;eudicotyledons;Gunneridae;Pentapetalae;asterids;campanulids;Dipsacales;Adoxaceae;Tetradoxa	Adoxaceae	Tetradoxa	Tetradoxa omeiensis	1424	Partial	Xiang,C.L., Dong,H.J., Landrein,S., Zhao,F., Yu,W.-B., Soltis,D.E., Solits,P.S., Backlund,A., Wang,H.F., Li,D.Z. and Peng,H.	Revisiting the phylogeny of Dipsacales: new insights from analysis of complete chloroplast genome sequences	Unpublished	-	2019-12-31
MK136983.1	Eukaryota;Viridiplantae;Streptophyta;Embryophyta;Tracheophyta;Spermatophyta;Magnoliopsida;eudicotyledons;Gunneridae;Pentapetalae;asterids;campanulids;Dipsacales;Adoxaceae;Tetradoxa	Adoxaceae	Tetradoxa	Tetradoxa omeiensis	390	Partial	Xiang,C.L., Dong,H.J., Landrein,S., Zhao,F., Yu,W.-B., Soltis,D.E., Solits,P.S., Backlund,A., Wang,H.F., Li,D.Z. and Peng,H.	Revisiting the phylogeny of Dipsacales: new insights from analysis of complete chloroplast genome sequences	Unpublished	-	2019-12-31
MK137010.1	Eukaryota;Viridiplantae;Streptophyta;Embryophyta;Tracheophyta;Spermatophyta;Magnoliopsida;eudicotyledons;Gunneridae;Pentapetalae;asterids;campanulids;Dipsacales;Adoxaceae;Tetradoxa	Adoxaceae	Tetradoxa	Tetradoxa omeiensis	432	Partial	Xiang,C.L., Dong,H.J., Landrein,S., Zhao,F., Yu,W.-B., Soltis,D.E., Solits,P.S., Backlund,A., Wang,H.F., Li,D.Z. and Peng,H.	Revisiting the phylogeny of Dipsacales: new insights from analysis of complete chloroplast genome sequences	Unpublished	-	2019-12-31
MK137037.1	Eukaryota;Viridiplantae;Streptophyta;Embryophyta;Tracheophyta;Spermatophyta;Magnoliopsida;eudicotyledons;Gunneridae;Pentapetalae;asterids;campanulids;Dipsacales;Adoxaceae;Tetradoxa	Adoxaceae	Tetradoxa	Tetradoxa omeiensis	366	Partial	Xiang,C.L., Dong,H.J., Landrein,S., Zhao,F., Yu,W.-B., Soltis,D.E., Solits,P.S., Backlund,A., Wang,H.F., Li,D.Z. and Peng,H.	Revisiting the phylogeny of Dipsacales: new insights from analysis of complete chloroplast genome sequences	Unpublished	-	2019-12-31
MK137064.1	Eukaryota;Viridiplantae;Streptophyta;Embryophyta;Tracheophyta;Spermatophyta;Magnoliopsida;eudicotyledons;Gunneridae;Pentapetalae;asterids;campanulids;Dipsacales;Adoxaceae;Tetradoxa	Adoxaceae	Tetradoxa	Tetradoxa omeiensis	396	Partial	Xiang,C.L., Dong,H.J., Landrein,S., Zhao,F., Yu,W.-B., Soltis,D.E., Solits,P.S., Backlund,A., Wang,H.F., Li,D.Z. and Peng,H.	Revisiting the phylogeny of Dipsacales: new insights from analysis of complete chloroplast genome sequences	Unpublished	-	2019-12-31
MK137091.1	Eukaryota;Viridiplantae;Streptophyta;Embryophyta;Tracheophyta;Spermatophyta;Magnoliopsida;eudicotyledons;Gunneridae;Pentapetalae;asterids;campanulids;Dipsacales;Adoxaceae;Tetradoxa	Adoxaceae	Tetradoxa	Tetradoxa omeiensis	384	Partial	Xiang,C.L., Dong,H.J., Landrein,S., Zhao,F., Yu,W.-B., Soltis,D.E., Solits,P.S., Backlund,A., Wang,H.F., Li,D.Z. and Peng,H.	Revisiting the phylogeny of Dipsacales: new insights from analysis of complete chloroplast genome sequences	Unpublished	-	2019-12-31
MK137118.1	Eukaryota;Viridiplantae;Streptophyta;Embryophyta;Tracheophyta;Spermatophyta;Magnoliopsida;eudicotyledons;Gunneridae;Pentapetalae;asterids;campanulids;Dipsacales;Adoxaceae;Tetradoxa	Adoxaceae	Tetradoxa	Tetradoxa omeiensis	243	Partial	Xiang,C.L., Dong,H.J., Landrein,S., Zhao,F., Yu,W.-B., Soltis,D.E., Solits,P.S., Backlund,A., Wang,H.F., Li,D.Z. and Peng,H.	Revisiting the phylogeny of Dipsacales: new insights from analysis of complete chloroplast genome sequences	Unpublished	-	2019-12-31
MK137145.1	Eukaryota;Viridiplantae;Streptophyta;Embryophyta;Tracheophyta;Spermatophyta;Magnoliopsida;eudicotyledons;Gunneridae;Pentapetalae;asterids;campanulids;Dipsacales;Adoxaceae;Tetradoxa	Adoxaceae	Tetradoxa	Tetradoxa omeiensis	279	Partial	Xiang,C.L., Dong,H.J., Landrein,S., Zhao,F., Yu,W.-B., Soltis,D.E., Solits,P.S., Backlund,A., Wang,H.F., Li,D.Z. and Peng,H.	Revisiting the phylogeny of Dipsacales: new insights from analysis of complete chloroplast genome sequences	Unpublished	-	2019-12-31
MK137171.1	Eukaryota;Viridiplantae;Streptophyta;Embryophyta;Tracheophyta;Spermatophyta;Magnoliopsida;eudicotyledons;Gunneridae;Pentapetalae;asterids;campanulids;Dipsacales;Adoxaceae;Tetradoxa	Adoxaceae	Tetradoxa	Tetradoxa omeiensis	1011	Partial	Xiang,C.L., Dong,H.J., Landrein,S., Zhao,F., Yu,W.-B., Soltis,D.E., Solits,P.S., Backlund,A., Wang,H.F., Li,D.Z. and Peng,H.	Revisiting the phylogeny of Dipsacales: new insights from analysis of complete chloroplast genome sequences	Unpublished	-	2019-12-31
MK137198.1	Eukaryota;Viridiplantae;Streptophyta;Embryophyta;Tracheophyta;Spermatophyta;Magnoliopsida;eudicotyledons;Gunneridae;Pentapetalae;asterids;campanulids;Dipsacales;Adoxaceae;Tetradoxa	Adoxaceae	Tetradoxa	Tetradoxa omeiensis	3210	Partial	Xiang,C.L., Dong,H.J., Landrein,S., Zhao,F., Yu,W.-B., Soltis,D.E., Solits,P.S., Backlund,A., Wang,H.F., Li,D.Z. and Peng,H.	Revisiting the phylogeny of Dipsacales: new insights from analysis of complete chloroplast genome sequences	Unpublished	-	2019-12-31
MK137225.1	Eukaryota;Viridiplantae;Streptophyta;Embryophyta;Tracheophyta;Spermatophyta;Magnoliopsida;eudicotyledons;Gunneridae;Pentapetalae;asterids;campanulids;Dipsacales;Adoxaceae;Tetradoxa	Adoxaceae	Tetradoxa	Tetradoxa omeiensis	453	Partial	Xiang,C.L., Dong,H.J., Landrein,S., Zhao,F., Yu,W.-B., Soltis,D.E., Solits,P.S., Backlund,A., Wang,H.F., Li,D.Z. and Peng,H.	Revisiting the phylogeny of Dipsacales: new insights from analysis of complete chloroplast genome sequences	Unpublished	-	2019-12-31
MK137252.1	Eukaryota;Viridiplantae;Streptophyta;Embryophyta;Tracheophyta;Spermatophyta;Magnoliopsida;eudicotyledons;Gunneridae;Pentapetalae;asterids;campanulids;Dipsacales;Adoxaceae;Tetradoxa	Adoxaceae	Tetradoxa	Tetradoxa omeiensis	1620	Partial	Xiang,C.L., Dong,H.J., Landrein,S., Zhao,F., Yu,W.-B., Soltis,D.E., Solits,P.S., Backlund,A., Wang,H.F., Li,D.Z. and Peng,H.	Revisiting the phylogeny of Dipsacales: new insights from analysis of complete chloroplast genome sequences	Unpublished	-	2019-12-31
MK137278.1	Eukaryota;Viridiplantae;Streptophyta;Embryophyta;Tracheophyta;Spermatophyta;Magnoliopsida;eudicotyledons;Gunneridae;Pentapetalae;asterids;campanulids;Dipsacales;Adoxaceae;Tetradoxa	Adoxaceae	Tetradoxa	Tetradoxa omeiensis	4161	Partial	Xiang,C.L., Dong,H.J., Landrein,S., Zhao,F., Yu,W.-B., Soltis,D.E., Solits,P.S., Backlund,A., Wang,H.F., Li,D.Z. and Peng,H.	Revisiting the phylogeny of Dipsacales: new insights from analysis of complete chloroplast genome sequences	Unpublished	-	2019-12-31
MK137305.1	Eukaryota;Viridiplantae;Streptophyta;Embryophyta;Tracheophyta;Spermatophyta;Magnoliopsida;eudicotyledons;Gunneridae;Pentapetalae;asterids;campanulids;Dipsacales;Adoxaceae;Tetradoxa	Adoxaceae	Tetradoxa	Tetradoxa omeiensis	708	Partial	Xiang,C.L., Dong,H.J., Landrein,S., Zhao,F., Yu,W.-B., Soltis,D.E., Solits,P.S., Backlund,A., Wang,H.F., Li,D.Z. and Peng,H.	Revisiting the phylogeny of Dipsacales: new insights from analysis of complete chloroplast genome sequences	Unpublished	-	2019-12-31
MK137332.1	Eukaryota;Viridiplantae;Streptophyta;Embryophyta;Tracheophyta;Spermatophyta;Magnoliopsida;eudicotyledons;Gunneridae;Pentapetalae;asterids;campanulids;Dipsacales;Adoxaceae;Tetradoxa	Adoxaceae	Tetradoxa	Tetradoxa omeiensis	654	Partial	Xiang,C.L., Dong,H.J., Landrein,S., Zhao,F., Yu,W.-B., Soltis,D.E., Solits,P.S., Backlund,A., Wang,H.F., Li,D.Z. and Peng,H.	Revisiting the phylogeny of Dipsacales: new insights from analysis of complete chloroplast genome sequences	Unpublished	-	2019-12-31
MK137359.1	Eukaryota;Viridiplantae;Streptophyta;Embryophyta;Tracheophyta;Spermatophyta;Magnoliopsida;eudicotyledons;Gunneridae;Pentapetalae;asterids;campanulids;Dipsacales;Adoxaceae;Tetradoxa	Adoxaceae	Tetradoxa	Tetradoxa omeiensis	603	Partial	Xiang,C.L., Dong,H.J., Landrein,S., Zhao,F., Yu,W.-B., Soltis,D.E., Solits,P.S., Backlund,A., Wang,H.F., Li,D.Z. and Peng,H.	Revisiting the phylogeny of Dipsacales: new insights from analysis of complete chloroplast genome sequences	Unpublished	-	2019-12-31
MK137386.1	Eukaryota;Viridiplantae;Streptophyta;Embryophyta;Tracheophyta;Spermatophyta;Magnoliopsida;eudicotyledons;Gunneridae;Pentapetalae;asterids;campanulids;Dipsacales;Adoxaceae;Tetradoxa	Adoxaceae	Tetradoxa	Tetradoxa omeiensis	465	Partial	Xiang,C.L., Dong,H.J., Landrein,S., Zhao,F., Yu,W.-B., Soltis,D.E., Solits,P.S., Backlund,A., Wang,H.F., Li,D.Z. and Peng,H.	Revisiting the phylogeny of Dipsacales: new insights from analysis of complete chloroplast genome sequences	Unpublished	-	2019-12-31
MK137413.1	Eukaryota;Viridiplantae;Streptophyta;Embryophyta;Tracheophyta;Spermatophyta;Magnoliopsida;eudicotyledons;Gunneridae;Pentapetalae;asterids;campanulids;Dipsacales;Adoxaceae;Tetradoxa	Adoxaceae	Tetradoxa	Tetradoxa omeiensis	402	Partial	Xiang,C.L., Dong,H.J., Landrein,S., Zhao,F., Yu,W.-B., Soltis,D.E., Solits,P.S., Backlund,A., Wang,H.F., Li,D.Z. and Peng,H.	Revisiting the phylogeny of Dipsacales: new insights from analysis of complete chloroplast genome sequences	Unpublished	-	2019-12-31
MK137440.1	Eukaryota;Viridiplantae;Streptophyta;Embryophyta;Tracheophyta;Spermatophyta;Magnoliopsida;eudicotyledons;Gunneridae;Pentapetalae;asterids;campanulids;Dipsacales;Adoxaceae;Tetradoxa	Adoxaceae	Tetradoxa	Tetradoxa omeiensis	417	Partial	Xiang,C.L., Dong,H.J., Landrein,S., Zhao,F., Yu,W.-B., Soltis,D.E., Solits,P.S., Backlund,A., Wang,H.F., Li,D.Z. and Peng,H.	Revisiting the phylogeny of Dipsacales: new insights from analysis of complete chloroplast genome sequences	Unpublished	-	2019-12-31
MK137467.1	Eukaryota;Viridiplantae;Streptophyta;Embryophyta;Tracheophyta;Spermatophyta;Magnoliopsida;eudicotyledons;Gunneridae;Pentapetalae;asterids;campanulids;Dipsacales;Adoxaceae;Tetradoxa	Adoxaceae	Tetradoxa	Tetradoxa omeiensis	232	Partial	Xiang,C.L., Dong,H.J., Landrein,S., Zhao,F., Yu,W.-B., Soltis,D.E., Solits,P.S., Backlund,A., Wang,H.F., Li,D.Z. and Peng,H.	Revisiting the phylogeny of Dipsacales: new insights from analysis of complete chloroplast genome sequences	Unpublished	-	2019-12-31
MK137494.1	Eukaryota;Viridiplantae;Streptophyta;Embryophyta;Tracheophyta;Spermatophyta;Magnoliopsida;eudicotyledons;Gunneridae;Pentapetalae;asterids;campanulids;Dipsacales;Adoxaceae;Tetradoxa	Adoxaceae	Tetradoxa	Tetradoxa omeiensis	300	Partial	Xiang,C.L., Dong,H.J., Landrein,S., Zhao,F., Yu,W.-B., Soltis,D.E., Solits,P.S., Backlund,A., Wang,H.F., Li,D.Z. and Peng,H.	Revisiting the phylogeny of Dipsacales: new insights from analysis of complete chloroplast genome sequences	Unpublished	-	2019-12-31
MK137521.1	Eukaryota;Viridiplantae;Streptophyta;Embryophyta;Tracheophyta;Spermatophyta;Magnoliopsida;eudicotyledons;Gunneridae;Pentapetalae;asterids;campanulids;Dipsacales;Adoxaceae;Tetradoxa	Adoxaceae	Tetradoxa	Tetradoxa omeiensis	270	Partial	Xiang,C.L., Dong,H.J., Landrein,S., Zhao,F., Yu,W.-B., Soltis,D.E., Solits,P.S., Backlund,A., Wang,H.F., Li,D.Z. and Peng,H.	Revisiting the phylogeny of Dipsacales: new insights from analysis of complete chloroplast genome sequences	Unpublished	-	2019-12-31
MK137547.1	Eukaryota;Viridiplantae;Streptophyta;Embryophyta;Tracheophyta;Spermatophyta;Magnoliopsida;eudicotyledons;Gunneridae;Pentapetalae;asterids;campanulids;Dipsacales;Adoxaceae;Tetradoxa	Adoxaceae	Tetradoxa	Tetradoxa omeiensis	234	Partial	Xiang,C.L., Dong,H.J., Landrein,S., Zhao,F., Yu,W.-B., Soltis,D.E., Solits,P.S., Backlund,A., Wang,H.F., Li,D.Z. and Peng,H.	Revisiting the phylogeny of Dipsacales: new insights from analysis of complete chloroplast genome sequences	Unpublished	-	2019-12-31
MK137574.1	Eukaryota;Viridiplantae;Streptophyta;Embryophyta;Tracheophyta;Spermatophyta;Magnoliopsida;eudicotyledons;Gunneridae;Pentapetalae;asterids;campanulids;Dipsacales;Adoxaceae;Tetradoxa	Adoxaceae	Tetradoxa	Tetradoxa omeiensis	312	Partial	Xiang,C.L., Dong,H.J., Landrein,S., Zhao,F., Yu,W.-B., Soltis,D.E., Solits,P.S., Backlund,A., Wang,H.F., Li,D.Z. and Peng,H.	Revisiting the phylogeny of Dipsacales: new insights from analysis of complete chloroplast genome sequences	Unpublished	-	2019-12-31
MK137600.1	Eukaryota;Viridiplantae;Streptophyta;Embryophyta;Tracheophyta;Spermatophyta;Magnoliopsida;eudicotyledons;Gunneridae;Pentapetalae;asterids;campanulids;Dipsacales;Adoxaceae;Tetradoxa	Adoxaceae	Tetradoxa	Tetradoxa omeiensis	275	Partial	Xiang,C.L., Dong,H.J., Landrein,S., Zhao,F., Yu,W.-B., Soltis,D.E., Solits,P.S., Backlund,A., Wang,H.F., Li,D.Z. and Peng,H.	Revisiting the phylogeny of Dipsacales: new insights from analysis of complete chloroplast genome sequences	Unpublished	-	2019-12-31
MK137627.1	Eukaryota;Viridiplantae;Streptophyta;Embryophyta;Tracheophyta;Spermatophyta;Magnoliopsida;eudicotyledons;Gunneridae;Pentapetalae;asterids;campanulids;Dipsacales;Adoxaceae;Tetradoxa	Adoxaceae	Tetradoxa	Tetradoxa omeiensis	225	Partial	Xiang,C.L., Dong,H.J., Landrein,S., Zhao,F., Yu,W.-B., Soltis,D.E., Solits,P.S., Backlund,A., Wang,H.F., Li,D.Z. and Peng,H.	Revisiting the phylogeny of Dipsacales: new insights from analysis of complete chloroplast genome sequences	Unpublished	-	2019-12-31
MK137654.1	Eukaryota;Viridiplantae;Streptophyta;Embryophyta;Tracheophyta;Spermatophyta;Magnoliopsida;eudicotyledons;Gunneridae;Pentapetalae;asterids;campanulids;Dipsacales;Adoxaceae;Tetradoxa	Adoxaceae	Tetradoxa	Tetradoxa omeiensis	552	Partial	Xiang,C.L., Dong,H.J., Landrein,S., Zhao,F., Yu,W.-B., Soltis,D.E., Solits,P.S., Backlund,A., Wang,H.F., Li,D.Z. and Peng,H.	Revisiting the phylogeny of Dipsacales: new insights from analysis of complete chloroplast genome sequences	Unpublished	-	2019-12-31
MK137681.1	Eukaryota;Viridiplantae;Streptophyta;Embryophyta;Tracheophyta;Spermatophyta;Magnoliopsida;eudicotyledons;Gunneridae;Pentapetalae;asterids;campanulids;Dipsacales;Adoxaceae;Tetradoxa	Adoxaceae	Tetradoxa	Tetradoxa omeiensis	375	Partial	Xiang,C.L., Dong,H.J., Landrein,S., Zhao,F., Yu,W.-B., Soltis,D.E., Solits,P.S., Backlund,A., Wang,H.F., Li,D.Z. and Peng,H.	Revisiting the phylogeny of Dipsacales: new insights from analysis of complete chloroplast genome sequences	Unpublished	-	2019-12-31
MK137708.1	Eukaryota;Viridiplantae;Streptophyta;Embryophyta;Tracheophyta;Spermatophyta;Magnoliopsida;eudicotyledons;Gunneridae;Pentapetalae;asterids;campanulids;Dipsacales;Adoxaceae;Tetradoxa	Adoxaceae	Tetradoxa	Tetradoxa omeiensis	769	Partial	Xiang,C.L., Dong,H.J., Landrein,S., Zhao,F., Yu,W.-B., Soltis,D.E., Solits,P.S., Backlund,A., Wang,H.F., Li,D.Z. and Peng,H.	Revisiting the phylogeny of Dipsacales: new insights from analysis of complete chloroplast genome sequences	Unpublished	-	2019-12-31
MK137735.1	Eukaryota;Viridiplantae;Streptophyta;Embryophyta;Tracheophyta;Spermatophyta;Magnoliopsida;eudicotyledons;Gunneridae;Pentapetalae;asterids;campanulids;Dipsacales;Adoxaceae;Tetradoxa	Adoxaceae	Tetradoxa	Tetradoxa omeiensis	384	Partial	Xiang,C.L., Dong,H.J., Landrein,S., Zhao,F., Yu,W.-B., Soltis,D.E., Solits,P.S., Backlund,A., Wang,H.F., Li,D.Z. and Peng,H.	Revisiting the phylogeny of Dipsacales: new insights from analysis of complete chloroplast genome sequences	Unpublished	-	2019-12-31
MK137762.1	Eukaryota;Viridiplantae;Streptophyta;Embryophyta;Tracheophyta;Spermatophyta;Magnoliopsida;eudicotyledons;Gunneridae;Pentapetalae;asterids;campanulids;Dipsacales;Adoxaceae;Tetradoxa	Adoxaceae	Tetradoxa	Tetradoxa omeiensis	233	Partial	Xiang,C.L., Dong,H.J., Landrein,S., Zhao,F., Yu,W.-B., Soltis,D.E., Solits,P.S., Backlund,A., Wang,H.F., Li,D.Z. and Peng,H.	Revisiting the phylogeny of Dipsacales: new insights from analysis of complete chloroplast genome sequences	Unpublished	-	2019-12-31
MK137789.1	Eukaryota;Viridiplantae;Streptophyta;Embryophyta;Tracheophyta;Spermatophyta;Magnoliopsida;eudicotyledons;Gunneridae;Pentapetalae;asterids;campanulids;Dipsacales;Adoxaceae;Tetradoxa	Adoxaceae	Tetradoxa	Tetradoxa omeiensis	719	Partial	Xiang,C.L., Dong,H.J., Landrein,S., Zhao,F., Yu,W.-B., Soltis,D.E., Solits,P.S., Backlund,A., Wang,H.F., Li,D.Z. and Peng,H.	Revisiting the phylogeny of Dipsacales: new insights from analysis of complete chloroplast genome sequences	Unpublished	-	2019-12-31
MK137816.1	Eukaryota;Viridiplantae;Streptophyta;Embryophyta;Tracheophyta;Spermatophyta;Magnoliopsida;eudicotyledons;Gunneridae;Pentapetalae;asterids;campanulids;Dipsacales;Adoxaceae;Tetradoxa	Adoxaceae	Tetradoxa	Tetradoxa omeiensis	215	Partial	Xiang,C.L., Dong,H.J., Landrein,S., Zhao,F., Yu,W.-B., Soltis,D.E., Solits,P.S., Backlund,A., Wang,H.F., Li,D.Z. and Peng,H.	Revisiting the phylogeny of Dipsacales: new insights from analysis of complete chloroplast genome sequences	Unpublished	-	2019-12-31
MK137843.1	Eukaryota;Viridiplantae;Streptophyta;Embryophyta;Tracheophyta;Spermatophyta;Magnoliopsida;eudicotyledons;Gunneridae;Pentapetalae;asterids;campanulids;Dipsacales;Adoxaceae;Tetradoxa	Adoxaceae	Tetradoxa	Tetradoxa omeiensis	442	Partial	Xiang,C.L., Dong,H.J., Landrein,S., Zhao,F., Yu,W.-B., Soltis,D.E., Solits,P.S., Backlund,A., Wang,H.F., Li,D.Z. and Peng,H.	Revisiting the phylogeny of Dipsacales: new insights from analysis of complete chloroplast genome sequences	Unpublished	-	2019-12-31
MK137870.1	Eukaryota;Viridiplantae;Streptophyta;Embryophyta;Tracheophyta;Spermatophyta;Magnoliopsida;eudicotyledons;Gunneridae;Pentapetalae;asterids;campanulids;Dipsacales;Adoxaceae;Tetradoxa	Adoxaceae	Tetradoxa	Tetradoxa omeiensis	413	Partial	Xiang,C.L., Dong,H.J., Landrein,S., Zhao,F., Yu,W.-B., Soltis,D.E., Solits,P.S., Backlund,A., Wang,H.F., Li,D.Z. and Peng,H.	Revisiting the phylogeny of Dipsacales: new insights from analysis of complete chloroplast genome sequences	Unpublished	-	2019-12-31
MK137897.1	Eukaryota;Viridiplantae;Streptophyta;Embryophyta;Tracheophyta;Spermatophyta;Magnoliopsida;eudicotyledons;Gunneridae;Pentapetalae;asterids;campanulids;Dipsacales;Adoxaceae;Tetradoxa	Adoxaceae	Tetradoxa	Tetradoxa omeiensis	226	Partial	Xiang,C.L., Dong,H.J., Landrein,S., Zhao,F., Yu,W.-B., Soltis,D.E., Solits,P.S., Backlund,A., Wang,H.F., Li,D.Z. and Peng,H.	Revisiting the phylogeny of Dipsacales: new insights from analysis of complete chloroplast genome sequences	Unpublished	-	2019-12-31
MK137923.1	Eukaryota;Viridiplantae;Streptophyta;Embryophyta;Tracheophyta;Spermatophyta;Magnoliopsida;eudicotyledons;Gunneridae;Pentapetalae;asterids;campanulids;Dipsacales;Adoxaceae;Tetradoxa	Adoxaceae	Tetradoxa	Tetradoxa omeiensis	351	Partial	Xiang,C.L., Dong,H.J., Landrein,S., Zhao,F., Yu,W.-B., Soltis,D.E., Solits,P.S., Backlund,A., Wang,H.F., Li,D.Z. and Peng,H.	Revisiting the phylogeny of Dipsacales: new insights from analysis of complete chloroplast genome sequences	Unpublished	-	2019-12-31
MK137948.1	Eukaryota;Viridiplantae;Streptophyta;Embryophyta;Tracheophyta;Spermatophyta;Magnoliopsida;eudicotyledons;Gunneridae;Pentapetalae;asterids;campanulids;Dipsacales;Adoxaceae;Tetradoxa	Adoxaceae	Tetradoxa	Tetradoxa omeiensis	1234	Partial	Xiang,C.L., Dong,H.J., Landrein,S., Zhao,F., Yu,W.-B., Soltis,D.E., Solits,P.S., Backlund,A., Wang,H.F., Li,D.Z. and Peng,H.	Revisiting the phylogeny of Dipsacales: new insights from analysis of complete chloroplast genome sequences	Unpublished	-	2019-12-31
MK137975.1	Eukaryota;Viridiplantae;Streptophyta;Embryophyta;Tracheophyta;Spermatophyta;Magnoliopsida;eudicotyledons;Gunneridae;Pentapetalae;asterids;campanulids;Dipsacales;Adoxaceae;Tetradoxa	Adoxaceae	Tetradoxa	Tetradoxa omeiensis	759	Partial	Xiang,C.L., Dong,H.J., Landrein,S., Zhao,F., Yu,W.-B., Soltis,D.E., Solits,P.S., Backlund,A., Wang,H.F., Li,D.Z. and Peng,H.	Revisiting the phylogeny of Dipsacales: new insights from analysis of complete chloroplast genome sequences	Unpublished	-	2019-12-31
MK138002.1	Eukaryota;Viridiplantae;Streptophyta;Embryophyta;Tracheophyta;Spermatophyta;Magnoliopsida;eudicotyledons;Gunneridae;Pentapetalae;asterids;campanulids;Dipsacales;Adoxaceae;Tetradoxa	Adoxaceae	Tetradoxa	Tetradoxa omeiensis	263	Partial	Xiang,C.L., Dong,H.J., Landrein,S., Zhao,F., Yu,W.-B., Soltis,D.E., Solits,P.S., Backlund,A., Wang,H.F., Li,D.Z. and Peng,H.	Revisiting the phylogeny of Dipsacales: new insights from analysis of complete chloroplast genome sequences	Unpublished	-	2019-12-31
MK138028.1	Eukaryota;Viridiplantae;Streptophyta;Embryophyta;Tracheophyta;Spermatophyta;Magnoliopsida;eudicotyledons;Gunneridae;Pentapetalae;asterids;campanulids;Dipsacales;Adoxaceae;Tetradoxa	Adoxaceae	Tetradoxa	Tetradoxa omeiensis	667	Partial	Xiang,C.L., Dong,H.J., Landrein,S., Zhao,F., Yu,W.-B., Soltis,D.E., Solits,P.S., Backlund,A., Wang,H.F., Li,D.Z. and Peng,H.	Revisiting the phylogeny of Dipsacales: new insights from analysis of complete chloroplast genome sequences	Unpublished	-	2019-12-31
MK138055.1	Eukaryota;Viridiplantae;Streptophyta;Embryophyta;Tracheophyta;Spermatophyta;Magnoliopsida;eudicotyledons;Gunneridae;Pentapetalae;asterids;campanulids;Dipsacales;Adoxaceae;Tetradoxa	Adoxaceae	Tetradoxa	Tetradoxa omeiensis	360	Partial	Xiang,C.L., Dong,H.J., Landrein,S., Zhao,F., Yu,W.-B., Soltis,D.E., Solits,P.S., Backlund,A., Wang,H.F., Li,D.Z. and Peng,H.	Revisiting the phylogeny of Dipsacales: new insights from analysis of complete chloroplast genome sequences	Unpublished	-	2019-12-31
MK138082.1	Eukaryota;Viridiplantae;Streptophyta;Embryophyta;Tracheophyta;Spermatophyta;Magnoliopsida;eudicotyledons;Gunneridae;Pentapetalae;asterids;campanulids;Dipsacales;Adoxaceae;Tetradoxa	Adoxaceae	Tetradoxa	Tetradoxa omeiensis	241	Partial	Xiang,C.L., Dong,H.J., Landrein,S., Zhao,F., Yu,W.-B., Soltis,D.E., Solits,P.S., Backlund,A., Wang,H.F., Li,D.Z. and Peng,H.	Revisiting the phylogeny of Dipsacales: new insights from analysis of complete chloroplast genome sequences	Unpublished	-	2019-12-31
MK138109.1	Eukaryota;Viridiplantae;Streptophyta;Embryophyta;Tracheophyta;Spermatophyta;Magnoliopsida;eudicotyledons;Gunneridae;Pentapetalae;asterids;campanulids;Dipsacales;Adoxaceae;Tetradoxa	Adoxaceae	Tetradoxa	Tetradoxa omeiensis	392	Partial	Xiang,C.L., Dong,H.J., Landrein,S., Zhao,F., Yu,W.-B., Soltis,D.E., Solits,P.S., Backlund,A., Wang,H.F., Li,D.Z. and Peng,H.	Revisiting the phylogeny of Dipsacales: new insights from analysis of complete chloroplast genome sequences	Unpublished	-	2019-12-31
MK138136.1	Eukaryota;Viridiplantae;Streptophyta;Embryophyta;Tracheophyta;Spermatophyta;Magnoliopsida;eudicotyledons;Gunneridae;Pentapetalae;asterids;campanulids;Dipsacales;Adoxaceae;Tetradoxa	Adoxaceae	Tetradoxa	Tetradoxa omeiensis	340	Complete	Xiang,C.L., Dong,H.J., Landrein,S., Zhao,F., Yu,W.-B., Soltis,D.E., Solits,P.S., Backlund,A., Wang,H.F., Li,D.Z. and Peng,H.	Revisiting the phylogeny of Dipsacales: new insights from analysis of complete chloroplast genome sequences	Unpublished	-	2019-12-31
MK138163.1	Eukaryota;Viridiplantae;Streptophyta;Embryophyta;Tracheophyta;Spermatophyta;Magnoliopsida;eudicotyledons;Gunneridae;Pentapetalae;asterids;campanulids;Dipsacales;Adoxaceae;Tetradoxa	Adoxaceae	Tetradoxa	Tetradoxa omeiensis	1470	Complete	Xiang,C.L., Dong,H.J., Landrein,S., Zhao,F., Yu,W.-B., Soltis,D.E., Solits,P.S., Backlund,A., Wang,H.F., Li,D.Z. and Peng,H.	Revisiting the phylogeny of Dipsacales: new insights from analysis of complete chloroplast genome sequences	Unpublished	-	2019-12-31
MK138190.1	Eukaryota;Viridiplantae;Streptophyta;Embryophyta;Tracheophyta;Spermatophyta;Magnoliopsida;eudicotyledons;Gunneridae;Pentapetalae;asterids;campanulids;Dipsacales;Adoxaceae;Tetradoxa	Adoxaceae	Tetradoxa	Tetradoxa omeiensis	297	Partial	Xiang,C.L., Dong,H.J., Landrein,S., Zhao,F., Yu,W.-B., Soltis,D.E., Solits,P.S., Backlund,A., Wang,H.F., Li,D.Z. and Peng,H.	Revisiting the phylogeny of Dipsacales: new insights from analysis of complete chloroplast genome sequences	Unpublished	-	2019-12-31
MK138215.1	Eukaryota;Viridiplantae;Streptophyta;Embryophyta;Tracheophyta;Spermatophyta;Magnoliopsida;eudicotyledons;Gunneridae;Pentapetalae;asterids;campanulids;Dipsacales;Adoxaceae;Tetradoxa	Adoxaceae	Tetradoxa	Tetradoxa omeiensis	357	Partial	Xiang,C.L., Dong,H.J., Landrein,S., Zhao,F., Yu,W.-B., Soltis,D.E., Solits,P.S., Backlund,A., Wang,H.F., Li,D.Z. and Peng,H.	Revisiting the phylogeny of Dipsacales: new insights from analysis of complete chloroplast genome sequences	Unpublished	-	2019-12-31
MK138242.1	Eukaryota;Viridiplantae;Streptophyta;Embryophyta;Tracheophyta;Spermatophyta;Magnoliopsida;eudicotyledons;Gunneridae;Pentapetalae;asterids;campanulids;Dipsacales;Adoxaceae;Tetradoxa	Adoxaceae	Tetradoxa	Tetradoxa omeiensis	640	Unknown	Xiang,C.L., Dong,H.J., Landrein,S., Zhao,F., Yu,W.-B., Soltis,D.E., Solits,P.S., Backlund,A., Wang,H.F., Li,D.Z. and Peng,H.	Revisiting the phylogeny of Dipsacales: new insights from analysis of complete chloroplast genome sequences	Unpublished	-	2019-12-31
MK138269.1	Eukaryota;Viridiplantae;Streptophyta;Embryophyta;Tracheophyta;Spermatophyta;Magnoliopsida;eudicotyledons;Gunneridae;Pentapetalae;asterids;campanulids;Dipsacales;Adoxaceae;Tetradoxa	Adoxaceae	Tetradoxa	Tetradoxa omeiensis	670	Unknown	Xiang,C.L., Dong,H.J., Landrein,S., Zhao,F., Yu,W.-B., Soltis,D.E., Solits,P.S., Backlund,A., Wang,H.F., Li,D.Z. and Peng,H.	Revisiting the phylogeny of Dipsacales: new insights from analysis of complete chloroplast genome sequences	Unpublished	-	2019-12-31
MK138296.1	Eukaryota;Viridiplantae;Streptophyta;Embryophyta;Tracheophyta;Spermatophyta;Magnoliopsida;eudicotyledons;Gunneridae;Pentapetalae;asterids;campanulids;Dipsacales;Adoxaceae;Tetradoxa	Adoxaceae	Tetradoxa	Tetradoxa omeiensis	508	Unknown	Xiang,C.L., Dong,H.J., Landrein,S., Zhao,F., Yu,W.-B., Soltis,D.E., Solits,P.S., Backlund,A., Wang,H.F., Li,D.Z. and Peng,H.	Revisiting the phylogeny of Dipsacales: new insights from analysis of complete chloroplast genome sequences	Unpublished	-	2019-12-31
MK138323.1	Eukaryota;Viridiplantae;Streptophyta;Embryophyta;Tracheophyta;Spermatophyta;Magnoliopsida;eudicotyledons;Gunneridae;Pentapetalae;asterids;campanulids;Dipsacales;Adoxaceae;Tetradoxa	Adoxaceae	Tetradoxa	Tetradoxa omeiensis	572	Unknown	Xiang,C.L., Dong,H.J., Landrein,S., Zhao,F., Yu,W.-B., Soltis,D.E., Solits,P.S., Backlund,A., Wang,H.F., Li,D.Z. and Peng,H.	Revisiting the phylogeny of Dipsacales: new insights from analysis of complete chloroplast genome sequences	Unpublished	-	2019-12-31
NC_034793.1	Eukaryota;Viridiplantae;Streptophyta;Embryophyta;Tracheophyta;Spermatophyta;Magnoliopsida;eudicotyledons;Gunneridae;Pentapetalae;asterids;campanulids;Dipsacales;Adoxaceae;Tetradoxa	Adoxaceae	Tetradoxa	Tetradoxa omeiensis	157502	Complete	Wang,Y.	The complete chloroplast genome of Tetradoxa omeiensis	Unpublished	-	2023-04-03
EU677066.1	Eukaryota;Viridiplantae;Streptophyta;Embryophyta;Tracheophyta;Spermatophyta;Magnoliopsida;eudicotyledons;Gunneridae;Pentapetalae;asterids;campanulids;Dipsacales;Adoxaceae;Viburnum	Adoxaceae	Viburnum	Viburnum acerifolium	617	Partial	Fazekas,A.J., Burgess,K.S., Kesanakurti,P.R., Graham,S.W., Newmaster,S.G., Husband,B.C., Percy,D.M., Hajibabaei,M. and Barrett,S.C.	Multiple multilocus DNA barcodes from the plastid genome discriminate plant species equally well	PLoS ONE 3 (7), E2802 (2008)	18665273	2016-07-26
EU677067.1	Eukaryota;Viridiplantae;Streptophyta;Embryophyta;Tracheophyta;Spermatophyta;Magnoliopsida;eudicotyledons;Gunneridae;Pentapetalae;asterids;campanulids;Dipsacales;Adoxaceae;Viburnum	Adoxaceae	Viburnum	Viburnum acerifolium	617	Partial	Fazekas,A.J., Burgess,K.S., Kesanakurti,P.R., Graham,S.W., Newmaster,S.G., Husband,B.C., Percy,D.M., Hajibabaei,M. and Barrett,S.C.	Multiple multilocus DNA barcodes from the plastid genome discriminate plant species equally well	PLoS ONE 3 (7), E2802 (2008)	18665273	2016-07-26
EU749228.1	Eukaryota;Viridiplantae;Streptophyta;Embryophyta;Tracheophyta;Spermatophyta;Magnoliopsida;eudicotyledons;Gunneridae;Pentapetalae;asterids;campanulids;Dipsacales;Adoxaceae;Viburnum	Adoxaceae	Viburnum	Viburnum acerifolium	472	Partial	Fazekas,A.J., Burgess,K.S., Kesanakurti,P.R., Graham,S.W., Newmaster,S.G., Husband,B.C., Percy,D.M., Hajibabaei,M. and Barrett,S.C.	Multiple multilocus DNA barcodes from the plastid genome discriminate plant species equally well	PLoS ONE 3 (7), E2802 (2008)	18665273	2016-07-26
EU749229.1	Eukaryota;Viridiplantae;Streptophyta;Embryophyta;Tracheophyta;Spermatophyta;Magnoliopsida;eudicotyledons;Gunneridae;Pentapetalae;asterids;campanulids;Dipsacales;Adoxaceae;Viburnum	Adoxaceae	Viburnum	Viburnum acerifolium	472	Partial	Fazekas,A.J., Burgess,K.S., Kesanakurti,P.R., Graham,S.W., Newmaster,S.G., Husband,B.C., Percy,D.M., Hajibabaei,M. and Barrett,S.C.	Multiple multilocus DNA barcodes from the plastid genome discriminate plant species equally well	PLoS ONE 3 (7), E2802 (2008)	18665273	2016-07-26
EU749457.1	Eukaryota;Viridiplantae;Streptophyta;Embryophyta;Tracheophyta;Spermatophyta;Magnoliopsida;eudicotyledons;Gunneridae;Pentapetalae;asterids;campanulids;Dipsacales;Adoxaceae;Viburnum	Adoxaceae	Viburnum	Viburnum acerifolium	750	Partial	Fazekas,A.J., Burgess,K.S., Kesanakurti,P.R., Graham,S.W., Newmaster,S.G., Husband,B.C., Percy,D.M., Hajibabaei,M. and Barrett,S.C.	Multiple multilocus DNA barcodes from the plastid genome discriminate plant species equally well	PLoS ONE 3 (7), E2802 (2008)	18665273	2016-07-26
EU749458.1	Eukaryota;Viridiplantae;Streptophyta;Embryophyta;Tracheophyta;Spermatophyta;Magnoliopsida;eudicotyledons;Gunneridae;Pentapetalae;asterids;campanulids;Dipsacales;Adoxaceae;Viburnum	Adoxaceae	Viburnum	Viburnum acerifolium	750	Partial	Fazekas,A.J., Burgess,K.S., Kesanakurti,P.R., Graham,S.W., Newmaster,S.G., Husband,B.C., Percy,D.M., Hajibabaei,M. and Barrett,S.C.	Multiple multilocus DNA barcodes from the plastid genome discriminate plant species equally well	PLoS ONE 3 (7), E2802 (2008)	18665273	2016-07-26
EU749675.1	Eukaryota;Viridiplantae;Streptophyta;Embryophyta;Tracheophyta;Spermatophyta;Magnoliopsida;eudicotyledons;Gunneridae;Pentapetalae;asterids;campanulids;Dipsacales;Adoxaceae;Viburnum	Adoxaceae	Viburnum	Viburnum acerifolium	604	Partial	Fazekas,A.J., Burgess,K.S., Kesanakurti,P.R., Graham,S.W., Newmaster,S.G., Husband,B.C., Percy,D.M., Hajibabaei,M. and Barrett,S.C.	Multiple multilocus DNA barcodes from the plastid genome discriminate plant species equally well	PLoS ONE 3 (7), E2802 (2008)	18665273	2012-03-29
EU749676.1	Eukaryota;Viridiplantae;Streptophyta;Embryophyta;Tracheophyta;Spermatophyta;Magnoliopsida;eudicotyledons;Gunneridae;Pentapetalae;asterids;campanulids;Dipsacales;Adoxaceae;Viburnum	Adoxaceae	Viburnum	Viburnum acerifolium	594	Partial	Fazekas,A.J., Burgess,K.S., Kesanakurti,P.R., Graham,S.W., Newmaster,S.G., Husband,B.C., Percy,D.M., Hajibabaei,M. and Barrett,S.C.	Multiple multilocus DNA barcodes from the plastid genome discriminate plant species equally well	PLoS ONE 3 (7), E2802 (2008)	18665273	2012-03-29
EU749919.1	Eukaryota;Viridiplantae;Streptophyta;Embryophyta;Tracheophyta;Spermatophyta;Magnoliopsida;eudicotyledons;Gunneridae;Pentapetalae;asterids;campanulids;Dipsacales;Adoxaceae;Viburnum	Adoxaceae	Viburnum	Viburnum acerifolium	440	Partial	Fazekas,A.J., Burgess,K.S., Kesanakurti,P.R., Graham,S.W., Newmaster,S.G., Husband,B.C., Percy,D.M., Hajibabaei,M. and Barrett,S.C.	Multiple multilocus DNA barcodes from the plastid genome discriminate plant species equally well	PLoS ONE 3 (7), E2802 (2008)	18665273	2016-07-26
EU749920.1	Eukaryota;Viridiplantae;Streptophyta;Embryophyta;Tracheophyta;Spermatophyta;Magnoliopsida;eudicotyledons;Gunneridae;Pentapetalae;asterids;campanulids;Dipsacales;Adoxaceae;Viburnum	Adoxaceae	Viburnum	Viburnum acerifolium	440	Partial	Fazekas,A.J., Burgess,K.S., Kesanakurti,P.R., Graham,S.W., Newmaster,S.G., Husband,B.C., Percy,D.M., Hajibabaei,M. and Barrett,S.C.	Multiple multilocus DNA barcodes from the plastid genome discriminate plant species equally well	PLoS ONE 3 (7), E2802 (2008)	18665273	2016-07-26
EU750123.1	Eukaryota;Viridiplantae;Streptophyta;Embryophyta;Tracheophyta;Spermatophyta;Magnoliopsida;eudicotyledons;Gunneridae;Pentapetalae;asterids;campanulids;Dipsacales;Adoxaceae;Viburnum	Adoxaceae	Viburnum	Viburnum acerifolium	363	Partial	Fazekas,A.J., Burgess,K.S., Kesanakurti,P.R., Graham,S.W., Newmaster,S.G., Husband,B.C., Percy,D.M., Hajibabaei,M. and Barrett,S.C.	Multiple multilocus DNA barcodes from the plastid genome discriminate plant species equally well	PLoS ONE 3 (7), E2802 (2008)	18665273	2008-09-09
EU750124.1	Eukaryota;Viridiplantae;Streptophyta;Embryophyta;Tracheophyta;Spermatophyta;Magnoliopsida;eudicotyledons;Gunneridae;Pentapetalae;asterids;campanulids;Dipsacales;Adoxaceae;Viburnum	Adoxaceae	Viburnum	Viburnum acerifolium	363	Partial	Fazekas,A.J., Burgess,K.S., Kesanakurti,P.R., Graham,S.W., Newmaster,S.G., Husband,B.C., Percy,D.M., Hajibabaei,M. and Barrett,S.C.	Multiple multilocus DNA barcodes from the plastid genome discriminate plant species equally well	PLoS ONE 3 (7), E2802 (2008)	18665273	2008-09-09
EU750369.1	Eukaryota;Viridiplantae;Streptophyta;Embryophyta;Tracheophyta;Spermatophyta;Magnoliopsida;eudicotyledons;Gunneridae;Pentapetalae;asterids;campanulids;Dipsacales;Adoxaceae;Viburnum	Adoxaceae	Viburnum	Viburnum acerifolium	487	Partial	Fazekas,A.J., Burgess,K.S., Kesanakurti,P.R., Graham,S.W., Newmaster,S.G., Husband,B.C., Percy,D.M., Hajibabaei,M. and Barrett,S.C.	Multiple multilocus DNA barcodes from the plastid genome discriminate plant species equally well	PLoS ONE 3 (7), E2802 (2008)	18665273	2016-07-26
EU750370.1	Eukaryota;Viridiplantae;Streptophyta;Embryophyta;Tracheophyta;Spermatophyta;Magnoliopsida;eudicotyledons;Gunneridae;Pentapetalae;asterids;campanulids;Dipsacales;Adoxaceae;Viburnum	Adoxaceae	Viburnum	Viburnum acerifolium	487	Partial	Fazekas,A.J., Burgess,K.S., Kesanakurti,P.R., Graham,S.W., Newmaster,S.G., Husband,B.C., Percy,D.M., Hajibabaei,M. and Barrett,S.C.	Multiple multilocus DNA barcodes from the plastid genome discriminate plant species equally well	PLoS ONE 3 (7), E2802 (2008)	18665273	2016-07-26
EU750607.1	Eukaryota;Viridiplantae;Streptophyta;Embryophyta;Tracheophyta;Spermatophyta;Magnoliopsida;eudicotyledons;Gunneridae;Pentapetalae;asterids;campanulids;Dipsacales;Adoxaceae;Viburnum	Adoxaceae	Viburnum	Viburnum acerifolium	463	Unknown	Fazekas,A.J., Burgess,K.S., Kesanakurti,P.R., Graham,S.W., Newmaster,S.G., Husband,B.C., Percy,D.M., Hajibabaei,M. and Barrett,S.C.	Multiple multilocus DNA barcodes from the plastid genome discriminate plant species equally well	PLoS ONE 3 (7), E2802 (2008)	18665273	2016-07-26
EU750608.1	Eukaryota;Viridiplantae;Streptophyta;Embryophyta;Tracheophyta;Spermatophyta;Magnoliopsida;eudicotyledons;Gunneridae;Pentapetalae;asterids;campanulids;Dipsacales;Adoxaceae;Viburnum	Adoxaceae	Viburnum	Viburnum acerifolium	450	Unknown	Fazekas,A.J., Burgess,K.S., Kesanakurti,P.R., Graham,S.W., Newmaster,S.G., Husband,B.C., Percy,D.M., Hajibabaei,M. and Barrett,S.C.	Multiple multilocus DNA barcodes from the plastid genome discriminate plant species equally well	PLoS ONE 3 (7), E2802 (2008)	18665273	2016-07-26
MG738665.1	Eukaryota;Viridiplantae;Streptophyta;Embryophyta;Tracheophyta;Spermatophyta;Magnoliopsida;eudicotyledons;Gunneridae;Pentapetalae;asterids;campanulids;Dipsacales;Adoxaceae;Viburnum	Adoxaceae	Viburnum	Viburnum betulifolium	158023	Complete	Fan,W. and Li,Z.	The complete chloroplast genome of Viburnum betulifolium	Unpublished	-	2018-06-04
NC_037951.1	Eukaryota;Viridiplantae;Streptophyta;Embryophyta;Tracheophyta;Spermatophyta;Magnoliopsida;eudicotyledons;Gunneridae;Pentapetalae;asterids;campanulids;Dipsacales;Adoxaceae;Viburnum	Adoxaceae	Viburnum	Viburnum betulifolium	158023	Complete	Fan,W. and Li,Z.	The complete chloroplast genome of Viburnum betulifolium	Unpublished	-	2023-04-03
MN524624.1	Eukaryota;Viridiplantae;Streptophyta;Embryophyta;Tracheophyta;Spermatophyta;Magnoliopsida;eudicotyledons;Gunneridae;Pentapetalae;asterids;campanulids;Dipsacales;Adoxaceae;Viburnum	Adoxaceae	Viburnum	Viburnum brachybotryum	157433	Complete	Wang,H.X., Liu,H., Moore,M.J., Landrein,S., Liu,B., Zhu,Z.X. and Wang,H.F.	Plastid phylogenomic insights into the evolution of the Caprifoliaceae s.l.(Dipsacales)	Mol. Phylogenet. Evol., 106641 (2019) In press	31605813	2019-10-22
NC_045062.1	Eukaryota;Viridiplantae;Streptophyta;Embryophyta;Tracheophyta;Spermatophyta;Magnoliopsida;eudicotyledons;Gunneridae;Pentapetalae;asterids;campanulids;Dipsacales;Adoxaceae;Viburnum	Adoxaceae	Viburnum	Viburnum brachybotryum	157433	Complete	Wang,H.X., Liu,H., Moore,M.J., Landrein,S., Liu,B., Zhu,Z.X. and Wang,H.F.	Plastid phylogenomic insights into the evolution of the Caprifoliaceae s.l.(Dipsacales)	Mol. Phylogenet. Evol., 106641 (2019) In press	31605813	2023-04-03
MH793273.1	Eukaryota;Viridiplantae;Streptophyta;Embryophyta;Tracheophyta;Spermatophyta;Magnoliopsida;eudicotyledons;Gunneridae;Pentapetalae;asterids;campanulids;Dipsacales;Adoxaceae;Viburnum	Adoxaceae	Viburnum	Viburnum burejaeticum	158383	Complete	Lee,J. and Lee,M.	Complete chloroplast genomic sequence of Korean endemic species: Viburnum burejaeticum Regel & Herder	Unpublished	-	2020-09-30
MW296956.1	Eukaryota;Viridiplantae;Streptophyta;Embryophyta;Tracheophyta;Spermatophyta;Magnoliopsida;eudicotyledons;Gunneridae;Pentapetalae;asterids;campanulids;Dipsacales;Adoxaceae;Viburnum	Adoxaceae	Viburnum	Viburnum burejaeticum	158381	Complete	Gu,L.	Characterization of the complete chloroplast genome of Viburnum burejaeticum	Unpublished	-	2021-01-13
NC_050741.1	Eukaryota;Viridiplantae;Streptophyta;Embryophyta;Tracheophyta;Spermatophyta;Magnoliopsida;eudicotyledons;Gunneridae;Pentapetalae;asterids;campanulids;Dipsacales;Adoxaceae;Viburnum	Adoxaceae	Viburnum	Viburnum burejaeticum	158383	Complete	Lee,J. and Lee,M.	Complete chloroplast genomic sequence of Korean endemic species: Viburnum burejaeticum Regel & Herder	Unpublished	-	2023-04-03
MN985820.2	Eukaryota;Viridiplantae;Streptophyta;Embryophyta;Tracheophyta;Spermatophyta;Magnoliopsida;eudicotyledons;Gunneridae;Pentapetalae;asterids;campanulids;Dipsacales;Adoxaceae;Viburnum	Adoxaceae	Viburnum	Viburnum carlesii	158378	Complete	Le,Y.T. and Park,J.	Direct Submission	Submitted (23-JAN-2020) Fine Chemistry, Seoul National University of Science and Technology, 232 gongneungro nowongu, Seoul, Seoul 01811, Korea	-	2021-06-10
NC_048464.1	Eukaryota;Viridiplantae;Streptophyta;Embryophyta;Tracheophyta;Spermatophyta;Magnoliopsida;eudicotyledons;Gunneridae;Pentapetalae;asterids;campanulids;Dipsacales;Adoxaceae;Viburnum	Adoxaceae	Viburnum	Viburnum carlesii x Viburnum macrocephalum	158377	Complete	Le,Y.T. and Park,J.	The complete nucleotide sequence of Viburnum carlcephalum chloroplast genome	Unpublished	-	2023-04-03
NC_072570.1	Eukaryota;Viridiplantae;Streptophyta;Embryophyta;Tracheophyta;Spermatophyta;Magnoliopsida;eudicotyledons;Gunneridae;Pentapetalae;asterids;campanulids;Dipsacales;Adoxaceae;Viburnum	Adoxaceae	Viburnum	Viburnum chinshanense	158391	Complete	-	Direct Submission	Submitted (28-MAR-2023) National Center for Biotechnology Information, NIH, Bethesda, MD 20894, USA	-	2023-04-03
OP994186.1	Eukaryota;Viridiplantae;Streptophyta;Embryophyta;Tracheophyta;Spermatophyta;Magnoliopsida;eudicotyledons;Gunneridae;Pentapetalae;asterids;campanulids;Dipsacales;Adoxaceae;Viburnum	Adoxaceae	Viburnum	Viburnum chinshanense	158391	Complete	Li,J. and Yu,J.	Direct Submission	Submitted (12-DEC-2022) college of horticulture and landscape architecture, Southwest University, No. 2 Tiansheng Road, Beibei district, Chongqing, Chongqing 400716, China	-	2023-03-06
MK135938.1	Eukaryota;Viridiplantae;Streptophyta;Embryophyta;Tracheophyta;Spermatophyta;Magnoliopsida;eudicotyledons;Gunneridae;Pentapetalae;asterids;campanulids;Dipsacales;Adoxaceae;Viburnum	Adoxaceae	Viburnum	Viburnum cylindricum	611	Partial	Xiang,C.L., Dong,H.J., Landrein,S., Zhao,F., Yu,W.-B., Soltis,D.E., Solits,P.S., Backlund,A., Wang,H.F., Li,D.Z. and Peng,H.	Revisiting the phylogeny of Dipsacales: new insights from analysis of complete chloroplast genome sequences	Unpublished	-	2019-12-31
MK135965.1	Eukaryota;Viridiplantae;Streptophyta;Embryophyta;Tracheophyta;Spermatophyta;Magnoliopsida;eudicotyledons;Gunneridae;Pentapetalae;asterids;campanulids;Dipsacales;Adoxaceae;Viburnum	Adoxaceae	Viburnum	Viburnum cylindricum	1521	Partial	Xiang,C.L., Dong,H.J., Landrein,S., Zhao,F., Yu,W.-B., Soltis,D.E., Solits,P.S., Backlund,A., Wang,H.F., Li,D.Z. and Peng,H.	Revisiting the phylogeny of Dipsacales: new insights from analysis of complete chloroplast genome sequences	Unpublished	-	2019-12-31
MK135992.1	Eukaryota;Viridiplantae;Streptophyta;Embryophyta;Tracheophyta;Spermatophyta;Magnoliopsida;eudicotyledons;Gunneridae;Pentapetalae;asterids;campanulids;Dipsacales;Adoxaceae;Viburnum	Adoxaceae	Viburnum	Viburnum cylindricum	1473	Partial	Xiang,C.L., Dong,H.J., Landrein,S., Zhao,F., Yu,W.-B., Soltis,D.E., Solits,P.S., Backlund,A., Wang,H.F., Li,D.Z. and Peng,H.	Revisiting the phylogeny of Dipsacales: new insights from analysis of complete chloroplast genome sequences	Unpublished	-	2019-12-31
MK136019.1	Eukaryota;Viridiplantae;Streptophyta;Embryophyta;Tracheophyta;Spermatophyta;Magnoliopsida;eudicotyledons;Gunneridae;Pentapetalae;asterids;campanulids;Dipsacales;Adoxaceae;Viburnum	Adoxaceae	Viburnum	Viburnum cylindricum	398	Partial	Xiang,C.L., Dong,H.J., Landrein,S., Zhao,F., Yu,W.-B., Soltis,D.E., Solits,P.S., Backlund,A., Wang,H.F., Li,D.Z. and Peng,H.	Revisiting the phylogeny of Dipsacales: new insights from analysis of complete chloroplast genome sequences	Unpublished	-	2019-12-31
MK136046.1	Eukaryota;Viridiplantae;Streptophyta;Embryophyta;Tracheophyta;Spermatophyta;Magnoliopsida;eudicotyledons;Gunneridae;Pentapetalae;asterids;campanulids;Dipsacales;Adoxaceae;Viburnum	Adoxaceae	Viburnum	Viburnum cylindricum	408	Partial	Xiang,C.L., Dong,H.J., Landrein,S., Zhao,F., Yu,W.-B., Soltis,D.E., Solits,P.S., Backlund,A., Wang,H.F., Li,D.Z. and Peng,H.	Revisiting the phylogeny of Dipsacales: new insights from analysis of complete chloroplast genome sequences	Unpublished	-	2019-12-31
MK136073.1	Eukaryota;Viridiplantae;Streptophyta;Embryophyta;Tracheophyta;Spermatophyta;Magnoliopsida;eudicotyledons;Gunneridae;Pentapetalae;asterids;campanulids;Dipsacales;Adoxaceae;Viburnum	Adoxaceae	Viburnum	Viburnum cylindricum	243	Partial	Xiang,C.L., Dong,H.J., Landrein,S., Zhao,F., Yu,W.-B., Soltis,D.E., Solits,P.S., Backlund,A., Wang,H.F., Li,D.Z. and Peng,H.	Revisiting the phylogeny of Dipsacales: new insights from analysis of complete chloroplast genome sequences	Unpublished	-	2019-12-31
MK136100.1	Eukaryota;Viridiplantae;Streptophyta;Embryophyta;Tracheophyta;Spermatophyta;Magnoliopsida;eudicotyledons;Gunneridae;Pentapetalae;asterids;campanulids;Dipsacales;Adoxaceae;Viburnum	Adoxaceae	Viburnum	Viburnum cylindricum	741	Partial	Xiang,C.L., Dong,H.J., Landrein,S., Zhao,F., Yu,W.-B., Soltis,D.E., Solits,P.S., Backlund,A., Wang,H.F., Li,D.Z. and Peng,H.	Revisiting the phylogeny of Dipsacales: new insights from analysis of complete chloroplast genome sequences	Unpublished	-	2019-12-31
MK136127.1	Eukaryota;Viridiplantae;Streptophyta;Embryophyta;Tracheophyta;Spermatophyta;Magnoliopsida;eudicotyledons;Gunneridae;Pentapetalae;asterids;campanulids;Dipsacales;Adoxaceae;Viburnum	Adoxaceae	Viburnum	Viburnum cylindricum	963	Partial	Xiang,C.L., Dong,H.J., Landrein,S., Zhao,F., Yu,W.-B., Soltis,D.E., Solits,P.S., Backlund,A., Wang,H.F., Li,D.Z. and Peng,H.	Revisiting the phylogeny of Dipsacales: new insights from analysis of complete chloroplast genome sequences	Unpublished	-	2019-12-31
MK136154.1	Eukaryota;Viridiplantae;Streptophyta;Embryophyta;Tracheophyta;Spermatophyta;Magnoliopsida;eudicotyledons;Gunneridae;Pentapetalae;asterids;campanulids;Dipsacales;Adoxaceae;Viburnum	Adoxaceae	Viburnum	Viburnum cylindricum	687	Partial	Xiang,C.L., Dong,H.J., Landrein,S., Zhao,F., Yu,W.-B., Soltis,D.E., Solits,P.S., Backlund,A., Wang,H.F., Li,D.Z. and Peng,H.	Revisiting the phylogeny of Dipsacales: new insights from analysis of complete chloroplast genome sequences	Unpublished	-	2019-12-31
MK136179.1	Eukaryota;Viridiplantae;Streptophyta;Embryophyta;Tracheophyta;Spermatophyta;Magnoliopsida;eudicotyledons;Gunneridae;Pentapetalae;asterids;campanulids;Dipsacales;Adoxaceae;Viburnum	Adoxaceae	Viburnum	Viburnum cylindricum	583	Partial	Xiang,C.L., Dong,H.J., Landrein,S., Zhao,F., Yu,W.-B., Soltis,D.E., Solits,P.S., Backlund,A., Wang,H.F., Li,D.Z. and Peng,H.	Revisiting the phylogeny of Dipsacales: new insights from analysis of complete chloroplast genome sequences	Unpublished	-	2019-12-31
MK136204.1	Eukaryota;Viridiplantae;Streptophyta;Embryophyta;Tracheophyta;Spermatophyta;Magnoliopsida;eudicotyledons;Gunneridae;Pentapetalae;asterids;campanulids;Dipsacales;Adoxaceae;Viburnum	Adoxaceae	Viburnum	Viburnum cylindricum	231	Partial	Xiang,C.L., Dong,H.J., Landrein,S., Zhao,F., Yu,W.-B., Soltis,D.E., Solits,P.S., Backlund,A., Wang,H.F., Li,D.Z. and Peng,H.	Revisiting the phylogeny of Dipsacales: new insights from analysis of complete chloroplast genome sequences	Unpublished	-	2019-12-31
MK136231.1	Eukaryota;Viridiplantae;Streptophyta;Embryophyta;Tracheophyta;Spermatophyta;Magnoliopsida;eudicotyledons;Gunneridae;Pentapetalae;asterids;campanulids;Dipsacales;Adoxaceae;Viburnum	Adoxaceae	Viburnum	Viburnum cylindricum	1506	Partial	Xiang,C.L., Dong,H.J., Landrein,S., Zhao,F., Yu,W.-B., Soltis,D.E., Solits,P.S., Backlund,A., Wang,H.F., Li,D.Z. and Peng,H.	Revisiting the phylogeny of Dipsacales: new insights from analysis of complete chloroplast genome sequences	Unpublished	-	2019-12-31
MK136258.1	Eukaryota;Viridiplantae;Streptophyta;Embryophyta;Tracheophyta;Spermatophyta;Magnoliopsida;eudicotyledons;Gunneridae;Pentapetalae;asterids;campanulids;Dipsacales;Adoxaceae;Viburnum	Adoxaceae	Viburnum	Viburnum cylindricum	552	Partial	Xiang,C.L., Dong,H.J., Landrein,S., Zhao,F., Yu,W.-B., Soltis,D.E., Solits,P.S., Backlund,A., Wang,H.F., Li,D.Z. and Peng,H.	Revisiting the phylogeny of Dipsacales: new insights from analysis of complete chloroplast genome sequences	Unpublished	-	2019-12-31
MK136285.1	Eukaryota;Viridiplantae;Streptophyta;Embryophyta;Tracheophyta;Spermatophyta;Magnoliopsida;eudicotyledons;Gunneridae;Pentapetalae;asterids;campanulids;Dipsacales;Adoxaceae;Viburnum	Adoxaceae	Viburnum	Viburnum cylindricum	537	Partial	Xiang,C.L., Dong,H.J., Landrein,S., Zhao,F., Yu,W.-B., Soltis,D.E., Solits,P.S., Backlund,A., Wang,H.F., Li,D.Z. and Peng,H.	Revisiting the phylogeny of Dipsacales: new insights from analysis of complete chloroplast genome sequences	Unpublished	-	2019-12-31
MK136312.1	Eukaryota;Viridiplantae;Streptophyta;Embryophyta;Tracheophyta;Spermatophyta;Magnoliopsida;eudicotyledons;Gunneridae;Pentapetalae;asterids;campanulids;Dipsacales;Adoxaceae;Viburnum	Adoxaceae	Viburnum	Viburnum cylindricum	756	Partial	Xiang,C.L., Dong,H.J., Landrein,S., Zhao,F., Yu,W.-B., Soltis,D.E., Solits,P.S., Backlund,A., Wang,H.F., Li,D.Z. and Peng,H.	Revisiting the phylogeny of Dipsacales: new insights from analysis of complete chloroplast genome sequences	Unpublished	-	2019-12-31
MK136339.1	Eukaryota;Viridiplantae;Streptophyta;Embryophyta;Tracheophyta;Spermatophyta;Magnoliopsida;eudicotyledons;Gunneridae;Pentapetalae;asterids;campanulids;Dipsacales;Adoxaceae;Viburnum	Adoxaceae	Viburnum	Viburnum cylindricum	776	Partial	Xiang,C.L., Dong,H.J., Landrein,S., Zhao,F., Yu,W.-B., Soltis,D.E., Solits,P.S., Backlund,A., Wang,H.F., Li,D.Z. and Peng,H.	Revisiting the phylogeny of Dipsacales: new insights from analysis of complete chloroplast genome sequences	Unpublished	-	2019-12-31
MK136366.1	Eukaryota;Viridiplantae;Streptophyta;Embryophyta;Tracheophyta;Spermatophyta;Magnoliopsida;eudicotyledons;Gunneridae;Pentapetalae;asterids;campanulids;Dipsacales;Adoxaceae;Viburnum	Adoxaceae	Viburnum	Viburnum cylindricum	360	Partial	Xiang,C.L., Dong,H.J., Landrein,S., Zhao,F., Yu,W.-B., Soltis,D.E., Solits,P.S., Backlund,A., Wang,H.F., Li,D.Z. and Peng,H.	Revisiting the phylogeny of Dipsacales: new insights from analysis of complete chloroplast genome sequences	Unpublished	-	2019-12-31
[truncated: 68,246 more rows]
